# Supplementary material for: Crystal structure and Hirshfeld surface analysis of 7-eth­oxy-5-methyl-2-(pyridin-3-yl)-11,12-di­hydro-5,11-methano­[1,2,4]triazolo[1,5-c][1,3,5]benzoxadiazo­cine
Source: Acta Crystallogr E Crystallogr Commun. 2018 Feb 20;74(Pt 3):367–70. doi: 10.1107/S2056989018002621 (PMC5947805; doi:10.1107/S2056989018002621)
Supplement: Supplementary file 1 [file e-74-00367-sup1.cif]

##############################################################################
#                                                                            #
# This CIF contains the data in a paper accepted for publication in          #
# Acta Crystallographica Section E. It conforms to the requirements of       #
# Notes for Authors for Acta Crystallographica Section E, and has been       #
# peer reviewed under the auspices of the IUCr Commission on Journals.       #
#                                                                            #
# Full details of the Crystallographic Information File format               #
# are given in the paper "The Crystallographic Information File (CIF):       #
# a New Standard Archive File for Crystallography" by S. R. Hall, F. H.      #
# Allen and I. D. Brown [Acta Cryst. (1991), A47, 655-685].                  #
#                                                                            #
# The current version of the core CIF dictionary is obtainable from          #
# ftp://ftp.iucr.org/pub/cif_core.dic.                                       #
#                                                                            #
# Software is freely available for graphical display of the structure(s)     #
# in this CIF. For information consult the CIF software page                 #
# http://www.iucr.org/resources/cif/software.                                #
#                                                                            #
# This file may be used for bona fide research purposes within the           #
# scientific community so long as proper attribution is given to the journal # 
# article from which it was obtained.                                        #
#                                                                            #
##############################################################################
data_I
_audit_creation_method     'SHELXL-2017/1'
_chemical_name_systematic
;\
7-Ethoxy-5-methyl-2-(pyridin-3-yl)-11,12-dihydro-5,11-methano-1,2,4]-\
triazolo[1,5-<i>c</i>][1,3,5]benzoxadiazocine
;
_chemical_name_common
;
6-Methoxy-9-methyl-12-(pyridin-3-yl)-8-oxa-10,11,13,15-tetraazatetracyclo\
[7.6.1.0^2,7^.0^10,14^]hexadeca-2(7),3,5,11,13-pentaene
;
_chemical_formula_moiety     'C19 H19 N5 O2'
_chemical_formula_sum     'C19 H19 N5 O2'
_chemical_formula_iupac     'C19 H19 N5 O2'
_chemical_formula_weight     349.39
_chemical_melting_point     ?
_shelx_space_group_comment
;
The symmetry employed for this shelxl refinement is uniquely defined
by the following loop, which should always be used as a source of
symmetry information in preference to the above space-group names.
They are only intended as comments.
;
_space_group_crystal_system     tetragonal
_space_group_name_H-M_alt     'I -4'
_space_group_name_Hall     'I -4'
loop_
    _symmetry_equiv_pos_as_xyz
    'x, y, z'
    '-x, -y, z'
    'y, -x, -z'
    '-y, x, -z'
    'x+1/2, y+1/2, z+1/2'
    '-x+1/2, -y+1/2, z+1/2'
    'y+1/2, -x+1/2, -z+1/2'
    '-y+1/2, x+1/2, -z+1/2'
_cell_length_a     17.1509(8)
_cell_length_b     17.1509(8)
_cell_length_c     11.9033(7)
_cell_angle_alpha     90
_cell_angle_beta     90
_cell_angle_gamma     90
_cell_volume     3501.4(4)
_cell_formula_units_Z     8
_cell_measurement_reflns_used     8727
_cell_measurement_theta_min     1.68
_cell_measurement_theta_max     27.59
_cell_measurement_temperature     293(2)
_exptl_crystal_description     'prism'
_exptl_crystal_colour     'colorless'
_exptl_crystal_size_max     0.540
_exptl_crystal_size_mid     0.343
_exptl_crystal_size_min     0.160
_exptl_crystal_density_diffrn     1.326
_exptl_crystal_density_meas     ?
_exptl_crystal_density_method     ?
_exptl_crystal_F_000     1472
_exptl_absorpt_coefficient_mu     0.090
_exptl_absorpt_correction_type     integration
_exptl_absorpt_process_details
;
(X-RED32; Stoe & Cie, 2002)
;
_shelx_estimated_absorpt_T_min     ?
_shelx_estimated_absorpt_T_max     ?
_exptl_absorpt_correction_T_min     0.9591
_exptl_absorpt_correction_T_max     0.9840
_diffrn_ambient_temperature     293(2)
_diffrn_radiation_type     MoK\a
_diffrn_radiation_wavelength     0.71073
_diffrn_measurement_device_type     'Stoe IPDS 2'
_diffrn_measurement_method     'rotation method'
_diffrn_detector_area_resol_mean     6.67
_diffrn_reflns_number     8018
_diffrn_reflns_av_R_equivalents     0.0527
_diffrn_reflns_theta_min     1.679
_diffrn_reflns_theta_max     26.498
_diffrn_reflns_theta_full     25.242
_diffrn_measured_fraction_theta_max     1.000
_diffrn_measured_fraction_theta_full     1.000
_diffrn_reflns_limit_h_min     -20
_diffrn_reflns_limit_h_max     21
_diffrn_reflns_limit_k_min     -21
_diffrn_reflns_limit_k_max     21
_diffrn_reflns_limit_l_min     -14
_diffrn_reflns_limit_l_max     13
_refine_special_details
;
Refined as a 2-component inversion twin.
;
_reflns_number_total     3629
_reflns_number_gt     2449
_reflns_threshold_expression     'I > 2\s(I)'
_refine_ls_structure_factor_coef     Fsqd
_refine_ls_matrix_type     full
_refine_ls_R_factor_all     0.0734
_refine_ls_R_factor_gt     0.0419
_refine_ls_wR_factor_gt     0.0789
_refine_ls_wR_factor_ref     0.0879
_refine_ls_goodness_of_fit_ref     0.899
_refine_ls_restrained_S_all     0.899
_refine_ls_number_reflns     3629
_refine_ls_number_parameters     236
_refine_ls_number_restraints     0
_refine_ls_hydrogen_treatment     constr
_refine_ls_weighting_scheme     calc
_refine_ls_weighting_details
                      'w=1/[\s^2^(Fo^2^)+(0.0372P)^2^] where P=(Fo^2^+2Fc^2^)/3'
_atom_sites_solution_hydrogens     geom
_atom_sites_solution_primary     ?
_atom_sites_solution_secondary     ?
_refine_ls_shift/su_max     0.000
_refine_ls_shift/su_mean     0.000
_refine_diff_density_max     0.154
_refine_diff_density_min     -0.119
_refine_ls_extinction_method     none
_refine_ls_extinction_coef     .
_refine_ls_abs_structure_details
;
 Refined as an inversion twin.
;
_refine_ls_abs_structure_Flack     -3(2)
loop_
    _atom_type_symbol
    _atom_type_description
    _atom_type_scat_dispersion_real
    _atom_type_scat_dispersion_imag
    _atom_type_scat_source
    'C' 'C' 0.0033 0.0016
                         'International Tables Vol C Tables 4.2.6.8 and 6.1.1.4'
    'H' 'H' 0.0000 0.0000
                         'International Tables Vol C Tables 4.2.6.8 and 6.1.1.4'
    'N' 'N' 0.0061 0.0033
                         'International Tables Vol C Tables 4.2.6.8 and 6.1.1.4'
    'O' 'O' 0.0106 0.0060
                         'International Tables Vol C Tables 4.2.6.8 and 6.1.1.4'
_computing_data_collection
;
X-AREA (Stoe & Cie, 2002)
;
_computing_cell_refinement
;
X-AREA (Stoe & Cie, 2002)
;
_computing_data_reduction
;
X-RED (Stoe & Cie, 2002)
;
_computing_structure_solution
;
WinGX (Farrugia, 2012)
;
_computing_structure_refinement
;
SHELXL2017 (Sheldrick, 2008)
;
_computing_molecular_graphics
;
ORTEP-3 for Windows (Farrugia, 2012)
;
_computing_publication_material
;
WinGX (Farrugia, 2012) and PLATON (Spek, 2009)
;
loop_
    _atom_site_type_symbol
    _atom_site_label
    _atom_site_fract_x
    _atom_site_fract_y
    _atom_site_fract_z
    _atom_site_U_iso_or_equiv
    _atom_site_adp_type
    _atom_site_calc_flag
    _atom_site_occupancy
    _atom_site_disorder_assembly
    _atom_site_disorder_group
    C C1 0.0390(2) 0.7259(2) 0.4925(3) 0.0581(10) Uani d 1 . .
    H H1 -0.014021 0.716332 0.501878 0.070 Uiso calc 1 . .
    C C2 0.0662(2) 0.7372(2) 0.3863(3) 0.0597(10) Uani d 1 . .
    H H2 0.032912 0.733641 0.324888 0.072 Uiso calc 1 . .
    C C3 0.1444(2) 0.7541(2) 0.3716(3) 0.0558(9) Uani d 1 . .
    H H3 0.164641 0.761427 0.299904 0.067 Uiso calc 1 . .
    C C4 0.19186(19) 0.76002(19) 0.4641(3) 0.0451(8) Uani d 1 . .
    C C5 0.1594(2) 0.7450(2) 0.5683(3) 0.0524(9) Uani d 1 . .
    H H5 0.191757 0.746889 0.630959 0.063 Uiso calc 1 . .
    C C6 0.27446(19) 0.78337(18) 0.4538(3) 0.0433(8) Uani d 1 . .
    C C7 0.3820(2) 0.81015(19) 0.3807(3) 0.0452(8) Uani d 1 . .
    C C8 0.5188(2) 0.8326(2) 0.3714(3) 0.0530(9) Uani d 1 . .
    H H8 0.557656 0.853590 0.319160 0.064 Uiso calc 1 . .
    C C9 0.5062(2) 0.8898(2) 0.4669(4) 0.0575(10) Uani d 1 . .
    H H9A 0.555879 0.903724 0.500282 0.069 Uiso calc 1 . .
    H H9B 0.481787 0.936913 0.438785 0.069 Uiso calc 1 . .
    C C10 0.4545(2) 0.85180(19) 0.5536(3) 0.0484(8) Uani d 1 . .
    C C11 0.4295(2) 0.9041(2) 0.6485(4) 0.0620(11) Uani d 1 . .
    H H11A 0.401451 0.947929 0.618728 0.093 Uiso calc 1 . .
    H H11B 0.396382 0.875548 0.698823 0.093 Uiso calc 1 . .
    H H11C 0.474656 0.922184 0.688324 0.093 Uiso calc 1 . .
    C C12 0.53691(18) 0.74016(18) 0.5322(3) 0.0432(8) Uani d 1 . .
    C C13 0.54834(18) 0.75667(19) 0.4207(3) 0.0460(8) Uani d 1 . .
    C C14 0.5883(2) 0.7029(2) 0.3536(3) 0.0557(10) Uani d 1 . .
    H H14 0.596039 0.713003 0.277630 0.067 Uiso calc 1 . .
    C C15 0.6162(2) 0.6352(2) 0.4004(4) 0.0631(11) Uani d 1 . .
    H H15 0.642215 0.599352 0.355389 0.076 Uiso calc 1 . .
    C C16 0.6062(2) 0.6195(2) 0.5133(3) 0.0576(10) Uani d 1 . .
    H H16 0.625672 0.573495 0.543568 0.069 Uiso calc 1 . .
    C C17 0.56737(19) 0.6719(2) 0.5813(3) 0.0471(8) Uani d 1 . .
    C C18 0.5850(3) 0.5943(3) 0.7453(4) 0.0716(12) Uani d 1 . .
    H H18A 0.641332 0.593704 0.738080 0.086 Uiso calc 1 . .
    H H18B 0.564269 0.547848 0.709738 0.086 Uiso calc 1 . .
    C C19 0.5622(3) 0.5965(3) 0.8665(4) 0.1006(17) Uani d 1 . .
    H H19A 0.582492 0.551306 0.903941 0.151 Uiso calc 1 . .
    H H19B 0.583133 0.642681 0.900739 0.151 Uiso calc 1 . .
    H H19C 0.506407 0.597026 0.872521 0.151 Uiso calc 1 . .
    N N1 0.08383(17) 0.72774(19) 0.5838(3) 0.0572(8) Uani d 1 . .
    N N2 0.31602(16) 0.80437(15) 0.5418(2) 0.0458(7) Uani d 1 . .
    N N3 0.38723(15) 0.82148(16) 0.4920(2) 0.0442(7) Uani d 1 . .
    N N4 0.31108(15) 0.78598(17) 0.3519(2) 0.0467(7) Uani d 1 . .
    N N5 0.44380(16) 0.82375(18) 0.3130(2) 0.0542(8) Uani d 1 . .
    H H5A 0.439554 0.826988 0.241203 0.065 Uiso calc 1 . .
    O O1 0.49588(12) 0.78802(13) 0.60565(18) 0.0468(6) Uani d 1 . .
    O O2 0.55363(14) 0.66252(14) 0.6933(2) 0.0567(7) Uani d 1 . .
loop_
    _atom_site_aniso_label
    _atom_site_aniso_U_11
    _atom_site_aniso_U_22
    _atom_site_aniso_U_33
    _atom_site_aniso_U_12
    _atom_site_aniso_U_13
    _atom_site_aniso_U_23
    C1 0.045(2) 0.071(3) 0.058(3) -0.0032(17) -0.0068(19) -0.002(2)
    C2 0.055(2) 0.077(3) 0.048(2) -0.0014(19) -0.0144(18) -0.001(2)
    C3 0.055(2) 0.070(2) 0.042(2) 0.0003(18) -0.0024(18) 0.0043(18)
    C4 0.0452(19) 0.051(2) 0.0389(19) 0.0027(15) -0.0019(16) -0.0025(16)
    C5 0.050(2) 0.065(2) 0.043(2) 0.0048(17) -0.0047(17) -0.0016(18)
    C6 0.0474(19) 0.0454(19) 0.0370(19) 0.0039(14) -0.0035(16) -0.0014(16)
    C7 0.052(2) 0.046(2) 0.037(2) 0.0000(16) -0.0011(17) 0.0026(16)
    C8 0.050(2) 0.054(2) 0.055(2) -0.0108(17) -0.0034(18) 0.0068(19)
    C9 0.062(2) 0.0416(19) 0.069(3) -0.0079(16) -0.012(2) 0.0020(19)
    C10 0.052(2) 0.0433(18) 0.050(2) 0.0020(15) -0.0100(17) -0.0025(17)
    C11 0.070(3) 0.051(2) 0.064(3) 0.0125(18) -0.020(2) -0.0181(19)
    C12 0.0350(17) 0.0465(19) 0.048(2) -0.0012(14) -0.0029(15) -0.0062(17)
    C13 0.0388(19) 0.050(2) 0.049(2) -0.0059(15) -0.0008(16) -0.0023(17)
    C14 0.048(2) 0.066(2) 0.054(2) -0.0040(18) 0.0081(18) -0.0043(19)
    C15 0.056(2) 0.065(3) 0.068(3) 0.0102(19) 0.014(2) -0.013(2)
    C16 0.048(2) 0.056(2) 0.069(3) 0.0077(17) 0.0038(19) -0.001(2)
    C17 0.0395(19) 0.048(2) 0.053(2) 0.0002(15) -0.0013(16) 0.0001(17)
    C18 0.070(3) 0.072(3) 0.073(3) 0.020(2) -0.002(2) 0.020(2)
    C19 0.101(4) 0.119(4) 0.082(3) 0.032(3) 0.009(3) 0.039(3)
    N1 0.0495(18) 0.075(2) 0.0473(19) -0.0042(15) -0.0009(15) 0.0003(16)
    N2 0.0471(17) 0.0498(16) 0.0404(17) 0.0034(12) -0.0027(14) -0.0044(13)
    N3 0.0414(16) 0.0491(16) 0.0422(18) -0.0011(12) -0.0038(13) -0.0030(13)
    N4 0.0436(17) 0.0571(18) 0.0393(17) 0.0005(14) -0.0050(13) 0.0033(13)
    N5 0.0486(18) 0.073(2) 0.0410(16) -0.0050(15) -0.0034(14) 0.0104(16)
    O1 0.0494(13) 0.0459(13) 0.0451(13) 0.0082(10) -0.0054(11) -0.0044(11)
    O2 0.0557(15) 0.0585(16) 0.0559(16) 0.0140(12) -0.0017(13) 0.0087(13)
_geom_special_details
;
 All esds (except the esd in the dihedral angle between two l.s. planes)
 are estimated using the full covariance matrix.  The cell esds are taken
 into account individually in the estimation of esds in distances, angles
 and torsion angles; correlations between esds in cell parameters are only
 used when they are defined by crystal symmetry.  An approximate (isotropic)
 treatment of cell esds is used for estimating esds involving l.s. planes.
;
loop_
    _geom_bond_atom_site_label_1
    _geom_bond_atom_site_label_2
    _geom_bond_site_symmetry_2
    _geom_bond_distance
    _geom_bond_publ_flag
    C1 N1 . 1.331(5) ?
    C1 C2 . 1.362(5) ?
    C1 H1 . 0.9300 ?
    C2 C3 . 1.384(5) ?
    C2 H2 . 0.9300 ?
    C3 C4 . 1.373(5) ?
    C3 H3 . 0.9300 ?
    C4 C5 . 1.383(5) ?
    C4 C6 . 1.477(4) ?
    C5 N1 . 1.343(4) ?
    C5 H5 . 0.9300 ?
    C6 N2 . 1.317(4) ?
    C6 N4 . 1.367(4) ?
    C7 N4 . 1.330(4) ?
    C7 N3 . 1.342(4) ?
    C7 N5 . 1.352(4) ?
    C8 N5 . 1.469(4) ?
    C8 C13 . 1.515(5) ?
    C8 C9 . 1.517(5) ?
    C8 H8 . 0.9800 ?
    C9 C10 . 1.509(5) ?
    C9 H9A . 0.9700 ?
    C9 H9B . 0.9700 ?
    C10 O1 . 1.443(4) ?
    C10 N3 . 1.463(4) ?
    C10 C11 . 1.504(5) ?
    C11 H11A . 0.9600 ?
    C11 H11B . 0.9600 ?
    C11 H11C . 0.9600 ?
    C12 C13 . 1.372(5) ?
    C12 O1 . 1.390(4) ?
    C12 C17 . 1.409(5) ?
    C13 C14 . 1.399(5) ?
    C14 C15 . 1.374(5) ?
    C14 H14 . 0.9300 ?
    C15 C16 . 1.380(6) ?
    C15 H15 . 0.9300 ?
    C16 C17 . 1.380(5) ?
    C16 H16 . 0.9300 ?
    C17 O2 . 1.364(4) ?
    C18 O2 . 1.428(4) ?
    C18 C19 . 1.495(6) ?
    C18 H18A . 0.9700 ?
    C18 H18B . 0.9700 ?
    C19 H19A . 0.9600 ?
    C19 H19B . 0.9600 ?
    C19 H19C . 0.9600 ?
    N2 N3 . 1.389(4) ?
    N5 H5A . 0.8600 ?
loop_
    _geom_angle_atom_site_label_1
    _geom_angle_atom_site_label_2
    _geom_angle_atom_site_label_3
    _geom_angle_site_symmetry_1
    _geom_angle_site_symmetry_3
    _geom_angle
    _geom_angle_publ_flag
    N1 C1 C2 . . 123.7(3) ?
    N1 C1 H1 . . 118.1 ?
    C2 C1 H1 . . 118.1 ?
    C1 C2 C3 . . 118.7(4) ?
    C1 C2 H2 . . 120.7 ?
    C3 C2 H2 . . 120.7 ?
    C4 C3 C2 . . 119.2(3) ?
    C4 C3 H3 . . 120.4 ?
    C2 C3 H3 . . 120.4 ?
    C3 C4 C5 . . 117.8(3) ?
    C3 C4 C6 . . 121.4(3) ?
    C5 C4 C6 . . 120.7(3) ?
    N1 C5 C4 . . 123.5(3) ?
    N1 C5 H5 . . 118.2 ?
    C4 C5 H5 . . 118.2 ?
    N2 C6 N4 . . 116.6(3) ?
    N2 C6 C4 . . 121.8(3) ?
    N4 C6 C4 . . 121.5(3) ?
    N4 C7 N3 . . 111.2(3) ?
    N4 C7 N5 . . 128.1(3) ?
    N3 C7 N5 . . 120.7(3) ?
    N5 C8 C13 . . 112.8(3) ?
    N5 C8 C9 . . 107.2(3) ?
    C13 C8 C9 . . 108.2(3) ?
    N5 C8 H8 . . 109.5 ?
    C13 C8 H8 . . 109.5 ?
    C9 C8 H8 . . 109.5 ?
    C10 C9 C8 . . 108.5(3) ?
    C10 C9 H9A . . 110.0 ?
    C8 C9 H9A . . 110.0 ?
    C10 C9 H9B . . 110.0 ?
    C8 C9 H9B . . 110.0 ?
    H9A C9 H9B . . 108.4 ?
    O1 C10 N3 . . 109.5(3) ?
    O1 C10 C11 . . 105.7(3) ?
    N3 C10 C11 . . 111.3(3) ?
    O1 C10 C9 . . 109.4(3) ?
    N3 C10 C9 . . 105.9(3) ?
    C11 C10 C9 . . 115.1(3) ?
    C10 C11 H11A . . 109.5 ?
    C10 C11 H11B . . 109.5 ?
    H11A C11 H11B . . 109.5 ?
    C10 C11 H11C . . 109.5 ?
    H11A C11 H11C . . 109.5 ?
    H11B C11 H11C . . 109.5 ?
    C13 C12 O1 . . 124.0(3) ?
    C13 C12 C17 . . 121.3(3) ?
    O1 C12 C17 . . 114.7(3) ?
    C12 C13 C14 . . 119.1(3) ?
    C12 C13 C8 . . 120.3(3) ?
    C14 C13 C8 . . 120.6(3) ?
    C15 C14 C13 . . 119.7(4) ?
    C15 C14 H14 . . 120.1 ?
    C13 C14 H14 . . 120.1 ?
    C14 C15 C16 . . 121.1(4) ?
    C14 C15 H15 . . 119.5 ?
    C16 C15 H15 . . 119.5 ?
    C17 C16 C15 . . 120.3(4) ?
    C17 C16 H16 . . 119.9 ?
    C15 C16 H16 . . 119.9 ?
    O2 C17 C16 . . 125.5(3) ?
    O2 C17 C12 . . 116.0(3) ?
    C16 C17 C12 . . 118.5(3) ?
    O2 C18 C19 . . 107.4(4) ?
    O2 C18 H18A . . 110.2 ?
    C19 C18 H18A . . 110.2 ?
    O2 C18 H18B . . 110.2 ?
    C19 C18 H18B . . 110.2 ?
    H18A C18 H18B . . 108.5 ?
    C18 C19 H19A . . 109.5 ?
    C18 C19 H19B . . 109.5 ?
    H19A C19 H19B . . 109.5 ?
    C18 C19 H19C . . 109.5 ?
    H19A C19 H19C . . 109.5 ?
    H19B C19 H19C . . 109.5 ?
    C1 N1 C5 . . 116.8(3) ?
    C6 N2 N3 . . 101.2(3) ?
    C7 N3 N2 . . 109.4(3) ?
    C7 N3 C10 . . 126.8(3) ?
    N2 N3 C10 . . 123.7(3) ?
    C7 N4 C6 . . 101.6(3) ?
    C7 N5 C8 . . 115.0(3) ?
    C7 N5 H5A . . 122.5 ?
    C8 N5 H5A . . 122.5 ?
    C12 O1 C10 . . 115.3(2) ?
    C17 O2 C18 . . 117.1(3) ?
loop_
    _geom_torsion_atom_site_label_1
    _geom_torsion_atom_site_label_2
    _geom_torsion_atom_site_label_3
    _geom_torsion_atom_site_label_4
    _geom_torsion_site_symmetry_1
    _geom_torsion_site_symmetry_2
    _geom_torsion_site_symmetry_3
    _geom_torsion_site_symmetry_4
    _geom_torsion
    _geom_torsion_publ_flag
    N1 C1 C2 C3 . . . . -2.2(6) ?
    C1 C2 C3 C4 . . . . -0.9(6) ?
    C2 C3 C4 C5 . . . . 3.0(5) ?
    C2 C3 C4 C6 . . . . -175.7(3) ?
    C3 C4 C5 N1 . . . . -2.5(5) ?
    C6 C4 C5 N1 . . . . 176.2(3) ?
    C3 C4 C6 N2 . . . . 166.1(3) ?
    C5 C4 C6 N2 . . . . -12.5(5) ?
    C3 C4 C6 N4 . . . . -12.4(5) ?
    C5 C4 C6 N4 . . . . 169.0(3) ?
    N5 C8 C9 C10 . . . . 68.7(3) ?
    C13 C8 C9 C10 . . . . -53.3(4) ?
    C8 C9 C10 O1 . . . . 67.4(3) ?
    C8 C9 C10 N3 . . . . -50.5(3) ?
    C8 C9 C10 C11 . . . . -173.8(3) ?
    O1 C12 C13 C14 . . . . -177.8(3) ?
    C17 C12 C13 C14 . . . . 2.6(5) ?
    O1 C12 C13 C8 . . . . 2.9(5) ?
    C17 C12 C13 C8 . . . . -176.7(3) ?
    N5 C8 C13 C12 . . . . -98.3(4) ?
    C9 C8 C13 C12 . . . . 20.1(4) ?
    N5 C8 C13 C14 . . . . 82.4(4) ?
    C9 C8 C13 C14 . . . . -159.2(3) ?
    C12 C13 C14 C15 . . . . -0.7(5) ?
    C8 C13 C14 C15 . . . . 178.6(3) ?
    C13 C14 C15 C16 . . . . -0.7(6) ?
    C14 C15 C16 C17 . . . . 0.3(6) ?
    C15 C16 C17 O2 . . . . 179.6(4) ?
    C15 C16 C17 C12 . . . . 1.5(5) ?
    C13 C12 C17 O2 . . . . 178.7(3) ?
    O1 C12 C17 O2 . . . . -0.9(4) ?
    C13 C12 C17 C16 . . . . -3.0(5) ?
    O1 C12 C17 C16 . . . . 177.4(3) ?
    C2 C1 N1 C5 . . . . 2.8(6) ?
    C4 C5 N1 C1 . . . . -0.4(5) ?
    N4 C6 N2 N3 . . . . -0.8(3) ?
    C4 C6 N2 N3 . . . . -179.3(3) ?
    N4 C7 N3 N2 . . . . -0.2(4) ?
    N5 C7 N3 N2 . . . . 179.3(3) ?
    N4 C7 N3 C10 . . . . -176.5(3) ?
    N5 C7 N3 C10 . . . . 3.0(5) ?
    C6 N2 N3 C7 . . . . 0.5(3) ?
    C6 N2 N3 C10 . . . . 177.0(3) ?
    O1 C10 N3 C7 . . . . -101.2(4) ?
    C11 C10 N3 C7 . . . . 142.3(4) ?
    C9 C10 N3 C7 . . . . 16.6(4) ?
    O1 C10 N3 N2 . . . . 83.0(4) ?
    C11 C10 N3 N2 . . . . -33.5(4) ?
    C9 C10 N3 N2 . . . . -159.2(3) ?
    N3 C7 N4 C6 . . . . -0.2(4) ?
    N5 C7 N4 C6 . . . . -179.7(3) ?
    N2 C6 N4 C7 . . . . 0.7(4) ?
    C4 C6 N4 C7 . . . . 179.2(3) ?
    N4 C7 N5 C8 . . . . -166.6(3) ?
    N3 C7 N5 C8 . . . . 14.0(5) ?
    C13 C8 N5 C7 . . . . 70.4(4) ?
    C9 C8 N5 C7 . . . . -48.7(4) ?
    C13 C12 O1 C10 . . . . 9.4(4) ?
    C17 C12 O1 C10 . . . . -171.0(3) ?
    N3 C10 O1 C12 . . . . 71.7(3) ?
    C11 C10 O1 C12 . . . . -168.4(3) ?
    C9 C10 O1 C12 . . . . -43.9(4) ?
    C16 C17 O2 C18 . . . . 2.8(5) ?
    C12 C17 O2 C18 . . . . -179.0(3) ?
    C19 C18 O2 C17 . . . . -179.6(4) ?
loop_
    _geom_hbond_atom_site_label_D
    _geom_hbond_atom_site_label_H
    _geom_hbond_atom_site_label_A
    _geom_hbond_site_symmetry_A
    _geom_hbond_distance_DH
    _geom_hbond_distance_HA
    _geom_hbond_distance_DA
    _geom_hbond_angle_DHA
    _geom_hbond_publ_flag
    N5 H5A N1 6_564 0.86 2.13 2.907(4) 149.4 yes
_shelx_hkl_file
;
  -1  -1   0  202.38   11.87   0
   1   1   0  206.86   12.19   0
   1  -1   0  205.72   14.08   0
   0  -2   0 1724.91   22.77   0
   0   2   0 1779.57   23.76   0
   2   2   0 1918.56   22.17   0
   2  -2   0 2011.51   25.99   0
  -2  -2   0 1902.57   21.84   0
   1  -3   0 2627.24   23.84   0
  -1   3   0 2594.37   23.22   0
  -3  -1   0 2570.78   29.84   0
   3   1   0 2617.47   30.31   0
  -1  -3   0  460.15   10.97   0
   1   3   0  475.09   11.38   0
   3   3   0  139.89    7.52   0
   3  -3   0  143.48    9.24   0
  -3  -3   0  141.77    7.65   0
   4   2   0 9999.99   45.11   0
   0  -4   0   42.32    6.81   0
   0   4   0   42.39    7.01   0
  -4   0   0   39.94   13.58   0
   4   0   0   42.94   11.38   0
  -2  -4   0 3377.83   21.76   0
   2   4   0 3329.22   21.75   0
   4  -4   0  250.74    9.17   0
  -4  -4   0  242.82    7.55   0
   4   4   0  236.15    7.16   0
  -5  -3   0 1842.82   17.20   0
   5   3   0 1810.61   17.56   0
   3  -5   0 1913.07   16.16   0
   1  -5   0 8984.15   32.79   0
  -1   5   0 9141.56   33.02   0
  -1  -5   0   54.51    4.56   0
   5  -1   0   55.33   14.55   0
   1   5   0   56.38    5.77   0
   3   5   0  874.96   10.56   0
  -3  -5   0  862.82   10.67   0
   5  -5   0   43.96    6.12   0
  -5  -5   0   36.61    4.96   0
   5   5   0   37.96    4.62   0
  -6  -4   0  486.67    9.00   0
   6   4   0  487.83    9.35   0
   4  -6   0  523.88    9.40   0
   6   2   0   13.67    6.10   0
  -6  -2   0    2.24    6.92   0
   2  -6   0    3.94    4.81   0
  -2   6   0    3.91    4.76   0
   0   6   0 1093.68   11.34   0
   6   0   0 1070.91   20.45   0
   0  -6   0 1089.33   11.07   0
  -6   0   0  914.14   19.73   0
  -2  -6   0  130.85    5.55   0
   2   6   0  129.43    4.54   0
   6  -4   0   43.27    6.36   0
  -4  -6   0   42.25    5.90   0
   4   6   0   43.40    4.96   0
   6  -6   0  140.84    6.68   0
   6   6   0  134.38    5.49   0
  -6  -6   0  127.63    5.70   0
   7   5   0  112.10    6.15   0
  -7  -5   0  114.03    6.60   0
   5  -7   0  117.09    5.39   0
   7   3   0   15.66    4.83   0
   3  -7   0   16.43    4.31   0
  -7  -3   0   14.93    6.44   0
   1  -7   0  476.27    7.95   0
  -1   7   0  447.86    7.60   0
   7   1   0  447.35   11.76   0
  -7  -1   0  412.10   12.63   0
   1   7   0    4.91    4.16   0
  -1  -7   0    0.29    4.27   0
   7  -1   0    1.60    9.01   0
  -3  -7   0  117.47    5.35   0
   3   7   0  131.37    5.28   0
   5   7   0    4.33    4.22   0
  -5  -7   0    5.48    4.39   0
   7  -5   0   -0.19    6.11   0
   7   7   0   15.06    4.36   0
  -7  -7   0   13.71    4.65   0
   7  -7   0   17.64    5.32   0
   8   6   0   26.67    4.66   0
  -8  -6   0   31.60    5.05   0
   6  -8   0   26.78    5.28   0
  -8  -4   0  162.30    6.36   0
   8   4   0  168.61    6.85   0
   4  -8   0  183.20    5.85   0
   2  -8   0  351.78    6.73   0
   8   2   0  330.63    9.37   0
  -8  -2   0  310.12    9.64   0
  -2   8   0  347.03    6.62   0
   0   8   0  296.66    6.39   0
  -8   0   0  248.28   12.27   0
   0  -8   0  291.43    6.34   0
   8   0   0  264.87   11.39   0
   8  -2   0  196.61   13.45   0
  -2  -8   0  213.23    5.59   0
   2   8   0  229.06    5.68   0
   8  -4   0   28.49    6.25   0
   4   8   0   30.08    4.53   0
  -4  -8   0   33.80    4.69   0
   6   8   0  111.08    4.89   0
   8  -6   0  120.61    6.60   0
  -6  -8   0  108.97    5.15   0
   8   8   0    2.50    5.43   0
   8  -8   0    3.51    5.10   0
  -8  -8   0    0.19    4.80   0
   9   7   0  100.31    6.33   0
   7  -9   0  108.16    5.16   0
  -9  -7   0   93.75    6.75   0
   9   5   0  405.89    7.62   0
  -9  -5   0  390.22    8.59   0
   5  -9   0  417.77    7.92   0
   9   3   0   34.51    5.65   0
  -9  -3   0   31.46    6.54   0
   3  -9   0   34.63    4.64   0
   1  -9   0  195.69    5.42   0
  -9  -1   0  166.63    9.48   0
   9   1   0  188.53    8.61   0
  -1   9   0  191.98    5.53   0
   1   9   0   19.39    4.40   0
  -1  -9   0   14.35    4.21   0
   9  -1   0   15.23    8.30   0
   9  -3   0  106.62   10.52   0
   3   9   0  113.60    4.99   0
  -3  -9   0  117.85    5.08   0
   9  -5   0  220.60    8.64   0
  -5  -9   0  212.41    5.39   0
   5   9   0  216.56    5.32   0
   7   9   0   39.01    4.53   0
  -7  -9   0   40.42    4.87   0
   9  -7   0   36.76    5.69   0
  -9  -9   0   52.46    5.05   0
   9   9   0   53.37    5.76   0
   9  -9   0   55.64    5.79   0
   8 -10   0   14.35    5.32   0
  10   8   0   14.44    4.42   0
 -10  -8   0   10.46    4.81   0
  10   6   0    6.60    4.02   0
 -10  -6   0    6.34    4.60   0
   6 -10   0    2.88    4.66   0
  10   4   0   64.86    5.70   0
 -10  -4   0   64.37    5.38   0
   4 -10   0   73.00    6.02   0
 -10  -2   0   18.33    7.56   0
  10   2   0   15.20    5.95   0
   2 -10   0   15.40    4.04   0
  10   0   0    7.96    6.53   0
   0 -10   0    5.98    4.20   0
   0  10   0    3.65    4.08   0
   2  10   0   38.07    4.49   0
  10  -2   0   36.26   10.56   0
  -2 -10   0   32.28    4.58   0
  10  -4   0   -1.41    9.05   0
  -4 -10   0    1.12    4.12   0
   4  10   0    2.68    4.15   0
  10  -4   0    0.51    6.55   0
   6  10   0   10.20    4.14   0
  10  -6   0   13.02    6.12   0
  -6 -10   0    7.16    4.07   0
   8  10   0   16.32    4.23   0
  -8 -10   0    9.37    4.58   0
  10  -8   0   10.44    5.58   0
 -10 -10   0  518.71    7.83   0
  10  10   0  565.91    7.55   0
  10 -10   0  565.27    9.45   0
  11   9   0  185.89    5.62   0
   9 -11   0  185.68    6.12   0
 -11  -9   0  171.64    5.84   0
 -11  -7   0   -5.92    5.68   0
   7 -11   0    2.68    5.26   0
  11   7   0   -0.06    5.13   0
   5 -11   0   71.41    4.99   0
 -11  -5   0   66.83    6.40   0
  11   5   0   73.48    5.62   0
   3 -11   0   93.48    4.82   0
  11   3   0   88.11    6.34   0
 -11  -3   0   74.87    7.28   0
   1 -11   0    1.99    4.02   0
 -11  -1   0    1.98    8.86   0
  11   1   0    3.68    5.87   0
   1  11   0    0.38    2.74   0
  11  -1   0    2.12    8.53   0
  -1 -11   0    4.52    4.07   0
  11  -3   0   44.70   12.41   0
   3  11   0   42.92    4.38   0
  -3 -11   0   45.74    4.53   0
  11  -3   0   46.50   11.26   0
  11  -5   0   88.65    8.80   0
   5  11   0   89.32    4.33   0
  -5 -11   0   87.38    4.75   0
  11  -5   0   74.13    9.79   0
   7  11   0   54.85    4.31   0
  -7 -11   0   47.88    4.65   0
  11  -7   0   50.15    6.92   0
  11  -9   0   14.82    6.32   0
   9  11   0   13.11    5.43   0
  -9 -11   0   11.73    4.78   0
 -11 -11   0    2.03    5.77   0
  11  11   0    2.77    4.25   0
  11 -11   0    1.55    4.59   0
 -12 -10   0  119.57    5.66   0
  12  10   0  127.63    6.27   0
  10 -12   0  135.30    5.53   0
  12   8   0  100.49    5.39   0
 -12  -8   0   95.83    5.42   0
   8 -12   0   94.57    5.30   0
 -12  -6   0  220.79    7.15   0
  12   6   0  244.79    7.32   0
   6 -12   0  251.41    6.17   0
   4 -12   0    9.29    4.23   0
  12   4   0    5.70    5.48   0
 -12  -4   0    3.05    6.61   0
 -12  -2   0  225.63   10.04   0
   2 -12   0  272.79    5.89   0
  12   2   0  267.13    9.03   0
  12   0   0   19.34    7.96   0
   0 -12   0   14.54    4.20   0
   0  12   0   26.88    4.27   0
  -2 -12   0   23.07    4.35   0
   2  12   0   20.92    4.19   0
  -4 -12   0    8.58    4.50   0
   4  12   0    0.50    4.23   0
  12  -4   0    4.41   10.96   0
  12  -4   0    4.53   12.19   0
  12  -6   0    3.66    6.92   0
  -6 -12   0    4.41    4.25   0
   6  12   0    7.38    4.13   0
  12  -6   0    0.57    8.52   0
   8  12   0   60.93    4.99   0
  -8 -12   0   57.49    4.94   0
  12  -8   0   68.20    6.19   0
  12 -10   0   15.83    5.33   0
  10  12   0   11.48    5.40   0
 -10 -12   0   16.13    4.76   0
 -12 -12   0   23.58    5.20   0
  12 -12   0   28.99    6.10   0
  12  12   0   33.69    4.86   0
  13  11   0   25.71    4.71   0
  11 -13   0   21.58    6.08   0
 -13 -11   0   19.38    5.13   0
  13   9   0   13.16    5.64   0
 -13  -9   0   15.65    6.10   0
   9 -13   0   19.14    4.65   0
  13   7   0   89.37    6.35   0
   7 -13   0   96.45    4.94   0
 -13  -7   0   89.05    5.96   0
   5 -13   0  355.41    6.59   0
  13   5   0  347.78    8.28   0
 -13  -5   0  314.11    9.12   0
 -13  -3   0   72.50    8.35   0
  13   3   0   81.60    7.01   0
   3 -13   0   88.73    4.90   0
  13   1   0    1.55    6.84   0
   1 -13   0   -0.39    4.22   0
  -1 -13   0    2.88    3.13   0
   1  13   0    2.27    4.20   0
  -3 -13   0   12.22    4.37   0
   3  13   0   11.40    4.25   0
  13  -5   0    5.34   13.68   0
  -5 -13   0    4.16    4.27   0
  13  -5   0    5.39   12.17   0
   5  13   0    2.61    4.48   0
   7  13   0   31.59    4.53   0
  -7 -13   0   31.97    4.49   0
  13  -7   0   31.64    7.71   0
  -9 -13   0   40.39    4.70   0
  13  -9   0   34.64    7.04   0
   9  13   0   36.95    4.62   0
 -11 -13   0   55.06    5.29   0
  13 -11   0   53.97    6.24   0
  11  13   0   58.69    5.98   0
  13  13   0   24.47    4.73   0
  13 -13   0   13.86    5.92   0
 -13 -13   0   16.60    5.12   0
 -14 -12   0    2.16    5.04   0
  12 -14   0    4.62    5.11   0
  14  12   0    5.22    4.74   0
 -14 -10   0   10.27    5.07   0
  10 -14   0   10.79    4.49   0
  14  10   0   11.41    4.70   0
   8 -14   0   85.99    5.24   0
 -14  -8   0   79.47    5.70   0
  14   8   0   94.55    5.33   0
  14   6   0    8.72    5.31   0
 -14  -6   0    8.05    6.13   0
   6 -14   0    9.85    4.44   0
  14   4   0   46.58    5.71   0
   4 -14   0   43.98    4.92   0
 -14  -4   0   44.62    6.76   0
   2 -14   0   31.91    4.56   0
 -14  -2   0   29.91    8.03   0
  14   2   0   34.78    6.51   0
   0 -14   0   58.51    4.83   0
  -2 -14   0   66.22    4.86   0
   4  14   0    4.71    4.22   0
  -4 -14   0   10.76    4.67   0
  -6 -14   0   24.78    4.35   0
   6  14   0   24.29    4.22   0
  14  -8   0   61.10    8.37   0
  -8 -14   0   60.81    4.76   0
  14  -8   0   51.90    8.92   0
   8  14   0   58.50    4.44   0
  10  14   0  132.84    5.36   0
 -10 -14   0  115.19    5.75   0
  14 -10   0  121.83    7.95   0
 -12 -14   0   14.47    5.11   0
  14 -12   0   29.19    7.07   0
 -14 -14   0   -0.46    5.43   0
  14 -14   0    0.02    6.14   0
 -15 -13   0   -3.09    6.53   0
  13 -15   0    3.48    6.14   0
 -15 -11   0   11.52    5.16   0
  11 -15   0    5.59    6.09   0
   9 -15   0   10.55    4.66   0
 -15  -9   0   12.14    6.35   0
  15   9   0   14.11    4.65   0
  15   7   0   39.36    6.04   0
   7 -15   0   43.61    5.20   0
 -15  -7   0   48.07    6.79   0
  15   5   0   18.86    5.47   0
   5 -15   0   10.31    4.62   0
 -15  -5   0    8.12    6.38   0
 -15  -3   0    5.57    7.92   0
  15   3   0    4.28    6.45   0
   3 -15   0    6.70    5.54   0
   1 -15   0    4.18    4.15   0
  -1 -15   0    7.68    4.43   0
  -3 -15   0    2.54    4.35   0
  -5 -15   0    1.87    4.15   0
   5  15   0    2.23    4.11   0
  -7 -15   0  112.04    5.15   0
   7  15   0  125.53    4.94   0
  -9 -15   0   50.23    5.21   0
  15  -9   0   47.48    8.50   0
   9  15   0   49.22    5.01   0
  15  -9   0   50.33    9.55   0
 -11 -15   0   17.05    5.11   0
  15 -11   0   11.84    7.17   0
 -13 -15   0   18.82    5.44   0
  15 -13   0   17.33    6.32   0
  15 -15   0    3.97    6.98   0
 -15 -15   0    3.67    7.00   0
 -16 -14   0    4.02    6.85   0
  14 -16   0    9.18    6.99   0
  12 -16   0    1.03    6.37   0
 -16 -12   0   -2.83    5.33   0
  10 -16   0    5.86    5.15   0
 -16 -10   0    6.36    4.92   0
 -16  -8   0    7.53    6.27   0
   8 -16   0   10.79    4.94   0
   6 -16   0   16.36    5.06   0
  16   6   0   20.10    6.04   0
 -16  -6   0   15.97    6.79   0
   4 -16   0  294.99    6.41   0
 -16  -4   0  262.93    9.62   0
   2 -16   0    3.23    4.15   0
   0 -16   0   15.81    4.18   0
  -2 -16   0   81.20    4.93   0
  -4 -16   0   -3.77    4.69   0
  -6 -16   0   24.34    4.80   0
  -8 -16   0   36.45    4.89   0
  16 -10   0    3.65    9.20   0
  16 -10   0    2.05    8.72   0
 -10 -16   0    5.72    5.94   0
 -12 -16   0   16.01    6.38   0
  16 -12   0   17.04    7.44   0
 -14 -16   0   -3.13    5.73   0
  16 -14   0    7.22    7.93   0
 -17 -13   0    3.28    7.01   0
  13 -17   0    5.51    6.73   0
  11 -17   0    0.62    6.27   0
 -17 -11   0    3.52    5.52   0
 -17  -9   0    1.78    5.17   0
   9 -17   0   -2.40    4.67   0
   7 -17   0   -2.00    4.74   0
 -17  -7   0    1.86    6.35   0
 -17  -5   0   31.91    7.56   0
   5 -17   0   37.63    5.10   0
   3 -17   0    0.73    4.76   0
   1 -17   0    5.73    4.79   0
  -1 -17   0   11.02    4.40   0
  -3 -17   0   29.01    4.64   0
  -5 -17   0   39.95    4.60   0
  -7 -17   0   56.66    4.84   0
  -9 -17   0   13.75    5.08   0
  17 -11   0    5.46   10.86   0
 -11 -17   0    3.39    5.22   0
  17 -11   0    7.57   11.21   0
 -13 -17   0    4.54    5.28   0
  17 -13   0    4.47    8.80   0
  12 -18   0    4.01    6.65   0
 -18 -12   0   -0.19    5.81   0
 -18 -10   0   10.88    6.89   0
  10 -18   0    8.70    6.35   0
   8 -18   0   -0.70    5.13   0
 -18  -8   0    1.21    6.77   0
   6 -18   0    1.70    4.90   0
 -18  -6   0    6.06    7.07   0
   4 -18   0   -0.66    4.84   0
 -18  -4   0    6.33    8.69   0
   2 -18   0    0.16    4.81   0
   0 -18   0   17.17    4.68   0
  -2 -18   0   10.79    4.50   0
  -4 -18   0    3.57    4.60   0
  -6 -18   0   51.70    5.29   0
  -8 -18   0   -3.30    4.77   0
 -10 -18   0    0.52    5.19   0
 -12 -18   0   10.52    5.61   0
  11 -19   0   -1.99    5.90   0
 -19  -9   0    6.12    7.07   0
   9 -19   0   12.54    5.55   0
 -19  -7   0   -0.42    6.69   0
   7 -19   0   -1.14    5.04   0
   5 -19   0   17.91    5.08   0
 -19  -5   0    8.21    8.67   0
   3 -19   0    6.86    4.85   0
   1 -19   0    6.86    4.77   0
  -1 -19   0    3.44    4.79   0
  -3 -19   0    1.15    4.81   0
  -5 -19   0   24.58    5.02   0
  -7 -19   0   11.27    5.09   0
  -9 -19   0   -1.20    5.30   0
 -20  -8   0    9.45    8.35   0
   8 -20   0    1.37    5.54   0
   6 -20   0    6.43    4.90   0
 -20  -6   0    5.04    8.93   0
   4 -20   0    3.04    5.01   0
   2 -20   0    4.32    4.98   0
   0 -20   0    5.90    5.12   0
  -2 -20   0   -2.00    4.85   0
  -4 -20   0    3.06    4.99   0
  -6 -20   0    3.86    5.18   0
  -8 -20   0   17.14    5.45   0
   5 -21   0   22.42    5.48   0
   3 -21   0   -2.21    5.23   0
   1 -21   0   10.90    6.23   0
  -1 -21   0   -2.46    4.99   0
  -3 -21   0    2.36    5.15   0
  -5 -21   0    1.05    5.13   0
   1   0  -1 1406.89   22.83   0
   0  -1   1 1544.97   23.54   0
  -1   0   1 1393.17   22.44   0
   0   1  -1 1468.21   22.90   0
   2   1  -1  441.83   12.49   0
   1  -2   1  475.26   13.93   0
  -1   2  -1  480.46   12.91   0
  -2  -1   1  470.46   13.79   0
  -1  -2   1 1177.25   17.22   0
  -2   1  -1 1208.33   25.81   0
   1   2  -1 1227.02   17.52   0
   2  -1   1 1145.32   25.59   0
   2  -3   1 3929.13   28.96   0
   3   2  -1 3710.77   26.07   0
  -3  -2  -1 3826.62   29.53   0
  -3  -2   1 3609.61   26.23   0
  -2   3  -1 4036.46   29.16   0
   0  -3   1 3035.47   24.24   0
   3   0  -1 2612.64   26.44   0
   0   3  -1 3196.15   24.90   0
  -3   0   1 2587.98   26.70   0
  -2  -3   1 1537.17   16.67   0
  -3   2  -1 1622.71   25.69   0
   2   3  -1 1567.31   16.73   0
  -2  -3  -1 1558.79   16.65   0
   3  -2   1 1587.37   26.36   0
  -4  -3  -1 2191.98   18.90   0
   4   3  -1 2128.33   17.44   0
   3  -4   1 2256.09   20.02   0
  -4  -3   1 2149.23   17.73   0
  -3   4  -1 2259.16   20.10   0
   4   3   1 2273.64   19.03   0
   1  -4   1 9359.14   37.60   0
   4  -1  -1  870.71   16.81   0
  -1  -4   1  993.61   13.06   0
  -1  -4  -1 1013.93   12.95   0
   1   4  -1 1012.36   13.32   0
  -4   3  -1  306.38   11.96   0
  -3  -4   1  304.99    8.47   0
   4  -3   1  309.11   11.70   0
  -3  -4  -1  301.40    8.00   0
   3   4  -1  295.47    8.02   0
   4  -5   1 1082.70   13.92   0
   5   4  -1 1086.25   11.88   0
  -5  -4  -1 1043.38   13.08   0
   5   4   1 1067.63   12.97   0
  -5  -4   1 1020.30   11.79   0
  -4   5  -1 1053.89   13.86   0
  -5  -2  -1 1715.49   20.09   0
   5   2  -1 1639.78   17.38   0
   2  -5   1 1736.97   15.33   0
   2  -5  -1 1716.39   14.91   0
  -5  -2   1 1626.45   16.87   0
  -2   5  -1 1649.38   15.34   0
   5   0  -1  192.12   11.28   0
   0  -5   1  205.64    7.42   0
  -5   0  -1  215.09   17.20   0
   0   5  -1  209.91    7.22   0
  -5   0   1  180.05   10.11   0
   0  -5  -1  211.04    7.12   0
  -2  -5   1   82.08    6.10   0
   2   5  -1   85.76    5.77   0
  -2  -5  -1   75.79    5.57   0
   5  -2   1   77.64   14.39   0
  -4  -5   1  157.48    6.33   0
   4   5   1  157.81    6.05   0
  -4  -5  -1  160.39    6.27   0
   5  -4   1  157.79    8.10   0
   4   5  -1  155.63    6.05   0
   6   5  -1  727.14    9.18   0
   5  -6   1  754.85   11.15   0
  -6  -5  -1  720.91    9.72   0
   6   5   1  756.39    9.87   0
  -6  -5   1  708.44    9.35   0
   5  -6  -1  755.85    9.85   0
  -5   6  -1  739.08   11.20   0
  -6  -3  -1  233.40    7.57   0
   3  -6   1  238.87    6.93   0
   6   3  -1  241.45    7.45   0
  -6  -3   1  249.31    8.77   0
   3  -6  -1  253.17    6.67   0
  -3   6  -1  254.26    7.03   0
   6   3   1  242.47    8.32   0
  -6  -1  -1  479.55   13.93   0
   6   1  -1  450.95   11.10   0
   1  -6   1  465.54    8.33   0
  -1   6  -1  479.23    8.30   0
  -6  -1   1  412.47   11.57   0
   1  -6  -1  456.65    8.12   0
   6  -1  -1  128.68    9.24   0
  -1  -6   1  157.28    5.97   0
   1   6  -1  154.13    5.75   0
  -1  -6  -1  156.07    5.62   0
  -3  -6   1    8.02    4.77   0
   3   6   1    5.46    4.43   0
  -3  -6  -1    4.66    4.46   0
   3   6  -1    6.26    4.17   0
   6  -3   1    4.50    7.71   0
  -5  -6   1  260.99    6.51   0
   5   6   1  267.94    6.35   0
   6  -5   1  271.21    8.69   0
  -5  -6  -1  261.31    7.07   0
   5   6  -1  265.72    6.34   0
   7   6  -1   47.03    4.84   0
  -7  -6  -1   43.85    4.95   0
   6  -7   1   52.88    5.73   0
   6  -7  -1   54.04    4.60   0
  -7  -6   1   52.07    5.15   0
   7   6   1   52.71    4.84   0
   4  -7   1   47.66    5.90   0
  -7  -4  -1   45.05    5.03   0
   7   4  -1   48.09    5.06   0
   7   4   1   51.02    5.00   0
  -4   7  -1   58.69    4.82   0
   4  -7  -1   50.72    5.57   0
  -7  -4   1   41.69    6.62   0
   7   2  -1 2230.96   18.62   0
   2  -7   1 2328.41   15.65   0
  -7  -2  -1 2294.93   22.36   0
  -2   7  -1 2413.95   15.59   0
   7   2   1 2348.18   21.99   0
  -7  -2   1 2107.58   18.54   0
   2  -7  -1 2334.38   14.67   0
   0  -7   1  123.74    5.48   0
   7   0  -1  113.61    8.17   0
  -7   0  -1  114.47   14.73   0
   0  -7  -1  122.32    5.33   0
   0   7  -1  126.20    5.41   0
  -7   0   1  105.02    8.59   0
   7  -2  -1   87.62    8.32   0
  -2  -7   1  105.53    5.25   0
  -2  -7  -1  102.73    5.08   0
   2   7  -1   99.18    5.11   0
  -4  -7   1   80.53    5.19   0
   4   7   1   86.97    4.77   0
   4   7  -1   87.35    5.00   0
   7  -4   1   85.77    8.65   0
  -4  -7  -1   85.90    4.84   0
  -6  -7   1   47.90    4.94   0
   6   7   1   54.79    4.60   0
   6   7  -1   45.78    4.73   0
  -6  -7  -1   42.65    5.63   0
   7  -6   1   45.23    5.88   0
  -8  -7  -1   97.84    5.60   0
   8   7  -1   90.49    5.99   0
   7  -8   1  106.21    6.07   0
  -8  -7   1   94.97    6.53   0
   8   7   1   99.43    5.23   0
   7  -8  -1  102.75    5.23   0
  -8  -5  -1  114.82    5.70   0
   8   5  -1  121.09    6.40   0
   5  -8   1  120.86    6.40   0
   8   5   1  121.12    5.43   0
   5  -8  -1  128.30    6.46   0
  -8  -5   1  111.78    6.80   0
  -5   8  -1  124.00    5.53   0
  -8  -3  -1 2068.89   18.55   0
   3  -8   1 2179.36   14.05   0
   8   3  -1 2071.48   16.68   0
  -3   8  -1 2209.36   14.43   0
  -8  -3   1 1974.27   16.49   0
   8   3   1 2207.11   18.66   0
   3  -8  -1 2138.06   13.34   0
   1  -8   1  595.89    8.09   0
  -8  -1  -1  562.18   14.98   0
   8   1  -1  581.88   11.56   0
  -1   8  -1  597.37    8.01   0
   1  -8  -1  612.57    8.01   0
  -8  -1   1  517.23   11.35   0
   8  -1  -1  101.41    8.98   0
  -1  -8   1  111.18    5.24   0
  -1  -8  -1  112.62    4.96   0
   1   8  -1  116.29    5.03   0
   8  -3  -1  142.57    9.48   0
   3   8   1  169.49    5.52   0
  -3  -8   1  168.28    5.62   0
   3   8  -1  163.29    5.39   0
  -3  -8  -1  172.59    5.56   0
  -5  -8   1  111.64    5.22   0
   5   8   1  119.11    5.11   0
   8  -5   1  114.81    7.61   0
   5   8  -1  115.78    5.77   0
  -5  -8  -1  114.04    5.13   0
   8  -7  -1   57.37    5.57   0
   7   8   1   57.76    4.78   0
  -7  -8   1   50.30    5.17   0
   7   8  -1   57.32    4.63   0
  -7  -8  -1   51.05    5.03   0
   8  -7   1   51.49    5.81   0
   9   8  -1   24.34    4.70   0
  -9  -8  -1   20.49    5.98   0
   8  -9   1   20.32    5.74   0
   9   8   1   24.22    4.44   0
  -9  -8   1   10.81    6.31   0
   8  -9  -1   22.19    4.34   0
   6  -9   1  151.30    6.53   0
  -9  -6  -1  133.91    5.81   0
   9   6  -1  145.98    6.55   0
  -9  -6   1  130.85    6.29   0
   9   6   1  134.30    5.58   0
   6  -9  -1  142.81    6.48   0
   9   4  -1  605.46    9.15   0
   4  -9   1  609.30    8.24   0
  -9  -4  -1  585.51   10.26   0
   9   4   1  604.20    9.89   0
  -9  -4   1  540.28   10.00   0
  -4   9  -1  591.69    8.86   0
   4  -9  -1  626.22    8.12   0
  -9  -2  -1  871.22   14.57   0
   9   2  -1  895.15   12.18   0
   2  -9   1  954.58    9.25   0
  -9  -2   1  835.24   12.32   0
  -2   9  -1  965.84    9.24   0
   2  -9  -1  927.52    8.84   0
   0  -9   1  242.24    6.09   0
   9   0  -1  230.62    9.21   0
   0  -9  -1  237.57    5.90   0
   0   9  -1  254.97    5.99   0
  -2  -9   1  619.63    7.71   0
   9  -2  -1  546.43   12.58   0
  -2  -9  -1  643.72    7.79   0
   2   9  -1  643.75    7.78   0
   4   9   1    4.60    4.02   0
  -4  -9   1    0.25    4.34   0
   9  -4   1    7.90   10.31   0
  -4  -9  -1    8.61    4.09   0
   4   9  -1   10.47    4.18   0
   6   9   1  253.82    6.04   0
   9  -6  -1  274.31    7.71   0
  -6  -9   1  272.71    6.17   0
   9  -6   1  262.59    9.30   0
  -6  -9  -1  244.68    6.20   0
   6   9  -1  270.12    6.16   0
   9  -8  -1   17.61    5.18   0
  -8  -9   1   21.10    5.87   0
   8   9   1   18.30    4.57   0
   9  -8   1   18.29    5.60   0
   8   9  -1   19.92    5.33   0
  -8  -9  -1   14.25    4.84   0
  10   9  -1   10.87    4.39   0
   9 -10   1   14.43    4.61   0
 -10  -9  -1   15.58    4.71   0
 -10  -9   1   15.23    5.12   0
   9 -10  -1   10.82    5.42   0
  10   9   1   17.23    4.45   0
 -10  -7  -1  138.11    5.83   0
  10   7  -1  140.36    6.56   0
   7 -10   1  150.69    6.40   0
  10   7   1  143.44    5.73   0
 -10  -7   1  130.02    7.16   0
   7 -10  -1  149.00    6.27   0
 -10  -5  -1   81.43    6.13   0
  10   5  -1   90.99    5.11   0
   5 -10   1   90.40    5.56   0
  10   5   1   87.54    5.90   0
   5 -10  -1   84.84    6.06   0
 -10  -5   1   89.17    5.60   0
 -10  -3  -1  575.85   11.10   0
  10   3  -1  604.92    9.98   0
   3 -10   1  623.38    7.86   0
   3 -10  -1  616.29    8.43   0
  -3  10  -1  602.31    7.82   0
 -10  -3   1  550.04    9.94   0
   1 -10   1   98.82    4.69   0
  10   1  -1   96.80    7.14   0
 -10  -1  -1   92.47   10.43   0
   1 -10  -1  104.17    4.68   0
  -1  10  -1  100.53    5.47   0
 -10  -1   1   88.81    7.43   0
  10  -1  -1  139.31    8.44   0
  -1 -10   1  158.45    5.35   0
  -1 -10  -1  151.89    5.09   0
   1  10  -1  149.40    5.21   0
  10  -3  -1  125.62    8.78   0
  -3 -10   1  145.00    5.27   0
  -3 -10  -1  148.58    5.22   0
   3  10  -1  153.98    5.27   0
   5  10   1   33.54    4.35   0
  -5 -10   1   27.35    4.47   0
  -5 -10  -1   32.43    4.37   0
  10  -5   1   29.45    9.25   0
   5  10  -1   31.77    4.18   0
  10  -7  -1   41.61    5.73   0
  -7 -10   1   31.39    5.66   0
   7  10   1   43.69    4.34   0
   7  10  -1   39.34    4.39   0
  10  -7   1   42.66    6.27   0
  -7 -10  -1   39.31    4.57   0
  10  -9  -1   14.96    5.46   0
  -9 -10   1   15.26    4.81   0
   9  10   1   14.59    4.42   0
   9  10  -1   18.05    4.40   0
  10  -9   1   20.88    5.66   0
  -9 -10  -1   18.67    4.86   0
 -11 -10  -1   17.17    4.75   0
  10 -11   1   21.47    5.80   0
  11  10  -1   20.37    4.43   0
  10 -11  -1   17.60    4.58   0
 -11 -10   1   20.24    4.92   0
  11   8  -1   47.68    4.81   0
 -11  -8  -1   47.22    6.10   0
   8 -11   1   49.70    5.87   0
 -11  -8   1   48.13    5.52   0
   8 -11  -1   51.40    5.72   0
 -11  -6  -1   42.12    5.81   0
  11   6  -1   44.17    5.90   0
   6 -11   1   37.35    5.02   0
 -11  -6   1   36.82    6.18   0
   6 -11  -1   46.22    4.81   0
  11   6   1   46.53    4.53   0
   4 -11   1  152.63    6.43   0
 -11  -4  -1  141.62    7.50   0
  11   4  -1  152.95    6.49   0
   4 -11  -1  166.98    5.48   0
  -4  11  -1  158.47    5.69   0
 -11  -4   1  130.78    6.25   0
  11   2  -1  237.60    8.24   0
   2 -11   1  232.40    5.89   0
 -11  -2  -1  224.83    9.89   0
 -11  -2   1  205.11    8.72   0
  -2  11  -1  242.28    5.80   0
   2 -11  -1  239.92    5.69   0
   0 -11   1  125.36    4.85   0
  11   0  -1  121.80    8.04   0
   0 -11  -1  132.68    4.91   0
   0  11  -1  136.60    4.90   0
  -2 -11   1  122.76    5.00   0
  11  -2  -1  115.04    8.70   0
   2  11  -1  134.64    4.90   0
  -2 -11  -1  121.67    4.79   0
  -4 -11   1   39.55    4.46   0
  11  -4  -1   32.11    8.29   0
  -4 -11  -1   39.02    4.31   0
   4  11  -1   42.57    4.30   0
  -6 -11   1  170.30    5.49   0
  11  -6  -1  189.39    8.02   0
  -6 -11  -1  178.94    5.28   0
   6  11  -1  179.69    5.36   0
  11  -6   1  177.73   10.67   0
  11  -8  -1   39.68    5.57   0
  -8 -11   1   30.48    4.81   0
  11  -8   1   38.38    6.77   0
  -8 -11  -1   28.32    4.75   0
   8  11  -1   42.16    4.43   0
 -10 -11   1  116.89    5.68   0
  11 -10  -1  141.22    5.87   0
  10  11  -1  142.79    5.30   0
 -10 -11  -1  118.57    5.49   0
  11 -10   1  127.96    6.60   0
 -12 -11  -1   39.20    4.98   0
  12  11  -1   40.11    5.78   0
  11 -12   1   37.40    6.06   0
  11 -12  -1   44.63    4.93   0
 -12 -11   1   42.30    6.23   0
  12   9  -1  197.88    5.94   0
   9 -12   1  200.90    7.13   0
 -12  -9  -1  186.47    6.31   0
 -12  -9   1  183.10    6.26   0
   9 -12  -1  197.21    6.58   0
  12   7  -1  210.88    5.94   0
 -12  -7  -1  206.55    7.63   0
   7 -12   1  235.98    6.19   0
 -12  -7   1  205.51    6.89   0
   7 -12  -1  227.49    6.72   0
   5 -12   1   28.14    5.97   0
  12   5  -1   28.03    5.44   0
 -12  -5  -1   28.91    6.33   0
 -12  -5   1   26.96    6.56   0
   5 -12  -1   27.25    4.80   0
  12   3  -1  139.26    6.64   0
 -12  -3  -1  139.21    7.95   0
   3 -12   1  134.11    6.03   0
  -3  12  -1  150.81    5.31   0
   3 -12  -1  154.80    5.14   0
 -12  -3   1  122.90    7.92   0
   1 -12   1   21.33    4.41   0
 -12  -1  -1   22.58   11.02   0
  12   1  -1   22.30    6.78   0
 -12  -1   1   20.20    7.24   0
   1 -12  -1   22.12    4.20   0
  -1  12  -1   18.89    4.19   0
  -1 -12   1   66.39    4.74   0
  12  -1  -1   61.67    8.48   0
   1  12  -1   71.82    4.58   0
  -1 -12  -1   71.91    4.74   0
  12  -3  -1   51.48    8.29   0
  -3 -12   1   55.89    3.56   0
   3  12  -1   57.96    4.51   0
  -3 -12  -1   63.49    4.76   0
  12  -5  -1    4.75    7.92   0
  -5 -12   1    3.15    4.49   0
  -5 -12  -1    7.64    4.02   0
   5  12  -1    8.26    4.13   0
  -7 -12   1   23.77    4.75   0
  12  -7  -1   29.22    6.63   0
  -7 -12  -1   22.61    4.68   0
  12  -7   1   27.10    7.95   0
   7  12  -1   27.48    4.56   0
  12  -9  -1    7.04    5.17   0
  -9 -12   1    8.05    4.69   0
  12  -9   1    9.17    5.68   0
  -9 -12  -1    3.78    4.81   0
   9  12  -1    6.11    4.35   0
  12 -11  -1   -0.32    5.43   0
 -11 -12   1    1.18    4.78   0
  11  12  -1    4.76    4.41   0
  12 -11   1    2.51    5.81   0
 -11 -12  -1    0.99    4.71   0
 -13 -12  -1   15.39    6.00   0
  12 -13   1    5.57    5.88   0
  13  12  -1    8.14    4.57   0
 -13 -12   1    4.36    5.13   0
  12 -13  -1   13.46    5.86   0
  13  10  -1   20.98    4.69   0
 -13 -10  -1   19.73    5.95   0
  10 -13   1   21.54    5.78   0
 -13 -10   1   16.61    6.23   0
  10 -13  -1   22.42    5.61   0
   8 -13   1   36.08    4.95   0
 -13  -8  -1   34.57    5.22   0
  13   8  -1   35.28    5.41   0
   8 -13  -1   37.22    4.68   0
 -13  -8   1   36.53    6.42   0
   6 -13   1   41.18    5.00   0
 -13  -6  -1   39.69    6.48   0
  13   6  -1   44.78    5.00   0
 -13  -6   1   37.61    7.25   0
   6 -13  -1   47.65    5.65   0
 -13  -4  -1   60.31    6.73   0
   4 -13   1   64.35    4.89   0
  13   4  -1   60.55    6.07   0
   4 -13  -1   66.95    4.77   0
 -13  -4   1   57.62    7.39   0
 -13  -2  -1  123.94   10.05   0
   2 -13   1  140.58    5.32   0
  13   2  -1  138.67    7.75   0
   2 -13  -1  139.11    5.08   0
  -2  13  -1  141.42    5.07   0
 -13  -2   1  120.74    9.00   0
   0 -13   1   10.35    4.35   0
  13   0  -1   13.06    7.23   0
   0  13  -1   15.04    4.40   0
   0 -13  -1   16.87    4.29   0
  13  -2  -1   16.25    8.42   0
  -2 -13   1   11.58    4.53   0
  -2 -13  -1   14.24    4.35   0
   2  13  -1   23.62    4.34   0
  -4 -13   1   35.01    4.83   0
  13  -4  -1   28.64    8.55   0
  -4 -13  -1   30.40    4.55   0
   4  13  -1   29.10    4.61   0
  -6 -13   1   43.04    4.79   0
  13  -6  -1   34.33    7.91   0
  13  -6  -1   44.36    6.45   0
   6  13  -1   42.06    4.59   0
  -6 -13  -1   44.02    4.61   0
  13  -8  -1   91.89    7.07   0
  -8 -13   1   93.13    4.98   0
   8  13  -1   90.50    5.76   0
  -8 -13  -1   86.71    5.08   0
  13  -8   1   93.35    9.74   0
  13 -10  -1   36.33    5.84   0
 -10 -13   1   27.93    4.95   0
  13 -10   1   33.66    6.07   0
 -10 -13  -1   30.00    5.87   0
  10  13  -1   28.48    4.63   0
  13 -12  -1    0.27    5.68   0
 -12 -13   1    8.19    5.08   0
 -12 -13  -1    9.78    5.84   0
  12  13  -1    1.40    4.39   0
  13 -12   1    6.81    5.85   0
  13 -14   1    0.97    6.48   0
 -14 -13  -1    2.49    5.04   0
  14  13  -1    6.40    4.51   0
 -14 -13   1    5.43    5.34   0
  13 -14  -1    3.37    5.57   0
  14  11  -1   10.96    4.67   0
  11 -14   1   10.91    4.85   0
 -14 -11  -1    6.98    5.15   0
 -14 -11   1    4.64    5.27   0
  11 -14  -1    4.75    4.97   0
  14   9  -1   32.37    4.84   0
   9 -14   1   32.12    4.82   0
 -14  -9  -1   25.62    5.05   0
 -14  -9   1   21.41    6.41   0
   9 -14  -1   28.14    4.86   0
  14   7  -1   19.64    5.63   0
   7 -14   1   18.37    4.72   0
 -14  -7  -1   19.76    6.12   0
   7 -14  -1   24.82    4.54   0
 -14  -7   1   13.75    6.52   0
   5 -14   1  347.40    6.59   0
 -14  -5  -1  306.85    9.35   0
  14   5  -1  349.96    8.11   0
 -14  -5   1  313.41    7.30   0
   5 -14  -1  343.21    7.20   0
 -14  -3  -1  176.51   10.50   0
  14   3  -1  201.37    7.28   0
   3 -14   1  208.02    5.78   0
   3 -14  -1  210.88    5.59   0
 -14  -3   1  174.55    7.99   0
  14   1  -1   70.36    6.93   0
   1 -14   1   70.30    5.09   0
  -1  14  -1   68.88    4.95   0
   1 -14  -1   65.45    4.79   0
  -1 -14   1    9.27    4.50   0
  14  -1  -1    4.21    7.11   0
  -1 -14  -1   -0.07    4.32   0
   1  14  -1    2.44    4.33   0
  14  -3  -1   10.59    8.47   0
  -3 -14   1    9.34    4.70   0
   3  14  -1   11.89    4.33   0
  -3 -14  -1   13.70    4.31   0
  14  -5  -1   42.95    7.91   0
  14  -5  -1   40.45    9.86   0
  -5 -14   1   42.55    4.58   0
  -5 -14  -1   38.79    4.46   0
   5  14  -1   40.43    4.45   0
  -7 -14   1   43.03    4.60   0
  14  -7  -1   31.61    8.12   0
  14  -7  -1   39.94    7.80   0
  -7 -14  -1   36.45    4.56   0
   7  14  -1   42.90    4.33   0
  -9 -14   1   77.38    5.38   0
  14  -9  -1   87.52    7.24   0
  14  -9   1   83.99    9.54   0
   9  14  -1   86.20    4.93   0
  -9 -14  -1   81.94    5.24   0
 -11 -14   1   31.15    4.83   0
  14 -11  -1   35.05    6.79   0
  11  14  -1   31.71    4.86   0
 -11 -14  -1   27.57    4.85   0
  14 -11   1   31.62    7.38   0
  14 -13  -1   12.42    6.38   0
 -13 -14   1   12.71    5.08   0
  14 -13   1   12.06    6.37   0
 -13 -14  -1   20.13    5.08   0
  13  14  -1   14.30    5.13   0
 -15 -14  -1    6.56    5.19   0
  15  14  -1   -2.43    4.96   0
  14 -15   1    0.79    6.48   0
 -15 -14   1    0.51    5.21   0
  14 -15  -1   -1.30    6.40   0
 -15 -12  -1    2.40    6.31   0
  15  12  -1    0.42    4.57   0
  12 -15   1    1.57    5.87   0
  12 -15  -1    2.53    6.16   0
 -15 -12   1   -1.01    5.10   0
 -15 -10  -1    2.20    6.25   0
  15  10  -1    5.73    4.85   0
  10 -15   1    6.75    5.05   0
 -15 -10   1   10.09    6.26   0
  10 -15  -1   12.37    4.83   0
   8 -15   1    0.66    4.65   0
  15   8  -1    3.46    5.45   0
 -15  -8  -1    1.13    5.15   0
 -15  -8   1    3.80    5.00   0
   8 -15  -1    2.26    4.84   0
   6 -15   1   26.50    4.67   0
  15   6  -1   20.94    5.57   0
 -15  -6  -1   17.31    6.11   0
   6 -15  -1   22.59    5.73   0
 -15  -6   1   19.44    6.35   0
 -15  -4  -1   54.34    8.03   0
   4 -15   1   61.05    5.02   0
  15   4  -1   60.11    6.08   0
   4 -15  -1   66.23    4.79   0
 -15  -4   1   59.14    6.86   0
  15   2  -1   22.88    6.41   0
   2 -15   1   22.56    4.72   0
   2 -15  -1   17.85    4.56   0
   0 -15   1   95.11    4.98   0
  15   0  -1   84.04    8.51   0
   0 -15  -1   92.81    4.78   0
   0  15  -1   85.67    4.75   0
  15  -2  -1   22.49    9.82   0
  -2 -15   1   22.03    4.36   0
  -2 -15  -1   24.66    4.41   0
   2  15  -1   24.67    4.25   0
  15  -4  -1   10.09   10.30   0
  -4 -15   1   13.74    4.46   0
  15  -4  -1    8.22   10.53   0
   4  15  -1    8.93    2.86   0
  -4 -15  -1    4.98    4.28   0
  15  -6  -1   50.37    8.60   0
  15  -6  -1   40.61    9.36   0
  -6 -15   1   40.87    4.78   0
  -6 -15  -1   47.42    4.55   0
   6  15  -1   49.48    4.46   0
  15  -8  -1    4.74    6.36   0
  15  -8  -1    5.58    7.26   0
  -8 -15   1    5.48    4.62   0
   8  15  -1    6.43    4.52   0
  -8 -15  -1    3.40    4.66   0
  15 -10  -1   22.87    7.13   0
 -10 -15   1   24.79    4.96   0
  15 -10   1   26.99    9.34   0
 -10 -15  -1   20.96    5.04   0
  10  15  -1   18.95    4.83   0
 -12 -15   1   13.36    5.24   0
  15 -12  -1   13.14    7.14   0
  15 -12   1   12.75    7.23   0
  12  15  -1   20.24    5.01   0
 -12 -15  -1   10.13    5.28   0
  15 -14  -1    1.79    6.13   0
 -14 -15   1    3.05    5.38   0
 -14 -15  -1    4.14    5.11   0
  14  15  -1    1.47    5.20   0
  15 -14   1    1.23    6.63   0
  15 -16   1    0.02    6.90   0
  16  13  -1    5.84    4.95   0
 -16 -13  -1    4.49    5.48   0
  13 -16   1    4.70    6.48   0
  13 -16  -1    3.83    6.25   0
 -16 -13   1    6.87    6.61   0
 -16 -11  -1   -0.88    5.58   0
  16  11  -1    0.13    4.99   0
  11 -16   1    2.94    6.30   0
  11 -16  -1   -2.12    5.34   0
 -16 -11   1    2.69    5.54   0
   9 -16   1   15.16    5.13   0
 -16  -9  -1   13.34    5.23   0
  16   9  -1   10.98    6.00   0
 -16  -9   1   10.57    5.38   0
   9 -16  -1   16.14    4.99   0
 -16  -7  -1    6.45    6.21   0
   7 -16   1    2.85    4.59   0
  16   7  -1    5.99    5.68   0
   7 -16  -1    5.46    4.45   0
 -16  -7   1    4.38    5.22   0
   5 -16   1   12.68    5.79   0
 -16  -5  -1   11.51    6.43   0
  16   5  -1   13.75    5.74   0
 -16  -5   1    8.65    6.56   0
   5 -16  -1   17.35    4.48   0
  16   3  -1   15.82    5.54   0
 -16  -3  -1   11.56    8.52   0
   3 -16   1   11.21    5.53   0
 -16  -3   1   11.55    6.74   0
   3 -16  -1   10.90    4.45   0
  16   1  -1   60.04    8.08   0
   1 -16   1   67.20    4.52   0
   1 -16  -1   58.30    4.65   0
  16  -1  -1    2.20    8.73   0
  -1 -16   1   -0.70    4.51   0
  -1 -16  -1    3.09    4.17   0
   1  16  -1    8.09    4.16   0
  -3 -16   1    0.63    4.52   0
  -3 -16  -1    5.68    4.46   0
   3  16  -1    3.79    4.34   0
  -5 -16   1   84.57    5.21   0
  -5 -16  -1   85.66    4.90   0
   5  16  -1   88.46    5.02   0
  16  -7  -1   48.06   10.07   0
  16  -7  -1   42.21   11.34   0
  -7 -16   1   54.05    5.06   0
  -7 -16  -1   47.58    4.76   0
   7  16  -1   50.20    4.75   0
  16  -9  -1   37.58    8.23   0
  16  -9  -1   31.85    8.81   0
  -9 -16   1   30.54    4.97   0
   9  16  -1   44.15    4.95   0
  -9 -16  -1   35.83    5.12   0
  16 -11  -1    5.11    7.07   0
 -11 -16   1    2.21    5.08   0
  11  16  -1    5.30    4.69   0
  16 -11   1    1.63   10.38   0
 -11 -16  -1    1.41    4.89   0
  16 -13  -1    7.73    7.50   0
 -13 -16   1    6.95    5.39   0
  13  16  -1    9.48    5.15   0
  16 -13   1    4.91    8.72   0
 -13 -16  -1    0.41    5.47   0
  16 -15  -1    0.97    6.84   0
  16 -15   1    4.68    8.19   0
 -17 -12  -1    4.72    5.51   0
  12 -17   1    5.43    6.61   0
  17  12  -1    9.16    5.47   0
 -17 -12   1   -0.43    6.95   0
  12 -17  -1    6.28    5.27   0
  17  10  -1    3.50    4.82   0
  10 -17   1    0.66    5.09   0
 -17 -10  -1    2.29    5.33   0
  10 -17  -1    4.20    6.19   0
 -17 -10   1    6.83    5.16   0
  17   8  -1    5.29    5.83   0
 -17  -8  -1    6.33    5.08   0
   8 -17   1    6.06    4.91   0
 -17  -8   1    5.16    6.58   0
   8 -17  -1    0.90    4.90   0
 -17  -6  -1    9.64    6.23   0
  17   6  -1    6.28    5.91   0
   6 -17   1    7.18    4.87   0
   6 -17  -1    2.01    4.65   0
 -17  -6   1    8.79    6.68   0
   4 -17   1   -1.74    5.89   0
 -17  -4  -1    0.61    8.59   0
  17   4  -1    1.91    5.42   0
   4 -17  -1    1.35    4.63   0
 -17  -4   1    1.64    6.27   0
   2 -17   1   11.50    4.81   0
  17   2  -1    4.70    6.31   0
   2 -17  -1    9.49    4.66   0
   0 -17   1  104.88    5.13   0
  17   0  -1   98.40   11.59   0
   0 -17  -1  113.24    5.23   0
  -2 -17   1   44.36    4.73   0
  -2 -17  -1   35.97    4.71   0
   2  17  -1   38.46    4.40   0
  -4 -17   1    5.90    4.58   0
  -4 -17  -1    1.68    4.48   0
   4  17  -1    0.83    4.38   0
  -6 -17   1    2.55    4.51   0
  -6 -17  -1   -1.34    4.33   0
   6  17  -1    8.37    4.37   0
  -8 -17   1   24.40    4.89   0
   8  17  -1   17.36    4.77   0
  -8 -17  -1   12.46    5.01   0
  17 -10  -1    1.10    9.41   0
 -10 -17   1    3.39    5.06   0
  17 -10  -1    3.89    7.86   0
 -10 -17  -1    4.35    5.22   0
  10  17  -1    5.29    5.13   0
  17 -12  -1    6.70    7.44   0
  17 -12  -1    4.85    7.72   0
 -12 -17   1   11.12    5.32   0
  17 -12   1    2.50   14.50   0
  12  17  -1    5.64    5.08   0
 -12 -17  -1    6.95    5.42   0
  17 -12   1    3.94   15.24   0
 -18 -11  -1    2.25    7.08   0
  11 -18   1    8.76    6.64   0
  18  11  -1    9.53    5.48   0
  11 -18  -1   11.83    6.74   0
 -18 -11   1    9.10    7.07   0
   9 -18   1    1.28    5.40   0
 -18  -9  -1    5.88    6.64   0
  18   9  -1    7.41    6.32   0
 -18  -9   1    1.08    6.84   0
   9 -18  -1   -0.92    6.18   0
   7 -18   1    1.09    5.33   0
 -18  -7  -1   -4.76    7.85   0
  18   7  -1    2.17    6.17   0
 -18  -7   1    4.51    6.78   0
   7 -18  -1    5.41    4.70   0
 -18  -5  -1   10.55    7.67   0
   5 -18   1    9.45    4.88   0
  18   5  -1    9.01    6.16   0
 -18  -5   1   12.00    7.73   0
   5 -18  -1    7.00    5.00   0
   3 -18   1    6.46    4.90   0
  18   3  -1    3.58    6.99   0
   3 -18  -1    4.92    4.64   0
   1 -18   1   10.45    4.66   0
   1 -18  -1   15.44    4.53   0
  -1 -18   1   14.33    4.57   0
  -1 -18  -1    6.85    4.69   0
  -3 -18   1   36.96    4.84   0
  -3 -18  -1   23.47    4.85   0
  -5 -18   1   11.75    4.91   0
   5  18  -1   11.12    4.75   0
  -5 -18  -1   10.24    4.77   0
  -7 -18   1   44.64    5.34   0
   7  18  -1   52.02    5.01   0
  -7 -18  -1   43.54    5.14   0
  -9 -18   1    2.32    5.34   0
   9  18  -1    6.14    5.04   0
  -9 -18  -1   11.25    5.06   0
  18 -11  -1    7.76   11.23   0
 -11 -18   1    4.68    5.51   0
  18 -11  -1    4.65   11.62   0
 -11 -18  -1    9.01    5.22   0
  10 -19   1    5.05    6.71   0
 -19 -10  -1    7.17    7.23   0
 -19 -10   1    3.14    7.09   0
  10 -19  -1   -0.16    5.49   0
 -19  -8  -1    0.40    8.05   0
   8 -19   1    1.32    6.64   0
   8 -19  -1   -3.46    6.20   0
 -19  -8   1    0.23    6.58   0
  19   6  -1    1.92    6.30   0
   6 -19   1    5.94    5.16   0
 -19  -6  -1    3.02    7.79   0
 -19  -6   1    5.23    7.75   0
   6 -19  -1    8.33    5.06   0
   4 -19   1   -0.66    4.82   0
   4 -19  -1    1.75    4.89   0
   2 -19   1    7.19    5.10   0
   2 -19  -1   11.72    4.57   0
   0 -19   1    2.11    4.74   0
   0 -19  -1   -4.86    4.57   0
  -2 -19   1   -0.15    4.93   0
  -2 -19  -1    6.83    4.85   0
  -4 -19   1   49.58    5.26   0
  -4 -19  -1   51.15    5.09   0
  -6 -19   1    8.04    4.93   0
  -6 -19  -1   11.00    4.90   0
  -8 -19   1    0.62    5.13   0
  -8 -19  -1    4.72    5.06   0
 -10 -19   1   -5.77    5.57   0
 -10 -19  -1    7.06    5.61   0
   7 -20   1   11.21    5.40   0
 -20  -7  -1    3.42    8.20   0
   7 -20  -1    6.68    5.41   0
 -20  -7   1    6.94    6.97   0
   5 -20   1    8.17    5.38   0
   5 -20  -1   14.16    5.27   0
   3 -20   1    8.67    4.95   0
   3 -20  -1    7.64    5.05   0
   1 -20   1    5.77    4.58   0
   1 -20  -1    5.54    4.84   0
  -1 -20   1    0.72    4.82   0
  -1 -20  -1    8.48    4.89   0
  -3 -20   1   19.97    5.04   0
  -3 -20  -1   12.37    5.04   0
  -5 -20   1   10.08    5.20   0
  -5 -20  -1    3.49    5.14   0
  -7 -20   1   13.52    5.27   0
  -7 -20  -1    8.41    5.05   0
   6 -21   1    0.33    5.48   0
   6 -21  -1   -3.48    5.84   0
   4 -21   1    6.77    5.62   0
   4 -21  -1    2.62    5.08   0
   2 -21   1    2.59    5.12   0
   2 -21  -1    3.82    5.27   0
   0 -21   1   -3.04    5.22   0
   0 -21  -1    6.05    5.17   0
  -2 -21   1    0.93    5.22   0
  -2 -21  -1   -3.95    4.90   0
  -4 -21   1    8.98    5.42   0
  -4 -21  -1    8.89    5.34   0
  -6 -21   1    5.00    5.27   0
  -6 -21  -1    4.93    5.35   0
   0   0  -2 8488.65   41.67   0
  -1   1  -2  768.81   14.58   0
  -1  -1   2  800.52   14.09   0
   1   1  -2  801.61   13.95   0
   1  -1   2  786.90   15.74   0
   2   0  -2 1372.82   17.33   0
   0  -2   2 1391.83   17.05   0
   0   2  -2 1508.44   17.26   0
  -2   0   2 1458.81   17.63   0
  -2  -2   2   66.00    9.15   0
  -2   2  -2   75.38   10.43   0
   2  -2   2   74.91    9.22   0
   2   2  -2   66.54    8.83   0
   1  -3   2 1891.42   19.30   0
   3   1  -2 1769.72   18.26   0
  -1   3  -2 1909.12   18.94   0
  -3  -1   2 1627.82   17.51   0
  -1  -3   2  279.92   10.18   0
  -3   1  -2  247.42   13.99   0
   1   3  -2  287.62    9.82   0
  -3  -3   2  187.83    8.46   0
  -3   3  -2  207.11    8.85   0
   3   3  -2  207.52    8.02   0
   3  -3   2  194.65   10.85   0
   4   2  -2  949.16   12.41   0
   2  -4   2  998.13   14.03   0
  -2   4  -2 1028.52   12.85   0
  -4  -2   2  895.88   12.45   0
   4   0  -2  771.01   13.01   0
   0  -4   2  866.41   12.06   0
  -4   0   2  799.78   14.25   0
   0   4  -2  908.51   12.16   0
  -4   2  -2   19.30    8.56   0
  -2  -4   2   18.80    6.51   0
   4  -2   2   17.70   11.31   0
   2   4  -2   19.46    5.84   0
  -4  -4   2  267.37    7.63   0
  -4   4  -2  275.39    8.28   0
  -4  -4  -2  283.03    8.11   0
   4   4  -2  262.15    7.15   0
   4  -4   2  263.42    9.56   0
  -5  -3  -2  766.66   12.20   0
   3  -5   2  790.30   11.07   0
   5   3  -2  732.54   10.11   0
  -5  -3   2  731.50   10.41   0
  -3   5  -2  784.54   11.65   0
   1  -5   2  467.09    9.17   0
   5   1  -2  435.16    9.78   0
  -1   5  -2  467.97    9.08   0
  -5  -1   2  426.46   11.29   0
   5  -1  -2   18.82    8.40   0
  -1  -5   2   22.81    5.38   0
  -5   1  -2   18.70   10.52   0
   1   5  -2   20.84    5.10   0
  -3  -5   2  153.42    6.27   0
  -5   3  -2  152.65    9.29   0
  -3  -5  -2  160.66    5.95   0
   5  -3   2  143.36   10.20   0
   3   5  -2  161.37    5.97   0
  -5   5  -2  260.58    8.32   0
  -5  -5   2  247.05    6.56   0
   5   5  -2  282.25    6.70   0
   5  -5   2  269.91    7.90   0
  -5  -5  -2  261.13    7.38   0
   6   4  -2  418.19    7.53   0
   4  -6   2  421.30    9.36   0
  -6  -4  -2  441.43    9.19   0
  -6  -4   2  393.47    7.70   0
  -4   6  -2  434.98    9.07   0
   6   2  -2  245.40    7.53   0
  -6  -2  -2  264.31    9.07   0
   2  -6   2  269.10    7.04   0
  -2   6  -2  267.17    6.81   0
  -6  -2   2  232.55    7.89   0
   0  -6   2    6.13    4.96   0
   6   0  -2    5.41    6.09   0
   0   6  -2   12.70    4.68   0
  -6   0   2    8.55    7.72   0
   6  -2  -2  442.20    9.59   0
  -2  -6   2  493.66    7.94   0
  -6   2  -2  534.65   18.41   0
  -2  -6  -2  502.66    7.89   0
   2   6  -2  487.06    7.17   0
  -6   4  -2  157.40    8.66   0
  -4  -6   2  144.60    5.95   0
  -4  -6  -2  150.23    5.55   0
   6  -4   2  143.44    8.48   0
   4   6  -2  158.53    5.64   0
  -6  -6   2  109.88    5.53   0
  -6   6  -2  119.16    6.69   0
   6  -6   2  118.06    7.00   0
   6   6  -2  114.48    5.23   0
  -6  -6  -2  123.08    5.41   0
   7   5  -2  487.45    8.63   0
   5  -7   2  491.74    9.07   0
  -7  -5  -2  485.96    8.17   0
  -5   7  -2  489.89    8.35   0
  -7  -5   2  467.61    8.20   0
   3  -7   2  278.67    6.83   0
   7   3  -2  277.51    7.08   0
  -7  -3  -2  285.14    8.56   0
  -3   7  -2  273.31    7.44   0
  -7  -3   2  250.38    7.43   0
   7   1  -2  235.06    8.38   0
   1  -7   2  246.85    6.39   0
  -7  -1  -2  252.77   10.63   0
  -1   7  -2  259.59    6.45   0
   1  -7  -2  261.28    6.18   0
  -7  -1   2  206.35    7.70   0
  -1  -7   2   81.29    5.30   0
   7  -1  -2   75.51    7.80   0
   1   7  -2   80.12    5.08   0
  -1  -7  -2   87.23    4.96   0
  -3  -7   2   33.61    4.85   0
   7  -3   2   30.20   11.25   0
  -3  -7  -2   40.33    4.63   0
   3   7  -2   41.17    4.75   0
  -5  -7   2   22.25    4.85   0
  -7   5  -2   19.95    6.30   0
  -5  -7  -2   19.58    4.22   0
   7  -5   2   22.67    6.20   0
   5   7  -2   21.57    4.42   0
  -7  -7   2   19.51    4.50   0
  -7   7  -2   16.40    5.34   0
   7   7  -2   16.17    4.30   0
  -7  -7  -2   13.41    4.52   0
   7  -7   2   21.44    5.78   0
   6  -8   2  309.27    6.96   0
  -8  -6  -2  293.51    6.84   0
   8   6  -2  288.96    6.66   0
  -8  -6   2  284.18    7.88   0
  -6   8  -2  294.01    6.67   0
  -8  -4  -2  533.26    9.71   0
   4  -8   2  577.00    9.06   0
   8   4  -2  570.02    8.55   0
   4  -8  -2  609.11    7.84   0
  -4   8  -2  572.81    8.37   0
  -8  -4   2  527.29    8.68   0
   8   2  -2  475.71    9.44   0
   2  -8   2  512.05    7.69   0
  -8  -2  -2  508.86   12.11   0
  -8  -2   2  435.32    9.66   0
  -2   8  -2  529.04    7.92   0
   2  -8  -2  536.64    7.38   0
  -8   0  -2  388.11   19.07   0
   0  -8   2  383.47    6.97   0
   8   0  -2  334.16    9.22   0
   0   8  -2  387.70    6.78   0
   0  -8  -2  390.68    6.71   0
   8  -2  -2  108.95    7.97   0
  -2  -8   2  132.32    5.40   0
   2   8  -2  142.36    5.23   0
  -2  -8  -2  136.05    5.12   0
  -4  -8   2   65.50    5.02   0
   4   8  -2   60.38    4.72   0
  -4  -8  -2   61.58    4.41   0
   8  -4   2   58.51    9.54   0
  -6  -8   2  122.52    5.53   0
   6   8  -2  129.42    5.01   0
   8  -6   2  121.03    7.26   0
  -6  -8  -2  122.31    5.18   0
  -8  -8   2   62.68    5.43   0
  -8  -8  -2   67.13    5.10   0
   8   8  -2   55.99    4.81   0
   8  -8   2   59.84    6.41   0
   7  -9   2   11.04    4.53   0
   9   7  -2   16.68    5.81   0
  -9  -7  -2   12.97    5.70   0
   7  -9  -2   17.11    4.65   0
  -9  -7   2   20.08    5.16   0
  -7   9  -2   14.28    4.35   0
   5  -9   2  593.96    8.33   0
  -9  -5  -2  541.19    8.67   0
   9   5  -2  574.92    8.32   0
   5  -9  -2  612.70    7.97   0
  -9  -5   2  525.56    8.57   0
  -5   9  -2  599.86    8.53   0
  -9  -3  -2  189.57    7.43   0
   3  -9   2  198.85    7.16   0
   9   3  -2  199.18    7.11   0
  -9  -3   2  173.71    6.76   0
   3  -9  -2  202.42    5.37   0
  -3   9  -2  201.99    6.74   0
   9   1  -2  237.39    7.22   0
   1  -9   2  239.03    5.86   0
  -9  -1  -2  250.14   11.12   0
   1  -9  -2  251.84    5.90   0
  -9  -1   2  204.59    8.21   0
  -1   9  -2  240.23    5.70   0
  -1  -9   2  180.99    5.67   0
   9  -1  -2  165.32    8.03   0
  -1  -9  -2  193.25    5.41   0
   1   9  -2  189.44    5.56   0
   9  -3  -2  190.76    7.10   0
  -3  -9   2  233.57    6.01   0
   3   9  -2  216.81    5.57   0
  -3  -9  -2  219.72    5.68   0
  -5  -9   2   40.41    4.57   0
  -5  -9  -2   37.28    4.48   0
   9  -5   2   37.30    9.33   0
   5   9  -2   40.43    4.27   0
  -7  -9   2   26.45    4.60   0
   7   9  -2   29.77    4.58   0
  -7  -9  -2   20.37    4.58   0
   9  -7   2   23.83    7.14   0
  -9  -9   2   13.64    4.80   0
   9  -9  -2   22.14    5.25   0
   9  -9   2   19.00    5.97   0
   9   9  -2   15.98    4.49   0
  -9  -9  -2   11.06    4.76   0
  10   8  -2   20.15    5.73   0
   8 -10   2   12.63    5.68   0
 -10  -8  -2   16.29    5.87   0
 -10  -8   2   20.24    5.16   0
   8 -10  -2   14.76    5.62   0
   6 -10   2  194.98    6.24   0
  10   6  -2  197.23    6.10   0
 -10  -6  -2  182.85    5.96   0
   6 -10  -2  185.64    6.62   0
  -6  10  -2  191.42    5.81   0
 -10  -6   2  173.26    6.59   0
 -10  -4  -2   42.92    5.93   0
  10   4  -2   41.78    5.72   0
   4 -10   2   48.44    5.14   0
  -4  10  -2   47.44    5.00   0
   4 -10  -2   42.04    4.50   0
 -10  -4   2   40.39    6.89   0
 -10  -2  -2   32.98    7.10   0
   2 -10   2   35.43    4.81   0
  10   2  -2   30.47    4.95   0
  -2  10  -2   37.41    4.49   0
   2 -10  -2   32.17    4.08   0
 -10  -2   2   31.62    6.99   0
  10   0  -2    7.13    6.01   0
   0 -10   2   11.52    5.21   0
   0 -10  -2    9.60    4.00   0
   0  10  -2    8.63    4.13   0
  -2 -10   2   48.74    4.86   0
  10  -2  -2   47.26    6.95   0
  -2 -10  -2   51.60    4.43   0
   2  10  -2   53.43    4.56   0
  10  -4  -2  184.46    8.21   0
  -4 -10   2  213.50    5.69   0
   4  10  -2  226.53    5.45   0
  -4 -10  -2  222.56    5.35   0
  -6 -10   2  192.75    5.63   0
  10  -6   2  186.20   10.79   0
   6  10  -2  193.96    5.26   0
  -6 -10  -2  187.74    5.13   0
  -8 -10   2   10.53    4.65   0
  10  -8  -2    5.96    4.41   0
   8  10  -2    3.78    4.09   0
  -8 -10  -2   11.12    4.56   0
  10  -8   2    5.60    6.91   0
 -10 -10   2   44.98    6.32   0
  10 -10  -2   52.23    4.93   0
  10  10  -2   45.66    4.75   0
 -10 -10  -2   40.94    4.87   0
  10 -10   2   46.54    6.27   0
 -11  -9  -2   78.27    5.33   0
  11   9  -2   86.18    4.84   0
   9 -11   2   84.22    6.49   0
   9 -11  -2   91.83    6.17   0
 -11  -9   2   78.76    6.65   0
  11   7  -2   61.12    5.10   0
   7 -11   2   63.34    5.11   0
 -11  -7  -2   61.09    4.92   0
   7 -11  -2   77.82    5.89   0
 -11  -7   2   60.66    5.88   0
   5 -11   2   78.38    5.36   0
  11   5  -2   74.39    6.11   0
 -11  -5  -2   75.50    6.27   0
  -5  11  -2   66.27    5.94   0
 -11  -5   2   69.84    6.98   0
   5 -11  -2   80.10    4.83   0
   3 -11   2  174.52    5.75   0
 -11  -3  -2  162.70    8.52   0
  11   3  -2  166.43    6.62   0
 -11  -3   2  141.07    6.12   0
  -3  11  -2  169.92    5.56   0
   3 -11  -2  182.43    5.28   0
   1 -11   2   22.28    4.43   0
  11   1  -2   24.04    6.05   0
 -11  -1  -2   22.51   11.21   0
 -11  -1   2   21.76    6.83   0
  -1  11  -2   22.77    4.11   0
   1 -11  -2   22.25    4.13   0
  11  -1  -2   92.70    7.22   0
  -1 -11   2   92.77    4.88   0
  -1 -11  -2  107.66    4.64   0
   1  11  -2   98.35    4.89   0
  11  -3  -2   29.15    7.21   0
  -3 -11   2   38.14    4.70   0
   3  11  -2   33.69    4.32   0
  -3 -11  -2   35.00    4.38   0
  -5 -11   2   30.58    4.85   0
  11  -5  -2   23.55    7.08   0
  -5 -11  -2   24.51    4.08   0
   5  11  -2   26.49    4.41   0
  -7 -11   2   34.66    4.59   0
  -7 -11  -2   29.16    4.46   0
  11  -7   2   30.99    8.34   0
   7  11  -2   33.11    4.48   0
  -9 -11   2   34.41    5.17   0
  11  -9  -2   40.37    5.77   0
  -9 -11  -2   30.77    5.89   0
  11  -9   2   34.35    7.00   0
   9  11  -2   32.98    4.59   0
 -11 -11   2   80.33    6.26   0
  11 -11  -2   83.78    6.15   0
  11  11  -2   91.52    4.93   0
  11 -11   2   81.09    6.37   0
 -11 -11  -2   94.65    5.43   0
 -12 -10  -2    4.57    5.82   0
  10 -12   2   11.65    4.96   0
  12  10  -2    7.91    4.56   0
  10 -12  -2   12.32    4.54   0
 -12 -10   2    4.62    5.01   0
  12   8  -2   82.06    4.82   0
 -12  -8  -2   74.77    5.62   0
   8 -12   2   86.40    5.59   0
   8 -12  -2   90.08    5.07   0
 -12  -8   2   78.62    5.51   0
   6 -12   2    4.13    4.77   0
  12   6  -2   -0.22    5.37   0
 -12  -6  -2    1.02    5.95   0
 -12  -6   2    2.70    6.66   0
  -6  12  -2    4.79    4.44   0
   6 -12  -2    6.43    5.42   0
 -12  -4  -2  174.54    8.64   0
  12   4  -2  185.09    6.05   0
   4 -12   2  188.26    5.57   0
   4 -12  -2  191.59    5.28   0
 -12  -4   2  168.70    6.98   0
  -4  12  -2  178.54    5.54   0
 -12  -2  -2   25.15    8.80   0
  12   2  -2   23.99    5.96   0
   2 -12   2   22.28    4.54   0
  -2  12  -2   25.63    4.58   0
   2 -12  -2   23.15    4.31   0
 -12  -2   2   22.59    7.15   0
   0 -12   2  106.42    4.82   0
  12   0  -2   93.17    6.94   0
   0 -12  -2  110.00    5.02   0
   0  12  -2   95.75    4.69   0
  -2 -12   2   87.86    4.92   0
  12  -2  -2   78.39    8.16   0
   2  12  -2   85.60    4.81   0
  -2 -12  -2   82.54    4.63   0
  -4 -12   2   28.27    4.75   0
  12  -4  -2   33.94    8.23   0
   4  12  -2   33.91    4.43   0
  -4 -12  -2   37.74    4.40   0
  12  -6  -2   53.30    7.05   0
  -6 -12   2   57.11    4.94   0
  -6 -12  -2   59.27    4.57   0
   6  12  -2   59.17    4.68   0
  12  -8  -2    3.14    5.16   0
  -8 -12   2    3.62    4.73   0
  12  -8   2    5.71    8.19   0
   8  12  -2    4.24    4.20   0
  -8 -12  -2    6.16    4.54   0
  12 -10  -2    3.61    5.53   0
 -10 -12   2    1.73    4.66   0
  12 -10   2    3.47    6.69   0
 -10 -12  -2   -2.19    4.72   0
  10  12  -2    6.53    4.45   0
  12 -12  -2    1.87    5.71   0
 -12 -12   2    4.68    5.02   0
 -12 -12  -2    6.94    5.67   0
  12 -12   2    7.53    6.05   0
  12  12  -2    9.53    4.69   0
 -13 -11  -2    9.76    5.86   0
  11 -13   2   19.34    4.87   0
  13  11  -2   19.74    4.73   0
 -13 -11   2    9.51    5.04   0
  11 -13  -2   18.73    4.62   0
  13   9  -2   25.88    4.70   0
   9 -13   2   20.87    5.89   0
 -13  -9  -2   18.60    6.18   0
 -13  -9   2   20.57    6.29   0
   9 -13  -2   24.23    4.65   0
  13   7  -2  300.95    6.43   0
 -13  -7  -2  292.69    8.44   0
   7 -13   2  311.21    6.63   0
   7 -13  -2  313.72    6.34   0
 -13  -7   2  277.32    6.89   0
  13   5  -2  244.77    7.45   0
   5 -13   2  251.56    6.19   0
 -13  -5  -2  231.85    8.58   0
 -13  -5   2  221.96    7.32   0
   5 -13  -2  257.19    6.04   0
  -5  13  -2  252.77    5.97   0
   3 -13   2  126.58    6.31   0
  13   3  -2  136.07    7.03   0
 -13  -3  -2  116.15    8.57   0
  -3  13  -2  136.71    5.26   0
 -13  -3   2  108.82    7.91   0
   3 -13  -2  134.50    5.17   0
  13   1  -2   36.78    6.20   0
   1 -13   2   47.85    4.78   0
  -1  13  -2   43.30    4.54   0
   1 -13  -2   35.44    4.47   0
  -1 -13   2   96.84    5.12   0
  13  -1  -2   88.29    6.90   0
  -1 -13  -2   99.94    4.93   0
   1  13  -2   89.31    4.76   0
  13  -3  -2   97.95    7.51   0
  -3 -13   2  105.00    5.16   0
  -3 -13  -2  110.13    5.06   0
   3  13  -2  120.19    4.90   0
  13  -5  -2   17.15    6.70   0
  -5 -13   2   23.44    4.92   0
  -5 -13  -2   20.14    4.38   0
   5  13  -2   29.81    4.53   0
  -7 -13   2    9.96    4.59   0
  13  -7  -2    7.15    6.22   0
   7  13  -2    8.64    4.18   0
  -7 -13  -2    7.90    4.22   0
  13  -9  -2   12.91    5.49   0
  -9 -13   2   13.78    4.69   0
   9  13  -2   17.58    4.36   0
  -9 -13  -2   14.16    4.65   0
  13  -9   2   15.82    8.90   0
  13 -11  -2   63.69    6.13   0
 -11 -13   2   59.36    5.47   0
  13 -11   2   55.00    7.35   0
 -11 -13  -2   57.01    4.72   0
  11  13  -2   58.29    4.83   0
  13 -13  -2    5.34    5.92   0
 -13 -13   2    3.25    5.18   0
  13 -13   2    7.01    7.15   0
 -13 -13  -2    4.52    5.99   0
  13  13  -2    9.74    4.86   0
  14  12  -2    3.00    4.86   0
  12 -14   2    2.42    6.02   0
 -14 -12  -2   11.84    5.96   0
  12 -14  -2    3.28    5.90   0
 -14 -12   2    2.74    6.51   0
  14  10  -2    1.00    5.69   0
  10 -14   2   -1.90    4.67   0
 -14 -10  -2    2.01    5.64   0
 -14 -10   2    0.02    6.33   0
  10 -14  -2    1.77    5.40   0
 -14  -8  -2   16.75    5.89   0
  14   8  -2   15.50    5.61   0
   8 -14   2   11.81    4.76   0
   8 -14  -2   17.17    4.80   0
 -14  -8   2   16.64    5.32   0
   6 -14   2   14.08    4.68   0
  14   6  -2   13.56    5.60   0
 -14  -6  -2   16.17    5.88   0
   6 -14  -2   16.53    4.51   0
 -14  -6   2   10.03    6.41   0
   4 -14   2   54.17    5.15   0
 -14  -4  -2   48.17    7.48   0
  14   4  -2   60.01    6.31   0
 -14  -4   2   47.11    6.99   0
   4 -14  -2   57.26    4.74   0
  -4  14  -2   57.35    4.91   0
   2 -14   2  203.22    5.82   0
 -14  -2  -2  187.66   15.16   0
  14   2  -2  196.88    7.43   0
 -14  -2   2  185.19    8.09   0
   2 -14  -2  213.70    5.51   0
  -2  14  -2  201.24    5.68   0
   0 -14   2   74.14    4.83   0
  14   0  -2   64.30    7.11   0
   0  14  -2   66.03    4.71   0
   0 -14  -2   72.96    4.72   0
  14  -2  -2   20.56    7.00   0
  -2 -14   2   27.48    4.87   0
  -2 -14  -2   27.59    4.45   0
   2  14  -2   27.99    4.27   0
  14  -4  -2    2.16    7.54   0
  -4 -14   2    4.70    4.53   0
   4  14  -2    2.08    4.27   0
  -4 -14  -2    0.83    4.20   0
  -6 -14   2    0.98    4.32   0
  14  -6  -2   -5.17    7.58   0
   6  14  -2    4.61    4.13   0
  -6 -14  -2    1.02    4.10   0
  14  -8  -2   51.93    7.94   0
  14  -8  -2   55.58    6.87   0
  -8 -14   2   62.62    4.88   0
  -8 -14  -2   56.96    4.85   0
   8  14  -2   47.81    4.72   0
  14 -10  -2   21.16    5.77   0
 -10 -14   2   17.20    5.17   0
  10  14  -2   25.66    4.67   0
  14 -10   2   20.02    8.19   0
 -10 -14  -2   10.29    4.77   0
  14 -12  -2    9.35    5.83   0
 -12 -14   2    6.18    5.13   0
  14 -12   2    3.70    7.23   0
 -12 -14  -2    4.46    5.16   0
  12  14  -2    6.82    4.71   0
  14 -14  -2    8.16    5.05   0
 -14 -14   2    3.39    5.42   0
  14 -14   2    2.78    7.52   0
 -14 -14  -2    1.87    5.22   0
  14  14  -2    9.17    5.04   0
 -15 -13  -2   14.65    6.38   0
  13 -15   2    5.03    5.31   0
  15  13  -2    3.78    5.08   0
  13 -15  -2    9.34    6.20   0
 -15 -13   2    7.87    5.34   0
  15  11  -2    2.77    4.80   0
  11 -15   2   -0.51    4.91   0
 -15 -11  -2    8.67    6.28   0
 -15 -11   2    6.13    6.33   0
  11 -15  -2    2.07    4.94   0
  15   9  -2   21.49    4.78   0
   9 -15   2   19.43    5.00   0
 -15  -9  -2   18.19    6.17   0
   9 -15  -2   22.01    4.92   0
 -15  -9   2   16.57    6.46   0
 -15  -7  -2   20.44    6.21   0
   7 -15   2   26.18    4.97   0
  15   7  -2   24.01    5.75   0
   7 -15  -2   24.35    4.71   0
 -15  -7   2   23.88    5.14   0
  15   5  -2    9.98    5.70   0
 -15  -5  -2   13.24    6.38   0
   5 -15   2   14.30    4.63   0
   5 -15  -2   14.16    4.39   0
 -15  -5   2   16.45    6.43   0
   3 -15   2   42.20    5.78   0
 -15  -3  -2   36.07   10.09   0
  15   3  -2   40.59    5.62   0
  -3  15  -2   45.56    4.65   0
   3 -15  -2   39.93    4.68   0
 -15  -3   2   36.23    6.55   0
   1 -15   2   85.25    5.04   0
  15   1  -2   81.69    6.25   0
  -1  15  -2   79.74    4.69   0
   1 -15  -2   83.71    5.02   0
  -1 -15   2   10.28    4.37   0
  15  -1  -2    5.38    6.65   0
   1  15  -2    2.35    4.10   0
  -1 -15  -2   10.24    4.23   0
  -3 -15   2    7.77    4.62   0
  15  -3  -2   11.32    7.14   0
   3  15  -2   10.17    4.20   0
  -3 -15  -2   12.15    4.39   0
  15  -5  -2   16.05    7.40   0
  -5 -15   2   19.66    4.61   0
  -5 -15  -2   19.72    4.39   0
   5  15  -2   17.23    4.40   0
  15  -7  -2   15.73    7.41   0
  15  -7  -2   21.92    6.53   0
  -7 -15   2   20.43    4.79   0
  -7 -15  -2   18.68    4.41   0
   7  15  -2   27.29    4.44   0
  15  -9  -2    5.16    6.19   0
  -9 -15   2    0.66    5.08   0
  15  -9  -2    1.57    6.98   0
   9  15  -2    9.62    4.63   0
  -9 -15  -2    1.98    5.01   0
 -11 -15   2    4.04    4.90   0
  15 -11  -2    9.13    5.84   0
  15 -11   2    5.09    9.13   0
 -11 -15  -2    6.98    6.05   0
  11  15  -2    6.39    4.62   0
  15 -13  -2    4.31    6.25   0
 -13 -15   2    5.35    5.29   0
 -13 -15  -2    6.17    5.27   0
  13  15  -2    4.25    5.07   0
  15 -13   2   -0.11    7.30   0
  15 -15  -2    0.56    6.60   0
 -15 -15   2    4.60    7.00   0
  15 -15   2    3.44    7.00   0
 -15 -15  -2    2.52    5.64   0
  15  15  -2   -4.50    6.65   0
 -16 -14  -2    7.89    6.97   0
  16  14  -2   13.85    5.52   0
  14 -16   2   13.23    7.95   0
  14 -16  -2    7.06    6.73   0
 -16 -14   2   12.50    6.97   0
 -16 -12  -2    1.54    6.59   0
  16  12  -2    4.36    5.18   0
  12 -16   2    4.47    6.42   0
 -16 -12   2    6.11    5.34   0
  12 -16  -2    5.79    5.17   0
  16  10  -2   12.50    5.07   0
 -16 -10  -2   13.96    6.33   0
  10 -16   2   13.61    5.17   0
 -16 -10   2   14.21    5.59   0
  10 -16  -2   12.19    5.26   0
  16   8  -2   11.14    5.92   0
   8 -16   2   13.44    6.06   0
 -16  -8  -2   13.07    6.28   0
   8 -16  -2   12.73    4.80   0
 -16  -8   2   18.54    5.47   0
 -16  -6  -2    6.48    5.91   0
   6 -16   2    5.99    4.56   0
  16   6  -2    7.99    5.80   0
   6 -16  -2   12.06    4.48   0
 -16  -6   2    5.63    6.45   0
   4 -16   2   47.62    4.86   0
 -16  -4  -2   42.65    8.68   0
  16   4  -2   52.40    6.11   0
   4 -16  -2   49.76    4.69   0
 -16  -4   2   43.08    6.75   0
  16   2  -2   65.37    7.08   0
   2 -16   2   50.48    4.87   0
   2 -16  -2   62.62    4.71   0
  -2  16  -2   64.94    4.85   0
  16   0  -2   19.53    7.55   0
   0 -16   2   15.95    4.58   0
   0  16  -2   17.79    4.26   0
   0 -16  -2   16.06    4.31   0
  -2 -16   2   22.27    4.45   0
  16  -2  -2   15.73    6.88   0
  -2 -16  -2   19.29    4.51   0
   2  16  -2    9.60    4.33   0
  -4 -16   2   32.35    5.02   0
  16  -4  -2   29.67    7.99   0
   4  16  -2   33.60    4.66   0
  -4 -16  -2   34.17    4.55   0
  16  -6  -2    4.96    8.02   0
  16  -6  -2    4.63    7.27   0
  -6 -16   2    0.05    4.56   0
  -6 -16  -2    7.69    4.78   0
   6  16  -2    8.03    4.15   0
  16  -8  -2   11.40    6.66   0
  -8 -16   2   12.16    4.90   0
  16  -8  -2    5.85    7.56   0
  -8 -16  -2    6.57    4.87   0
   8  16  -2   15.08    4.44   0
  16 -10  -2    4.10    7.47   0
 -10 -16   2    3.79    5.12   0
  16 -10  -2    5.72    6.82   0
  10  16  -2    4.42    4.80   0
 -10 -16  -2    2.84    4.97   0
 -12 -16   2    5.70    5.34   0
  16 -12  -2    0.95    7.28   0
  12  16  -2    1.58    5.05   0
 -12 -16  -2   -1.20    6.30   0
  16 -12   2    2.79   10.45   0
  16 -14  -2    1.75    6.70   0
 -14 -16   2   10.49    5.48   0
  16 -14   2    3.31    8.84   0
  14  16  -2   -0.65    5.41   0
 -14 -16  -2   -0.71    5.35   0
 -17 -13  -2    4.37    6.91   0
  17  13  -2    4.89    5.73   0
  13 -17   2    1.97    6.75   0
 -17 -13   2    4.19    6.06   0
  13 -17  -2    5.79    5.45   0
  17  11  -2    2.65    6.33   0
  11 -17   2    1.10    5.28   0
 -17 -11  -2   -3.25    5.70   0
 -17 -11   2    3.75    5.40   0
  11 -17  -2    4.85    4.93   0
   9 -17   2    8.66    5.25   0
  17   9  -2    8.53    6.03   0
 -17  -9  -2    9.78    6.53   0
   9 -17  -2   10.47    6.17   0
 -17  -9   2    7.87    6.51   0
 -17  -7  -2   16.92    6.52   0
  17   7  -2   21.20    5.00   0
   7 -17   2   16.40    5.02   0
   7 -17  -2   19.31    6.15   0
 -17  -7   2   15.50    6.66   0
  17   5  -2   16.10    5.97   0
 -17  -5  -2   17.10    7.72   0
   5 -17   2   19.86    4.77   0
 -17  -5   2   14.47    6.81   0
   5 -17  -2   21.04    4.80   0
  17   3  -2   27.16    6.52   0
   3 -17   2   40.19    5.12   0
   3 -17  -2   30.92    5.03   0
  17   1  -2   24.85    6.64   0
   1 -17   2   28.49    4.69   0
  -1  17  -2   25.09    4.83   0
   1 -17  -2   18.44    4.35   0
  -1 -17   2   30.87    4.72   0
  17  -1  -2   28.28    7.71   0
   1  17  -2   32.68    4.60   0
  -1 -17  -2   32.61    4.78   0
  17  -3  -2   45.29    9.12   0
  -3 -17   2   50.65    4.81   0
  -3 -17  -2   43.18    4.79   0
   3  17  -2   53.39    4.66   0
  17  -5  -2   50.18    9.38   0
  -5 -17   2   48.79    4.84   0
  17  -5  -2   43.37    9.77   0
   5  17  -2   51.25    4.69   0
  -5 -17  -2   47.20    4.71   0
  17  -7  -2    6.72    8.40   0
  17  -7  -2    3.61    8.27   0
  -7 -17   2    4.17    4.59   0
  -7 -17  -2   14.52    4.51   0
   7  17  -2    2.41    4.47   0
  17  -9  -2   16.13    7.94   0
  17  -9  -2   19.82    8.58   0
  -9 -17   2    4.68    5.27   0
   9  17  -2   11.97    4.86   0
  -9 -17  -2   15.28    4.96   0
 -11 -17   2    1.39    5.32   0
  17 -11  -2    1.53    7.75   0
  17 -11  -2    2.10    6.27   0
 -11 -17  -2   -4.30    5.11   0
  11  17  -2    2.97    4.97   0
  17 -13  -2   -1.50    6.79   0
 -13 -17   2    9.31    5.57   0
 -13 -17  -2    0.95    5.51   0
  13  17  -2   -1.88    5.44   0
 -18 -12  -2    2.59    7.14   0
  12 -18   2   -0.39    6.97   0
  18  12  -2    1.78    5.91   0
  12 -18  -2    9.73    6.85   0
 -18 -12   2   -1.03    7.64   0
 -18 -10  -2   17.13    6.92   0
  10 -18   2   18.95    5.90   0
  18  10  -2   18.01    5.49   0
 -18 -10   2   18.84    7.44   0
  10 -18  -2   18.84    5.45   0
 -18  -8  -2    1.96    7.70   0
  18   8  -2   -0.68    6.12   0
   8 -18   2    2.39    5.19   0
 -18  -8   2   -0.90    6.79   0
   8 -18  -2    1.62    5.10   0
 -18  -6  -2   15.05    7.90   0
  18   6  -2   16.97    6.43   0
   6 -18   2   13.92    6.13   0
 -18  -6   2   18.55    7.23   0
   6 -18  -2   24.79    4.88   0
   4 -18   2   19.10    5.06   0
  18   4  -2   26.01    6.17   0
   4 -18  -2   23.05    4.80   0
   2 -18   2   13.90    4.69   0
  18   2  -2   14.47    6.75   0
   2 -18  -2   15.11    4.80   0
  18   0  -2    2.89    7.65   0
   0 -18   2   -2.12    4.54   0
   0 -18  -2    9.60    4.42   0
   0  18  -2    2.07    4.48   0
  18  -2  -2    3.38    9.02   0
  -2 -18   2   -2.29    4.71   0
  -2 -18  -2    4.63    4.57   0
   2  18  -2    4.27    4.45   0
  18  -4  -2   12.00   13.30   0
  -4 -18   2   20.93    4.97   0
  -4 -18  -2   14.42    4.67   0
   4  18  -2   13.97    4.84   0
  18  -6  -2   12.15   11.71   0
  -6 -18   2   16.34    4.99   0
  18  -6  -2   12.46   12.17   0
   6  18  -2   12.48    4.96   0
  -6 -18  -2    7.40    4.82   0
  18  -8  -2    9.47   10.46   0
  -8 -18   2   12.81    4.84   0
  18  -8  -2   11.27    9.97   0
   8  18  -2   16.14    5.02   0
  -8 -18  -2    9.72    4.89   0
  18 -10  -2    3.63    8.41   0
  18 -10  -2    5.73    9.06   0
 -10 -18   2   11.66    5.55   0
 -10 -18  -2    1.10    5.38   0
  10  18  -2    6.66    5.08   0
  18 -12  -2    6.33    8.65   0
 -12 -18   2   -1.01    5.50   0
  18 -12  -2    7.97    8.57   0
  12  18  -2    3.53    5.40   0
 -12 -18  -2    7.26    5.71   0
 -19  -9  -2    8.82    6.93   0
  19   9  -2    3.08    6.65   0
   9 -19   2   13.12    5.69   0
 -19  -9   2   -0.32    7.08   0
   9 -19  -2    4.64    6.52   0
  19   7  -2   11.32    6.28   0
   7 -19   2   10.35    5.35   0
 -19  -7  -2    5.86    7.79   0
 -19  -7   2    7.82    6.95   0
   7 -19  -2    5.04    5.12   0
 -19  -5  -2    8.04   10.92   0
   5 -19   2   11.79    5.23   0
  19   5  -2    5.44    6.26   0
   5 -19  -2    7.43    5.09   0
 -19  -5   2    3.98    7.01   0
   3 -19   2    2.97    5.18   0
  19   3  -2    5.87    7.01   0
   3 -19  -2   10.77    4.99   0
  19   1  -2    0.65    7.78   0
   1 -19   2    5.81    4.71   0
   1 -19  -2    1.00    4.70   0
  -1 -19   2   15.49    4.88   0
  19  -1  -2   14.61   11.38   0
  -1 -19  -2   16.87    4.74   0
   1  19  -2   23.55    4.87   0
  -3 -19   2    5.17    4.93   0
   3  19  -2    3.07    4.84   0
  -3 -19  -2    6.94    4.83   0
  -5 -19   2    2.70    5.02   0
  -5 -19  -2   14.06    4.55   0
   5  19  -2    4.35    4.95   0
  -7 -19   2    7.07    5.02   0
  -7 -19  -2   13.51    5.24   0
   7  19  -2   15.22    4.96   0
  -9 -19   2    3.67    5.34   0
  -9 -19  -2   15.79    5.17   0
   9  19  -2   16.26    5.55   0
 -20  -8  -2    3.73    8.36   0
  20   8  -2    2.24    6.77   0
   8 -20   2    7.77    5.68   0
   8 -20  -2    2.11    5.36   0
 -20  -8   2    0.98    7.34   0
 -20  -6  -2    4.74   10.21   0
  20   6  -2    2.78    6.90   0
   6 -20   2   -0.66    5.47   0
 -20  -6   2    3.27    8.07   0
   6 -20  -2    6.77    5.29   0
  20   4  -2    7.02    6.53   0
   4 -20   2   11.36    5.37   0
   4 -20  -2    8.65    5.18   0
   2 -20   2    2.05    5.21   0
  20   2  -2    2.66    8.09   0
   2 -20  -2    1.90    5.11   0
   0 -20   2    1.13    5.09   0
   0 -20  -2    1.67    4.75   0
  -2 -20   2   -0.59    5.03   0
  -2 -20  -2    0.59    4.90   0
  -4 -20   2    8.12    5.20   0
   4  20  -2    7.69    4.97   0
  -4 -20  -2    6.31    5.04   0
  -6 -20   2    5.36    5.03   0
   6  20  -2   -1.38    5.02   0
  -6 -20  -2    0.27    5.06   0
  -8 -20   2    4.63    5.26   0
  -8 -20  -2    6.90    5.25   0
   8  20  -2    4.60    5.30   0
   5 -21   2    8.97    5.40   0
  21   5  -2    2.93    7.86   0
   5 -21  -2    0.32    5.41   0
   3 -21   2    3.87    5.59   0
   3 -21  -2   -3.32    5.24   0
   1 -21   2    3.71    5.45   0
   1 -21  -2    3.54    5.21   0
  -1 -21   2   -5.29    5.11   0
  -1 -21  -2    5.04    5.21   0
  -3 -21   2    0.62    5.35   0
  -3 -21  -2    1.43    3.60   0
  -5 -21   2    6.50    5.39   0
  -5 -21  -2    4.81    5.49   0
  -1   0  -3   50.71    9.04   0
   1   0  -3   48.09    6.93   0
   0  -1   3   54.36    9.32   0
   0   1  -3   54.34    9.31   0
   1  -2   3  405.15   10.81   0
   2   1  -3  400.80   10.40   0
  -1   2  -3  401.28   10.45   0
  -2  -1   3  395.47   10.52   0
  -2   1  -3  219.38    9.52   0
  -1  -2   3  229.39    9.68   0
   1   2  -3  235.05    9.15   0
   2  -1   3  221.52    9.71   0
   2  -3   3  396.53    9.75   0
   3   2  -3  417.52    9.02   0
  -3  -2   3  384.35    9.25   0
  -2   3  -3  436.58    9.71   0
   3   0  -3  132.39    8.40   0
   0  -3   3  148.05    8.06   0
   0   3  -3  154.23    7.80   0
  -3   2  -3  629.04   12.88   0
  -2  -3   3  600.82   10.03   0
   3  -2   3  566.47   12.86   0
   2   3  -3  628.68    9.87   0
   4   3  -3   25.60    5.48   0
   3  -4   3   24.75    6.23   0
  -3   4  -3   31.82    6.78   0
  -4  -3   3   19.26    6.10   0
   4   1  -3   38.02    8.21   0
   1  -4   3   44.54    6.49   0
  -4  -1   3   45.44    7.00   0
  -1   4  -3   41.15    5.96   0
  -4   1  -3   29.60    8.45   0
   4  -1  -3   29.82    8.20   0
  -1  -4   3   29.62    6.02   0
   1   4  -3   30.45    5.47   0
  -3  -4   3   21.49    5.43   0
  -4   3  -3   16.06    5.71   0
   3   4  -3   20.45    5.12   0
   4  -3   3   16.14    6.40   0
   5   4  -3  602.17    8.61   0
   4  -5   3  557.73    9.58   0
  -5  -4   3  545.98    8.58   0
  -4   5  -3  618.69    9.67   0
   2  -5   3 1017.10   11.57   0
   5   2  -3 1003.76   11.21   0
  -2   5  -3 1059.84   11.62   0
  -5  -2   3  858.75   10.84   0
   0  -5   3  129.20    6.28   0
   5   0  -3  103.73    6.90   0
   0   5  -3  128.98    5.94   0
  -2  -5   3  126.14    6.12   0
  -5   2  -3  130.25    9.51   0
   2   5  -3  135.12    5.53   0
  -5   4  -3  150.93    7.60   0
  -4  -5   3  144.91    6.14   0
   5  -4   3  128.57    8.13   0
   4   5  -3  145.81    5.67   0
   5  -6   3  124.72    6.15   0
  -6  -5  -3  118.91    6.18   0
   6   5  -3  127.99    5.63   0
  -6  -5   3  125.26    6.24   0
  -5   6  -3  131.39    6.57   0
   3  -6   3  282.10    7.89   0
   6   3  -3  280.76    7.90   0
  -6  -3   3  253.57    7.23   0
  -3   6  -3  296.20    7.03   0
   6   1  -3  829.87   10.63   0
   1  -6   3  929.97   10.19   0
  -6  -1   3  826.92   10.56   0
  -1   6  -3  984.84   10.31   0
   6  -1  -3  202.75    7.28   0
  -1  -6   3  231.50    6.64   0
  -6   1  -3  205.14   10.80   0
   1   6  -3  230.53    6.34   0
  -3  -6   3  445.47    7.37   0
  -6   3  -3  482.54   12.25   0
   6  -3   3  402.27   12.01   0
   3   6  -3  489.53    7.37   0
  -5  -6   3  872.26    9.27   0
  -6   5  -3  877.69   12.58   0
  -5  -6  -3  889.10   10.21   0
   6  -5   3  799.44   12.49   0
   5   6  -3  859.04    8.75   0
  -7  -6  -3  244.14    7.24   0
   6  -7   3  248.69    7.89   0
   7   6  -3  246.32    6.82   0
  -6   7  -3  247.09    7.39   0
  -7  -6   3  233.47    6.37   0
   4  -7   3  479.00    9.01   0
  -7  -4  -3  474.53    9.05   0
   7   4  -3  478.38    7.92   0
  -4   7  -3  479.43    8.62   0
  -7  -4   3  445.00    9.10   0
   2  -7   3  949.16   10.83   0
   7   2  -3  920.30   10.42   0
  -7  -2  -3  993.09   13.84   0
  -2   7  -3  971.36    9.85   0
  -7  -2   3  860.83   11.12   0
   0  -7   3    8.58    4.80   0
   7   0  -3   10.56    5.77   0
   0   7  -3   12.69    4.56   0
  -7   2  -3   77.63    9.14   0
   7  -2  -3   70.26    6.25   0
  -2  -7   3   73.12    5.28   0
   2   7  -3   78.81    4.92   0
  -4  -7   3   11.33    5.14   0
  -7   4  -3   12.34    6.23   0
  -4  -7  -3   14.64    4.33   0
   4   7  -3   12.36    4.46   0
   7  -4   3   12.03    7.91   0
  -6  -7   3  123.98    5.46   0
  -7   6  -3  135.67    6.44   0
   7  -6   3  130.67    7.38   0
  -6  -7  -3  135.11    5.43   0
   6   7  -3  131.82    5.03   0
  -8  -7  -3   73.80    5.94   0
   8   7  -3   71.86    4.99   0
   7  -8   3   70.60    6.48   0
  -7   8  -3   70.45    5.58   0
  -8  -7   3   65.75    6.84   0
  -8  -5  -3   78.99    5.19   0
   8   5  -3   71.44    5.30   0
   5  -8   3   79.60    6.52   0
  -5   8  -3   74.58    5.05   0
  -8  -5   3   77.17    5.89   0
   8   3  -3  455.14    7.95   0
  -8  -3  -3  456.67    9.39   0
   3  -8   3  456.93    7.89   0
  -8  -3   3  418.24    9.23   0
  -3   8  -3  480.68    7.81   0
   8   1  -3  138.92    7.16   0
  -8  -1  -3  149.61    7.91   0
   1  -8   3  151.47    5.89   0
  -1   8  -3  146.55    5.34   0
  -8  -1   3  128.05    6.64   0
  -1  -8   3  172.71    5.81   0
   8  -1  -3  154.36    6.65   0
  -8   1  -3  166.59   12.62   0
   1   8  -3  165.95    5.57   0
  -1  -8  -3  171.19    5.36   0
  -8   3  -3   27.33    8.21   0
   8  -3  -3   21.94    5.50   0
  -3  -8   3   23.18    4.92   0
  -3  -8  -3   26.22    4.08   0
   3   8  -3   23.94    4.49   0
  -5  -8   3  156.33    5.67   0
  -8   5  -3  155.42    8.01   0
   5   8  -3  163.50    5.25   0
   8  -5   3  139.23    8.95   0
  -5  -8  -3  159.67    5.21   0
  -8   7  -3   16.77    5.52   0
  -7  -8   3   18.06    4.92   0
   7   8  -3   20.14    4.31   0
  -7  -8  -3   11.69    5.73   0
   8  -7   3   16.77    6.49   0
   9   8  -3  136.30    5.28   0
   8  -9   3  134.07    6.99   0
  -9  -8  -3  131.54    6.34   0
  -8   9  -3  130.14    6.49   0
  -9  -8   3  135.26    5.92   0
   9   6  -3   23.88    4.87   0
   6  -9   3   20.46    6.12   0
  -9  -6  -3   27.66    5.18   0
  -9  -6   3   16.76    5.83   0
  -6   9  -3   21.32    5.04   0
   4  -9   3  290.99    6.77   0
  -9  -4  -3  283.36    7.85   0
   9   4  -3  287.21    6.89   0
  -4   9  -3  286.72    6.56   0
  -9  -4   3  260.89    8.45   0
   9   2  -3   41.11    5.41   0
  -9  -2  -3   44.45    6.33   0
   2  -9   3   47.39    5.12   0
  -2   9  -3   45.12    4.51   0
  -9  -2   3   35.26    5.92   0
   9   0  -3  351.59    8.00   0
  -9   0  -3  401.95   14.83   0
  -9   0  -3  354.82   15.16   0
   0  -9   3  414.53    6.67   0
   0   9  -3  410.97    6.47   0
   0  -9  -3  420.02    6.55   0
  -2  -9   3   28.25    5.00   0
   9  -2  -3   27.23    5.75   0
  -2  -9  -3   33.87    4.35   0
   2   9  -3   29.48    4.53   0
  -4  -9   3   64.37    5.03   0
   9  -4  -3   56.47    6.81   0
   4   9  -3   70.92    4.69   0
  -4  -9  -3   64.86    4.56   0
  -9   6  -3   28.35    6.46   0
  -6  -9   3   28.03    4.77   0
   6   9  -3   29.20    4.23   0
   9  -6   3   24.66    7.92   0
  -6  -9  -3   23.42    4.35   0
  -8  -9   3   -1.73    4.76   0
   8   9  -3    4.44    4.23   0
  -8  -9  -3    7.41    5.44   0
   9  -8   3    3.20    6.17   0
   9 -10   3    1.76    6.09   0
 -10  -9  -3    6.60    4.40   0
  10   9  -3    5.49    4.52   0
 -10  -9   3   -1.62    5.29   0
   9 -10  -3    3.83    4.39   0
  10   7  -3   15.44    4.77   0
 -10  -7  -3   12.95    5.49   0
   7 -10   3   14.04    6.04   0
  -7  10  -3   10.59    4.54   0
 -10  -7   3    9.62    5.53   0
   7 -10  -3    7.28    4.67   0
 -10  -5  -3   86.54    5.24   0
  10   5  -3   93.47    5.44   0
   5 -10   3   87.16    5.53   0
 -10  -5   3   86.82    6.32   0
  -5  10  -3   91.45    5.16   0
   5 -10  -3   94.45    4.90   0
 -10  -3  -3   42.62    5.86   0
   3 -10   3   44.94    5.19   0
  10   3  -3   40.18    6.24   0
  -3  10  -3   40.63    4.70   0
 -10  -3   3   38.12    7.00   0
   3 -10  -3   47.14    4.21   0
  10   1  -3   45.81    6.31   0
 -10  -1  -3   42.40    8.26   0
   1 -10   3   45.26    4.90   0
   1 -10  -3   49.74    4.20   0
 -10  -1   3   34.75    5.74   0
  -1  10  -3   43.30    4.64   0
  10  -1  -3   34.20    6.46   0
  -1 -10   3   39.03    4.60   0
   1  10  -3   41.10    4.37   0
  -1 -10  -3   37.29    4.26   0
  10  -3  -3   31.41    6.66   0
  -3 -10   3   29.88    4.48   0
   3  10  -3   33.49    4.39   0
  -3 -10  -3   30.27    4.25   0
  -5 -10   3    3.87    4.51   0
   5  10  -3    1.99    4.02   0
  -5 -10  -3    1.08    3.81   0
  -7 -10   3   27.89    4.76   0
   7  10  -3   27.38    4.32   0
  -7 -10  -3   24.82    4.39   0
  10  -7   3   21.12    7.85   0
  -9 -10   3    8.27    5.14   0
  -9 -10  -3    4.44    4.58   0
  10  -9   3    6.19    6.28   0
   9  10  -3    8.69    4.45   0
  10 -11   3   18.47    5.86   0
  11  10  -3   16.41    4.68   0
 -11 -10  -3   15.25    4.66   0
 -11 -10   3   14.71    5.09   0
  10 -11  -3   18.55    5.71   0
  11   8  -3   70.73    6.01   0
   8 -11   3   71.38    6.91   0
 -11  -8  -3   62.81    4.89   0
  -8  11  -3   68.62    5.15   0
 -11  -8   3   70.96    5.66   0
   8 -11  -3   70.06    5.78   0
 -11  -6  -3   10.52    4.61   0
   6 -11   3   19.93    4.82   0
  11   6  -3   10.31    4.88   0
 -11  -6   3    2.20    6.72   0
  -6  11  -3   14.00    5.62   0
   6 -11  -3   13.43    4.33   0
 -11  -4  -3    7.67    5.63   0
  11   4  -3    8.02    4.74   0
   4 -11   3    9.29    6.22   0
  -4  11  -3    9.72    4.52   0
 -11  -4   3   16.97    6.73   0
   4 -11  -3   12.65    4.16   0
 -11  -2  -3   42.07    7.95   0
   2 -11   3   45.33    4.66   0
  11   2  -3   42.51    4.96   0
  -2  11  -3   47.93    4.42   0
   2 -11  -3   43.02    4.15   0
 -11  -2   3   41.63    7.04   0
  11   0  -3   13.28    6.20   0
   0 -11   3   10.01    4.34   0
   0  11  -3   14.89    4.26   0
   0 -11  -3   11.05    4.11   0
  -2 -11   3  108.25    5.15   0
  11  -2  -3   93.43    7.16   0
  -2 -11  -3  118.68    4.88   0
   2  11  -3  119.81    4.93   0
  -4 -11   3  232.35    6.01   0
  11  -4  -3  194.82    8.06   0
   4  11  -3  219.61    5.52   0
  -4 -11  -3  244.15    5.52   0
  -6 -11   3   16.57    4.54   0
  -6 -11  -3   17.24    3.98   0
   6  11  -3   18.91    4.68   0
  11  -6   3   13.50   11.69   0
  -8 -11   3   74.94    5.27   0
   8  11  -3   81.65    4.79   0
  11  -8   3   69.42    8.94   0
  -8 -11  -3   73.15    4.92   0
 -10 -11   3   43.77    5.15   0
  11 -10  -3   55.44    5.81   0
  10  11  -3   47.99    4.81   0
  11 -10   3   48.72    6.91   0
 -10 -11  -3   51.28    4.72   0
  11 -12   3   17.65    6.11   0
 -12 -11  -3   15.38    4.96   0
  12  11  -3   17.44    4.39   0
 -12 -11   3   15.03    4.83   0
  11 -12  -3   18.68    5.70   0
  12   9  -3   43.55    4.87   0
   9 -12   3   41.94    6.28   0
 -12  -9  -3   37.14    5.91   0
   9 -12  -3   38.42    4.64   0
 -12  -9   3   41.15    5.20   0
  12   7  -3  240.72    6.00   0
 -12  -7  -3  220.61    7.57   0
   7 -12   3  242.61    6.42   0
  -7  12  -3  246.54    6.53   0
 -12  -7   3  222.23    7.72   0
   7 -12  -3  249.43    6.87   0
 -12  -5  -3  118.78    6.95   0
  12   5  -3  123.62    5.59   0
   5 -12   3  130.29    6.69   0
 -12  -5   3  119.31    6.29   0
   5 -12  -3  140.23    5.19   0
  -5  12  -3  146.18    5.40   0
   3 -12   3   36.53    4.82   0
 -12  -3  -3   30.94    7.08   0
  12   3  -3   33.80    5.05   0
  -3  12  -3   36.65    4.88   0
 -12  -3   3   32.52    6.95   0
   3 -12  -3   32.98    4.52   0
  12   1  -3    9.92    5.94   0
   1 -12   3    6.28    4.45   0
   1 -12  -3    8.45    4.22   0
  -1  12  -3    6.39    4.17   0
  12  -1  -3   17.68    6.54   0
  -1 -12   3   20.30    4.64   0
  -1 -12  -3   23.87    4.31   0
   1  12  -3   18.84    4.10   0
  12  -3  -3   28.93    7.06   0
  -3 -12   3   31.34    4.90   0
   3  12  -3   30.58    4.44   0
  -3 -12  -3   33.64    4.60   0
  12  -5  -3   24.33    5.75   0
  -5 -12   3   21.54    4.88   0
   5  12  -3   25.01    4.48   0
  -5 -12  -3   27.94    4.41   0
  -7 -12   3   76.41    5.09   0
  12  -7   3   63.20   13.77   0
  -7 -12  -3   78.91    5.01   0
   7  12  -3   72.69    4.74   0
  -9 -12   3   28.61    4.80   0
  -9 -12  -3   22.01    4.59   0
   9  12  -3   20.90    4.37   0
  12  -9   3   20.52    8.54   0
 -11 -12   3   13.46    5.93   0
  12 -11  -3    2.68    5.51   0
  11  12  -3    5.50    4.38   0
 -11 -12  -3    5.86    4.90   0
  12 -11   3    0.60    6.83   0
  13  12  -3   13.49    4.69   0
  12 -13   3   16.20    6.09   0
 -13 -12  -3   10.27    5.17   0
  12 -13  -3   20.03    4.94   0
 -13 -12   3   15.01    5.15   0
  10 -13   3    4.54    6.01   0
  13  10  -3    4.97    5.83   0
 -13 -10  -3    1.27    4.55   0
  10 -13  -3    1.06    4.48   0
 -13 -10   3    2.36    5.15   0
  13   8  -3    8.32    5.59   0
 -13  -8  -3    9.72    5.85   0
   8 -13   3    6.49    5.02   0
   8 -13  -3    7.80    4.37   0
 -13  -8   3    8.23    5.10   0
  13   6  -3   43.46    5.86   0
 -13  -6  -3   49.08    6.15   0
   6 -13   3   45.17    5.11   0
   6 -13  -3   61.42    4.74   0
 -13  -6   3   44.78    7.24   0
  -6  13  -3   55.32    5.46   0
  13   4  -3   99.99    6.59   0
 -13  -4  -3   96.06    7.65   0
   4 -13   3  105.13    5.31   0
  -4  13  -3  101.40    5.13   0
   4 -13  -3  103.09    4.87   0
 -13  -4   3  100.60    7.77   0
 -13  -2  -3   34.70   10.02   0
  13   2  -3   31.66    5.08   0
   2 -13   3   33.17    6.06   0
 -13  -2   3   30.96    6.93   0
  -2  13  -3   33.70    4.52   0
   2 -13  -3   34.78    4.47   0
  13   0  -3    4.83    6.05   0
   0 -13   3    0.98    4.80   0
   0  13  -3    0.74    4.10   0
   0 -13  -3    8.00    4.30   0
  13  -2  -3    8.66    6.62   0
  -2 -13   3   17.16    4.67   0
   2  13  -3   14.39    4.42   0
  -2 -13  -3    5.39    4.35   0
  -4 -13   3    5.58    4.85   0
  13  -4  -3    8.01    6.83   0
  -4 -13  -3    9.05    4.13   0
   4  13  -3    6.32    4.31   0
  -6 -13   3    3.70    4.59   0
  13  -6  -3    8.05    6.47   0
  -6 -13  -3    4.55    4.48   0
   6  13  -3    7.77    4.12   0
  -8 -13   3   42.97    4.92   0
  13  -8   3   43.82   13.82   0
  -8 -13  -3   44.42    4.61   0
   8  13  -3   45.28    4.62   0
 -10 -13   3    6.56    4.70   0
  13 -10  -3    3.35    5.83   0
  10  13  -3   10.89    4.39   0
 -10 -13  -3    7.77    4.43   0
  13 -10   3    3.97    7.06   0
  13 -12  -3   19.51    5.05   0
 -12 -13   3   11.89    4.89   0
 -12 -13  -3    9.29    5.05   0
  13 -12   3   15.98    7.26   0
  12  13  -3   12.58    4.62   0
  14  13  -3    2.08    4.70   0
 -14 -13  -3    2.42    5.13   0
  13 -14   3    1.41    7.22   0
 -14 -13   3    5.16    5.32   0
  13 -14  -3    4.92    4.80   0
  11 -14   3    7.68    5.01   0
  14  11  -3    8.00    4.94   0
 -14 -11  -3    0.23    5.12   0
  11 -14  -3    7.03    5.83   0
 -14 -11   3   11.48    6.49   0
  14   9  -3  108.54    5.45   0
 -14  -9  -3  112.63    6.66   0
   9 -14   3  122.46    5.64   0
   9 -14  -3  135.81    5.74   0
 -14  -9   3  104.02    5.78   0
 -14  -7  -3    3.16    5.71   0
  14   7  -3    8.33    5.63   0
   7 -14   3   10.54    5.81   0
   7 -14  -3    7.35    5.70   0
  -7  14  -3    7.23    4.69   0
 -14  -7   3   -1.86    5.32   0
  14   5  -3   81.65    6.16   0
   5 -14   3   75.54    4.93   0
 -14  -5  -3   71.73    6.82   0
   5 -14  -3   75.44    5.79   0
  -5  14  -3   82.76    5.00   0
 -14  -5   3   65.99    7.00   0
 -14  -3  -3   30.18    8.68   0
   3 -14   3   38.26    6.01   0
  14   3  -3   37.41    6.10   0
  -3  14  -3   38.81    4.69   0
   3 -14  -3   39.56    4.58   0
 -14  -3   3   31.20    7.36   0
   1 -14   3   27.60    4.80   0
  14   1  -3   24.13    6.09   0
  -1  14  -3   22.60    4.58   0
   1 -14  -3   19.64    4.27   0
  14  -1  -3   36.97    7.18   0
  -1 -14   3   34.54    4.69   0
   1  14  -3   41.97    4.42   0
  -1 -14  -3   47.94    4.44   0
  -3 -14   3   72.37    4.79   0
  14  -3  -3   51.91    6.84   0
  -3 -14  -3   59.21    4.58   0
   3  14  -3   64.54    4.77   0
  14  -5  -3   18.00    6.29   0
  -5 -14   3   12.70    4.61   0
   5  14  -3   14.06    4.13   0
  -5 -14  -3   15.84    4.27   0
  -7 -14   3   12.67    4.66   0
  14  -7  -3   16.62    6.24   0
   7  14  -3    9.58    4.12   0
  -7 -14  -3   14.75    4.43   0
  14  -9  -3   39.94    6.17   0
  -9 -14   3   30.91    5.07   0
  -9 -14  -3   30.69    4.94   0
   9  14  -3   38.03    4.33   0
 -11 -14   3   12.31    5.03   0
  14 -11  -3   11.73    5.86   0
 -11 -14  -3   13.52    4.91   0
  11  14  -3   12.82    5.71   0
  14 -11   3   12.75    7.72   0
 -13 -14   3    6.40    5.33   0
  14 -13  -3    5.52    4.99   0
  14 -13   3    6.28    7.48   0
  13  14  -3    9.51    4.93   0
 -13 -14  -3    2.32    5.12   0
 -15 -14  -3   -1.61    7.02   0
  15  14  -3    2.68    5.33   0
  14 -15   3    0.23    6.99   0
  14 -15  -3    3.50    6.53   0
 -15 -14   3    2.09    5.60   0
  15  12  -3    0.81    5.06   0
 -15 -12  -3   10.32    6.43   0
  12 -15   3   -0.41    6.29   0
 -15 -12   3   -2.35    5.49   0
  12 -15  -3    5.64    6.06   0
  10 -15   3    7.09    6.19   0
  15  10  -3    3.44    5.68   0
 -15 -10  -3    3.03    4.94   0
  10 -15  -3    3.91    5.82   0
 -15 -10   3    5.73    5.35   0
  15   8  -3    9.00    4.65   0
   8 -15   3    1.04    6.13   0
 -15  -8  -3    6.83    4.99   0
   8 -15  -3    3.74    4.36   0
 -15  -8   3    2.14    6.36   0
  15   6  -3    9.01    4.83   0
 -15  -6  -3    6.60    5.94   0
   6 -15   3   11.08    4.81   0
 -15  -6   3    4.56    6.51   0
  -6  15  -3    8.66    4.97   0
   6 -15  -3    7.87    4.34   0
 -15  -4  -3   26.44    8.20   0
  15   4  -3   33.62    4.68   0
   4 -15   3   36.57    4.80   0
   4 -15  -3   25.65    4.49   0
 -15  -4   3   32.10    6.83   0
  -4  15  -3   32.12    4.79   0
  15   2  -3    6.96    5.61   0
   2 -15   3    0.98    4.65   0
  -2  15  -3    5.54    5.30   0
   2 -15  -3    6.94    4.14   0
   0 -15   3  122.02    5.42   0
  15   0  -3  123.77    7.52   0
   0  15  -3  127.59    4.78   0
   0 -15  -3  129.14    4.83   0
  -2 -15   3   10.30    4.50   0
  15  -2  -3   12.62    6.22   0
  -2 -15  -3   12.72    4.53   0
   2  15  -3    8.15    4.01   0
  15  -4  -3    2.67    6.95   0
  -4 -15   3    7.92    4.77   0
   4  15  -3    4.45    4.37   0
  -4 -15  -3    6.28    4.17   0
  15  -6  -3    7.35    7.24   0
  -6 -15   3    1.97    4.80   0
   6  15  -3    9.74    4.38   0
  -6 -15  -3    3.34    4.48   0
  -8 -15   3   15.08    5.11   0
  15  -8  -3    9.52    6.55   0
  15  -8  -3    9.01    5.80   0
  -8 -15  -3   11.05    4.76   0
   8  15  -3    8.91    4.77   0
  15 -10  -3    6.19    5.76   0
 -10 -15   3    1.71    5.07   0
 -10 -15  -3    8.74    4.84   0
  10  15  -3    6.98    4.68   0
  15 -12  -3    6.66    5.07   0
 -12 -15   3    1.45    5.17   0
  15 -12   3    6.90    8.70   0
 -12 -15  -3    3.14    5.10   0
  12  15  -3    5.66    5.06   0
  15 -14  -3    4.14    6.45   0
 -14 -15   3    6.99    5.41   0
  14  15  -3    5.46    5.22   0
  15 -14   3    8.58    7.89   0
 -14 -15  -3    7.60    5.62   0
  13 -16   3   11.51    7.00   0
  16  13  -3    8.52    5.42   0
 -16 -13  -3   10.10    6.94   0
  13 -16  -3    6.56    5.44   0
 -16 -13   3    6.86    6.98   0
  16  11  -3    9.41    6.36   0
  11 -16   3    3.50    6.42   0
 -16 -11  -3    5.37    6.31   0
  11 -16  -3   10.66    4.97   0
 -16 -11   3    5.55    6.72   0
   9 -16   3    6.65    4.82   0
 -16  -9  -3    3.14    6.19   0
  16   9  -3    4.12    6.06   0
 -16  -9   3   12.13    6.42   0
   9 -16  -3    8.23    4.58   0
  16   7  -3    2.58    4.72   0
 -16  -7  -3    6.37    5.97   0
   7 -16   3   11.69    5.10   0
   7 -16  -3    8.90    4.66   0
 -16  -7   3   10.27    6.68   0
 -16  -5  -3   18.53    7.15   0
   5 -16   3   19.60    5.80   0
  16   5  -3   15.55    4.54   0
   5 -16  -3   13.43    4.65   0
  -5  16  -3   16.98    4.77   0
 -16  -5   3   16.84    5.36   0
  16   3  -3   29.25    4.92   0
   3 -16   3   30.21    4.88   0
   3 -16  -3   33.90    4.51   0
  -3  16  -3   31.46    4.62   0
  16   1  -3   11.78    5.81   0
   1 -16   3   13.88    4.75   0
   1 -16  -3   10.89    4.49   0
  -1  16  -3   17.30    4.20   0
  16  -1  -3   24.08    6.96   0
  -1 -16   3   17.18    4.54   0
   1  16  -3   23.99    4.37   0
  -1 -16  -3   22.01    4.69   0
  -3 -16   3    4.78    4.81   0
  16  -3  -3    8.43    6.95   0
   3  16  -3    7.03    4.65   0
  -3 -16  -3    4.82    4.56   0
  16  -5  -3   39.65    7.59   0
  -5 -16   3   55.71    5.08   0
   5  16  -3   49.34    4.84   0
  -5 -16  -3   49.16    4.73   0
  16  -7  -3   16.78    7.24   0
  -7 -16   3   24.73    4.76   0
   7  16  -3   29.57    4.46   0
  -7 -16  -3   26.83    4.92   0
  16  -9  -3    6.83    7.62   0
  -9 -16   3    9.26    4.93   0
  16  -9  -3    2.96    6.28   0
   9  16  -3    1.82    4.56   0
  -9 -16  -3    3.35    4.71   0
 -11 -16   3    5.91    5.18   0
  16 -11  -3    8.86    6.65   0
  16 -11  -3   12.13    6.13   0
  11  16  -3    8.60    5.12   0
 -11 -16  -3   12.88    5.22   0
 -13 -16   3   -1.11    5.49   0
  16 -13  -3    6.25    6.50   0
  13  16  -3    4.42    5.17   0
  16 -13   3    3.18   10.73   0
 -13 -16  -3    3.42    5.35   0
  17  12  -3   10.28    5.50   0
  12 -17   3    5.28    6.85   0
 -17 -12  -3   10.27    7.00   0
  12 -17  -3    9.37    5.56   0
 -17 -12   3   10.18    7.09   0
 -17 -10  -3    8.30    6.46   0
  17  10  -3   11.84    6.39   0
  10 -17   3    7.68    5.27   0
 -17 -10   3   10.08    5.76   0
  10 -17  -3   10.60    6.29   0
  17   8  -3    9.50    6.00   0
 -17  -8  -3    7.86    6.43   0
   8 -17   3   12.35    5.43   0
   8 -17  -3   12.76    4.42   0
 -17  -8   3    4.75    6.68   0
  17   6  -3    4.45    5.82   0
 -17  -6  -3    4.23    7.41   0
   6 -17   3    7.88    6.21   0
   6 -17  -3   -1.46    4.64   0
 -17  -6   3   -2.29    6.59   0
  17   4  -3    5.66    5.68   0
 -17  -4  -3    0.80   11.01   0
   4 -17   3    4.00    4.99   0
   4 -17  -3    1.63    4.58   0
 -17  -4   3    3.66    6.38   0
  -4  17  -3    4.91    4.41   0
  17   2  -3   23.95    5.79   0
   2 -17   3   21.69    5.05   0
  -2  17  -3   21.16    4.77   0
   2 -17  -3   26.00    4.57   0
  17   0  -3   14.84    5.78   0
   0 -17   3   14.65    4.95   0
   0  17  -3   24.28    4.43   0
   0 -17  -3   19.82    4.37   0
  17  -2  -3   15.73    6.83   0
  -2 -17   3   17.16    4.66   0
   2  17  -3   18.26    4.55   0
  -2 -17  -3   23.65    4.50   0
  17  -4  -3    7.64    6.74   0
  -4 -17   3    4.33    4.66   0
  -4 -17  -3    6.11    4.42   0
   4  17  -3    5.69    4.63   0
  -6 -17   3    5.10    4.74   0
  17  -6  -3    3.06    7.50   0
   6  17  -3    7.19    4.70   0
  -6 -17  -3    5.65    4.55   0
  17  -8  -3    3.52    7.52   0
  -8 -17   3    9.03    4.84   0
  17  -8  -3    3.11    6.93   0
   8  17  -3    1.24    4.66   0
  -8 -17  -3    3.70    4.91   0
  17 -10  -3    8.65    6.16   0
 -10 -17   3   12.88    5.12   0
  17 -10  -3    8.03    7.80   0
 -10 -17  -3   10.57    5.08   0
  10  17  -3    8.00    5.30   0
  17 -12  -3    4.95    6.49   0
 -12 -17   3   -1.31    5.43   0
  17 -12  -3    8.74    7.79   0
  12  17  -3    6.59    5.09   0
 -12 -17  -3    9.22    6.47   0
  11 -18   3    3.38    5.64   0
 -18 -11  -3    7.66    6.99   0
  18  11  -3    4.56    5.53   0
 -18 -11   3   -0.65    6.36   0
  11 -18  -3    7.56    6.86   0
  18   9  -3    7.53    6.29   0
 -18  -9  -3    7.54    6.93   0
   9 -18   3    3.78    5.11   0
   9 -18  -3    7.60    5.41   0
 -18  -9   3    2.52    6.95   0
  18   7  -3    5.28    4.99   0
 -18  -7  -3    3.69    7.34   0
   7 -18   3    2.61    5.16   0
   7 -18  -3    6.63    4.87   0
 -18  -7   3    0.25    6.79   0
 -18  -5  -3    4.42    9.57   0
  18   5  -3    4.37    4.63   0
   5 -18   3    1.50    6.01   0
   5 -18  -3    2.36    4.70   0
 -18  -5   3    3.72    6.87   0
  18   3  -3    3.02    5.80   0
   3 -18   3    5.54    4.94   0
   3 -18  -3   -1.22    4.56   0
  -3  18  -3   -3.29    4.84   0
  18   1  -3    6.83    6.66   0
   1 -18   3    7.72    4.60   0
   1 -18  -3    2.56    4.58   0
  -1  18  -3   -0.82    4.57   0
  18  -1  -3   11.13    7.26   0
  -1 -18   3   15.05    4.85   0
   1  18  -3   17.98    4.73   0
  -1 -18  -3   16.20    4.65   0
  18  -3  -3    6.59    7.90   0
  -3 -18   3   10.16    4.76   0
  -3 -18  -3   10.08    4.68   0
   3  18  -3    7.51    4.77   0
  -5 -18   3    2.32    5.10   0
  18  -5  -3    6.36    8.24   0
   5  18  -3   14.16    4.90   0
  -5 -18  -3    7.35    4.77   0
  18  -7  -3    2.82    7.32   0
  -7 -18   3    1.10    4.90   0
  18  -7  -3    0.86    7.79   0
  -7 -18  -3    8.60    4.88   0
   7  18  -3    6.35    4.68   0
  18  -9  -3    7.50    7.95   0
  18  -9  -3   12.95    7.48   0
  -9 -18   3    5.28    5.23   0
   9  18  -3   15.13    5.14   0
  -9 -18  -3    2.01    5.15   0
 -11 -18   3    1.02    5.48   0
  18 -11  -3    4.60    6.78   0
  18 -11  -3    1.34    7.07   0
  11  18  -3   -2.18    5.51   0
 -11 -18  -3    1.61    6.51   0
  10 -19   3    7.32    7.05   0
  19  10  -3    4.53    5.81   0
  10 -19  -3    5.76    5.78   0
   8 -19   3    2.98    5.45   0
  19   8  -3    2.42    6.38   0
 -19  -8  -3    0.99    8.22   0
 -19  -8   3    1.58    5.93   0
   8 -19  -3    2.89    5.27   0
 -19  -6  -3    8.15   10.16   0
   6 -19   3    4.88    5.18   0
  19   6  -3    4.60    6.15   0
   6 -19  -3   10.16    5.04   0
 -19  -6   3    8.54    7.12   0
  19   4  -3    6.37    6.12   0
   4 -19   3    5.76    4.90   0
   4 -19  -3    4.53    5.03   0
  19   2  -3    1.85    6.05   0
   2 -19   3    0.71    5.34   0
   2 -19  -3    4.39    5.16   0
  -2  19  -3   -1.68    4.96   0
  19   0  -3    2.92    6.86   0
   0 -19   3    8.03    4.91   0
   0  19  -3    0.23    4.77   0
   0 -19  -3    0.36    4.70   0
  19  -2  -3   18.77    8.16   0
  -2 -19   3   17.39    5.04   0
  -2 -19  -3   22.77    4.98   0
   2  19  -3   21.89    4.80   0
  -4 -19   3    7.17    5.10   0
  19  -4  -3    5.10    9.26   0
  -4 -19  -3    9.91    4.93   0
   4  19  -3    7.04    4.89   0
  -6 -19   3    5.48    4.98   0
  19  -6  -3    7.36    9.20   0
  19  -6  -3    5.06    8.93   0
  -6 -19  -3    8.50    5.21   0
   6  19  -3    3.08    4.87   0
  -8 -19   3    5.90    5.15   0
  19  -8  -3    7.36    8.61   0
  19  -8  -3    8.21    9.86   0
   8  19  -3   11.67    5.07   0
  -8 -19  -3    3.86    5.25   0
 -10 -19   3    4.04    5.37   0
  19 -10  -3    8.11    8.07   0
  19 -10  -3    8.02    9.41   0
  10  19  -3   14.91    5.49   0
 -20  -7  -3   11.71   10.41   0
  20   7  -3    8.40    6.73   0
   7 -20   3   12.94    5.60   0
   7 -20  -3    6.25    5.61   0
 -20  -7   3   11.45    7.30   0
   5 -20   3   12.09    5.08   0
  20   5  -3   14.91    6.79   0
   5 -20  -3    7.43    5.08   0
  20   3  -3    1.68    7.41   0
   3 -20   3    2.05    5.17   0
   3 -20  -3    0.08    5.15   0
  20   1  -3    1.86    7.44   0
   1 -20   3    0.84    5.31   0
   1 -20  -3   -1.21    4.67   0
  -1  20  -3    3.02    5.07   0
  20  -1  -3   -0.97    9.22   0
  -1 -20   3    5.00    5.05   0
  -1 -20  -3   -0.63    4.90   0
   1  20  -3    3.12    4.82   0
  -3 -20   3   13.94    5.03   0
  20  -3  -3   15.23   11.01   0
  -3 -20  -3   15.18    5.19   0
   3  20  -3   22.57    5.03   0
  -5 -20   3   11.80    5.45   0
   5  20  -3   22.15    5.32   0
  -5 -20  -3   17.38    5.35   0
  -7 -20   3    4.05    5.28   0
  20  -7  -3    2.39   13.20   0
  20  -7  -3    4.59   13.90   0
   7  20  -3    0.59    5.28   0
  -7 -20  -3    3.86    5.40   0
  21   4  -3    3.80    6.84   0
   4 -21   3    1.18    5.63   0
   4 -21  -3   10.12    5.49   0
  21   2  -3    5.57    7.66   0
   2 -21   3    8.85    5.52   0
   2 -21  -3    6.48    5.48   0
  21   0  -3    4.85    9.49   0
   0 -21   3    7.72    5.49   0
   0 -21  -3    7.66    5.19   0
  -2 -21   3    8.23    5.33   0
  -2 -21  -3    5.99    5.21   0
   2  21  -3   -0.45    4.79   0
  -4 -21   3   -0.21    5.32   0
   4  21  -3   -1.71    5.34   0
  -4 -21  -3   -4.80    5.38   0
   0   0  -4 1318.75   13.21   0
  -1  -1   4  218.90    7.59   0
  -1   1  -4  215.37    8.06   0
   1   1  -4  227.06    7.70   0
   2   0  -4  470.36    8.88   0
  -2   0  -4  473.61    9.63   0
   0  -2   4  490.37    9.39   0
   0   2  -4  489.75    9.14   0
  -2  -2   4  252.84    7.49   0
  -2   2  -4  278.42    8.24   0
   2  -2   4  255.93    8.21   0
   2   2  -4  272.48    7.40   0
   3   1  -4   75.18    6.04   0
   1  -3   4   78.44    6.58   0
  -1   3  -4   83.68    6.45   0
  -3  -1   4   79.75    6.29   0
  -1  -3   4  350.23    7.95   0
   3  -1  -4  351.88    7.87   0
  -3   1  -4  372.19    9.22   0
   1   3  -4  384.94    7.86   0
  -3   3  -4  271.63    7.69   0
  -3  -3   4  271.61    7.13   0
   3   3  -4  273.57    6.91   0
   3  -3   4  258.93    7.91   0
   2  -4   4  107.95    6.14   0
   4   2  -4  104.99    6.17   0
  -2   4  -4  115.44    5.91   0
  -4  -2   4   97.50    6.44   0
   4   0  -4  253.26    7.50   0
  -4   0  -4  257.13    8.21   0
   0  -4   4  258.93    7.32   0
   0   4  -4  287.67    7.14   0
  -4   2  -4  270.26    9.22   0
  -2  -4   4  273.95    7.17   0
   4  -2   4  259.12    8.22   0
   2   4  -4  292.30    6.94   0
  -4   4  -4  286.24    8.46   0
  -4  -4   4  269.25    7.13   0
   4   4  -4  277.24    6.72   0
   4  -4   4  251.95    7.63   0
   3  -5   4  179.68    6.74   0
   5   3  -4  174.74    7.11   0
  -5  -3   4  165.03    6.50   0
  -3   5  -4  199.94    7.14   0
   5   1  -4  306.02    7.40   0
   1  -5   4  316.96    7.45   0
  -5  -1   4  299.13    7.36   0
  -1   5  -4  333.43    7.23   0
   5  -1  -4  238.48    7.17   0
  -1  -5   4  250.15    6.90   0
  -5   1  -4  233.21    9.20   0
   1   5  -4  266.17    6.65   0
  -5   3  -4   46.01    6.93   0
  -3  -5   4   44.42    5.63   0
   5  -3   4   44.40    7.31   0
   3   5  -4   56.27    5.04   0
  -5   5  -4 1095.21   11.70   0
  -5  -5   4 1029.53    9.76   0
   5  -5   4  992.93   11.49   0
   5   5  -4 1119.73    9.93   0
   6   4  -4   38.43    5.17   0
   4  -6   4   33.92    5.50   0
  -6  -4   4   28.03    5.53   0
  -4   6  -4   38.54    4.91   0
   2  -6   4  610.52    9.44   0
   6   2  -4  614.79    8.56   0
  -6  -2   4  589.29    8.53   0
  -2   6  -4  652.00    9.31   0
   6   0  -4    9.67    6.63   0
   0  -6   4    8.98    5.01   0
  -6   0  -4    7.57    7.15   0
   0   6  -4    7.46    4.61   0
   6  -2  -4   51.67    5.77   0
  -2  -6   4   50.23    5.36   0
  -6   2  -4   49.72    7.50   0
   2   6  -4   54.55    5.23   0
  -4  -6   4  208.38    6.40   0
  -6   4  -4  209.39    7.98   0
   4   6  -4  215.42    5.82   0
   6  -4   4  188.02    8.58   0
  -6   6  -4   37.95    5.88   0
  -6  -6   4   28.23    5.04   0
  -6  -6  -4   41.38    5.80   0
   6   6  -4   43.77    4.59   0
   6  -6   4   40.97    6.92   0
   5  -7   4   46.56    5.56   0
   7   5  -4   56.32    4.75   0
  -7  -5  -4   55.56    4.74   0
  -5   7  -4   55.91    5.83   0
  -7  -5   4   40.53    6.60   0
   3  -7   4  130.66    6.06   0
   7   3  -4  140.82    5.94   0
  -7  -3   4  132.27    7.74   0
  -3   7  -4  146.87    5.79   0
   1  -7   4  691.93    8.78   0
   7   1  -4  675.68    9.23   0
  -1   7  -4  787.45    8.87   0
  -7  -1   4  689.02    9.37   0
  -1  -7   4   64.48    5.41   0
  -7   1  -4   55.06    8.53   0
   7  -1  -4   58.14    6.07   0
   1   7  -4   62.83    5.16   0
   7  -3  -4   66.39    6.02   0
  -7   3  -4   74.64    6.76   0
  -3  -7   4   73.12    5.47   0
   3   7  -4   71.84    5.15   0
  -5  -7   4   98.65    5.53   0
  -7   5  -4  100.35    7.11   0
   7  -5   4   87.14    7.23   0
   5   7  -4  102.81    5.16   0
  -5  -7  -4  102.60    5.67   0
  -7   7  -4  107.96    6.31   0
  -7  -7   4  103.61    5.78   0
  -7  -7  -4  107.91    5.31   0
   7   7  -4  108.01    4.97   0
   7  -7   4  109.05    7.39   0
   6  -8   4   45.92    6.37   0
  -8  -6  -4   41.53    4.95   0
   8   6  -4   44.65    4.99   0
  -6   8  -4   46.27    5.54   0
  -8  -6   4   38.99    5.48   0
  -8  -4  -4  159.29    5.71   0
   8   4  -4  157.64    5.94   0
   4  -8   4  151.61    6.43   0
  -8  -4   4  131.42    6.54   0
  -4   8  -4  161.95    6.62   0
   8   2  -4  166.87    6.45   0
   2  -8   4  175.62    6.20   0
  -8  -2   4  148.37    6.75   0
  -2   8  -4  177.87    5.82   0
   0  -8   4   10.68    4.87   0
   8   0  -4   15.34    6.79   0
  -8   0  -4   10.37    7.70   0
   0   8  -4   12.40    4.28   0
   8  -2  -4   26.39    6.83   0
  -2  -8   4   29.56    5.19   0
  -8   2  -4   29.56    7.15   0
   2   8  -4   35.56    4.77   0
  -4  -8   4   73.09    5.39   0
  -8   4  -4   80.86    6.70   0
  -4  -8  -4   79.89    4.94   0
   4   8  -4   76.20    4.98   0
  -8   6  -4   34.09    5.90   0
  -6  -8   4   35.17    5.04   0
   6   8  -4   41.62    4.54   0
   8  -6   4   26.87    8.15   0
  -6  -8  -4   36.81    4.74   0
  -8   8  -4   26.67    5.67   0
  -8  -8   4   27.59    5.31   0
  -8  -8  -4   20.63    4.70   0
   8   8  -4   30.87    4.51   0
   8  -8   4   24.18    6.67   0
  -9  -7  -4   30.63    4.58   0
   7  -9   4   28.81    6.36   0
   9   7  -4   34.76    4.68   0
  -7   9  -4   31.08    5.34   0
  -9  -7   4   32.10    5.44   0
  -9  -5  -4   19.94    4.52   0
   5  -9   4   14.24    4.99   0
   9   5  -4   17.46    5.03   0
  -5   9  -4   18.45    4.37   0
  -9  -5   4   24.61    5.99   0
   3  -9   4   29.09    5.45   0
  -9  -3  -4   26.32    5.33   0
   9   3  -4   27.00    5.30   0
  -3   9  -4   30.37    4.70   0
  -9  -3   4   29.37    7.56   0
   9   1  -4   55.08    5.55   0
   1  -9   4   60.25    5.59   0
  -1   9  -4   56.43    5.08   0
  -9  -1   4   51.85    6.06   0
   9  -1  -4   13.15    5.85   0
  -9   1  -4   14.97    8.55   0
  -1  -9   4   14.70    4.67   0
   1   9  -4   14.06    4.26   0
  -3  -9   4  701.77    8.04   0
  -9   3  -4  744.86   15.65   0
   9  -3  -4  640.18   10.42   0
   3   9  -4  713.00    7.76   0
  -3  -9  -4  772.19    7.96   0
  -9   5  -4   12.77    6.46   0
  -5  -9   4    7.00    4.76   0
   5   9  -4   11.53    4.16   0
   9  -5   4    9.66    7.91   0
  -5  -9  -4   14.21    4.12   0
  -7  -9   4  106.46    5.58   0
  -9   7  -4  108.27    6.69   0
   7   9  -4  108.71    5.19   0
   9  -7   4   96.92    7.78   0
  -7  -9  -4  108.18    5.03   0
  -9   9  -4   38.62    5.71   0
  -9  -9   4   36.49    5.54   0
   9   9  -4   35.60    4.63   0
   9  -9   4   36.76    6.75   0
  -9  -9  -4   37.28    4.69   0
 -10  -8  -4   83.36    5.16   0
  10   8  -4   85.54    5.10   0
   8 -10   4   75.90    7.19   0
  -8  10  -4   84.63    6.31   0
 -10  -8   4   84.54    5.82   0
   6 -10   4   78.93    5.47   0
 -10  -6  -4   71.46    4.88   0
  10   6  -4   70.02    5.15   0
  -6  10  -4   78.19    5.01   0
 -10  -6   4   57.71    5.90   0
   4 -10   4   25.92    5.36   0
 -10  -4  -4   21.48    4.63   0
  10   4  -4   19.54    5.21   0
  -4  10  -4   21.20    4.73   0
 -10  -4   4   21.77    5.94   0
  10   2  -4   24.98    6.63   0
   2 -10   4   20.19    4.99   0
 -10  -2  -4   26.87    6.50   0
 -10  -2   4   21.78    6.01   0
  -2  10  -4   27.73    4.80   0
  10   0  -4    9.21    5.77   0
 -10   0  -4    6.28    9.08   0
   0 -10   4    6.84    4.44   0
 -10   0  -4    9.53    6.91   0
   0  10  -4   14.60    4.27   0
   0 -10  -4    8.32    4.02   0
  10  -2  -4   96.36    6.20   0
  -2 -10   4  108.08    5.21   0
 -10   2  -4  103.54   14.00   0
   2  10  -4  100.00    4.79   0
  -2 -10  -4  108.73    4.58   0
  -4 -10   4  279.23    6.19   0
 -10   4  -4  288.16   13.88   0
  10  -4  -4  239.53    8.23   0
  -4 -10  -4  296.52    5.71   0
   4  10  -4  285.04    5.87   0
  -6 -10   4   42.25    5.17   0
 -10   6  -4   43.80    7.44   0
   6  10  -4   42.66    4.71   0
  -6 -10  -4   48.56    4.45   0
  10  -6   4   35.46    9.03   0
  -8 -10   4   19.28    5.24   0
 -10   8  -4   19.15    5.49   0
  10  -8   4   15.79    7.68   0
   8  10  -4   21.39    4.43   0
  -8 -10  -4   20.41    4.48   0
 -10 -10   4    3.36    5.09   0
 -10  10  -4    3.38    5.09   0
  10  10  -4   11.05    4.55   0
  10 -10   4    6.84    6.07   0
 -10 -10  -4    3.56    5.07   0
   9 -11   4  141.58    7.20   0
 -11  -9  -4  135.93    5.71   0
  11   9  -4  150.54    5.50   0
  -9  11  -4  151.94    5.82   0
 -11  -9   4  145.38    6.03   0
 -11  -7  -4  105.92    6.70   0
  11   7  -4  110.18    5.51   0
   7 -11   4  115.45    5.97   0
 -11  -7   4  100.95    7.22   0
  -7  11  -4  107.55    5.42   0
   5 -11   4  116.50    5.79   0
 -11  -5  -4  102.70    6.58   0
  11   5  -4  104.39    5.50   0
 -11  -5   4   97.58    6.20   0
  -5  11  -4  112.49    5.27   0
 -11  -3  -4    4.82    5.38   0
   3 -11   4    3.11    5.16   0
  11   3  -4    3.76    5.11   0
 -11  -3   4    4.97    5.90   0
   3 -11  -4   10.08    4.18   0
  -3  11  -4   -0.69    5.54   0
 -11  -1  -4   48.51    7.89   0
 -11  -1  -4   51.73    9.72   0
   1 -11   4   56.00    4.79   0
  11   1  -4   48.36    5.55   0
  -1  11  -4   60.42    4.71   0
   1 -11  -4   56.00    4.60   0
  -1 -11   4   40.35    5.28   0
  11  -1  -4   36.68    5.41   0
  -1 -11  -4   40.10    4.31   0
   1  11  -4   37.80    4.51   0
  11  -3  -4    4.77    6.73   0
  -3 -11   4    2.10    4.80   0
  -3 -11  -4    8.10    4.07   0
   3  11  -4    1.79    4.40   0
  11  -5  -4   16.86    5.52   0
  -5 -11   4   19.03    5.04   0
  -5 -11  -4   14.83    4.33   0
   5  11  -4   13.56    4.40   0
  -7 -11   4   46.39    5.27   0
  -7 -11  -4   38.08    5.58   0
  11  -7   4   37.21    9.32   0
   7  11  -4   52.17    4.63   0
  -9 -11   4   12.75    5.04   0
  -9 -11  -4   16.37    4.55   0
   9  11  -4   16.94    4.48   0
  11  -9   4   15.33    6.23   0
 -11 -11   4   60.92    5.18   0
 -11 -11  -4   70.03    5.15   0
  11 -11   4   67.87    7.57   0
  11  11  -4   72.50    4.90   0
  10 -12   4   28.85    6.36   0
  12  10  -4   39.04    5.89   0
 -12 -10  -4   30.53    4.75   0
 -12 -10   4   22.99    5.04   0
  10 -12  -4   37.38    5.89   0
   8 -12   4   18.31    5.04   0
 -12  -8  -4   19.76    4.78   0
  12   8  -4   24.35    4.73   0
  -8  12  -4   24.00    4.54   0
 -12  -8   4   20.19    5.46   0
   8 -12  -4   29.85    5.51   0
   6 -12   4   20.81    5.05   0
 -12  -6  -4   11.42    5.76   0
  12   6  -4   15.16    4.89   0
  -6  12  -4   13.62    5.71   0
 -12  -6   4   11.39    5.82   0
   6 -12  -4   19.98    5.60   0
 -12  -4  -4  133.35    6.93   0
  12   4  -4  151.23    5.78   0
   4 -12   4  141.84    6.93   0
  -4  12  -4  144.77    6.24   0
 -12  -4   4  124.62    7.55   0
   4 -12  -4  152.98    5.21   0
  12   2  -4   55.64    5.45   0
 -12  -2  -4   54.59    7.76   0
   2 -12   4   49.03    5.10   0
  -2  12  -4   57.66    4.73   0
 -12  -2   4   52.02    6.32   0
   2 -12  -4   47.89    4.48   0
  12   0  -4   64.99    6.69   0
   0 -12   4   64.81    4.98   0
   0 -12  -4   80.83    4.65   0
   0  12  -4   77.40    4.73   0
  -2 -12   4   91.48    5.45   0
  12  -2  -4   82.95    7.44   0
   2  12  -4  101.79    5.08   0
  -2 -12  -4   90.45    4.86   0
  -4 -12   4   12.37    5.08   0
  12  -4  -4    7.81    5.50   0
   4  12  -4    7.27    4.39   0
  -4 -12  -4    2.28    4.27   0
  -6 -12   4   10.88    4.85   0
  12  -6  -4    0.84    5.66   0
  -6 -12  -4   10.46    4.33   0
   6  12  -4    9.02    4.36   0
  -8 -12   4   66.84    5.15   0
   8  12  -4   74.60    4.56   0
  12  -8   4   57.41   10.09   0
  -8 -12  -4   76.92    4.99   0
 -10 -12   4   34.66    5.12   0
  10  12  -4   39.54    4.72   0
  12 -10   4   37.66    7.65   0
 -10 -12  -4   43.81    4.86   0
 -12 -12   4    8.09    5.24   0
  12 -12  -4    1.86    4.77   0
 -12 -12  -4    4.80    4.80   0
  12  12  -4   -1.68    4.56   0
  12 -12   4    8.14    7.02   0
  13  11  -4    8.94    4.64   0
  11 -13   4    9.75    6.28   0
 -13 -11  -4    6.62    6.13   0
  11 -13  -4    6.38    5.76   0
 -13 -11   4    7.89    5.33   0
   9 -13   4    9.19    6.15   0
  13   9  -4    2.78    4.84   0
 -13  -9  -4    1.83    5.81   0
   9 -13  -4    5.99    4.50   0
  -9  13  -4    5.38    5.40   0
 -13  -9   4    6.26    6.76   0
   7 -13   4    4.50    5.88   0
 -13  -7  -4    3.79    5.70   0
  13   7  -4    2.74    4.58   0
  -7  13  -4    4.63    4.81   0
 -13  -7   4    7.52    5.23   0
   7 -13  -4    6.88    4.27   0
   5 -13   4   17.36    5.01   0
 -13  -5  -4   15.93    5.33   0
  13   5  -4   18.80    5.62   0
  -5  13  -4   16.77    5.46   0
 -13  -5   4   19.63    5.68   0
   5 -13  -4   16.21    4.45   0
   3 -13   4   28.56    5.20   0
 -13  -3  -4   21.08    6.92   0
  13   3  -4   25.45    6.29   0
  -3  13  -4   22.06    4.73   0
 -13  -3   4   17.50    7.08   0
   3 -13  -4   21.20    4.47   0
  13   1  -4   49.13    5.61   0
   1 -13   4   51.39    5.02   0
  -1  13  -4   52.09    4.67   0
   1 -13  -4   52.95    4.66   0
  -1 -13   4   49.52    4.98   0
  13  -1  -4   43.49    6.81   0
  -1 -13  -4   44.70    4.57   0
   1  13  -4   47.82    4.56   0
  13  -3  -4    3.35    7.05   0
  -3 -13   4    2.74    4.91   0
   3  13  -4    6.92    4.21   0
  -3 -13  -4    6.76    4.27   0
  -5 -13   4   29.40    4.70   0
  13  -5  -4   30.02    5.16   0
  -5 -13  -4   30.09    4.47   0
   5  13  -4   29.33    4.58   0
  -7 -13   4   20.06    4.83   0
  13  -7  -4   13.51    5.40   0
  -7 -13  -4   14.80    4.44   0
   7  13  -4   19.50    4.45   0
  -9 -13   4    7.19    4.76   0
  -9 -13  -4    4.66    4.52   0
   9  13  -4    6.29    4.59   0
  13  -9   4    5.21    8.95   0
 -11 -13   4   36.74    5.45   0
  13 -11  -4   44.31    6.37   0
  13 -11   4   42.06    8.06   0
  11  13  -4   46.87    5.09   0
 -11 -13  -4   48.12    4.97   0
  13 -13  -4   10.95    5.95   0
 -13 -13   4    5.16    5.28   0
  13  13  -4    9.48    5.07   0
  13 -13   4    4.45    6.80   0
 -13 -13  -4    7.98    5.38   0
  14  12  -4    4.59    4.84   0
  12 -14   4    4.72    6.68   0
 -14 -12  -4    4.05    6.11   0
 -14 -12   4    1.18    5.42   0
  12 -14  -4    1.62    6.00   0
  14  10  -4   17.93    4.84   0
  10 -14   4   21.12    6.49   0
 -14 -10  -4   15.33    6.08   0
  10 -14  -4   17.09    4.99   0
 -14 -10   4   10.83    6.57   0
   8 -14   4    5.59    4.95   0
  14   8  -4    6.84    4.76   0
 -14  -8  -4    6.00    4.53   0
  -8  14  -4    7.12    4.65   0
   8 -14  -4   10.74    4.59   0
 -14  -8   4    6.53    5.32   0
   6 -14   4    3.55    4.73   0
 -14  -6  -4    2.87    5.58   0
  14   6  -4    2.17    4.48   0
   6 -14  -4    2.49    4.30   0
  -6  14  -4    6.66    4.42   0
 -14  -6   4    9.99    5.15   0
   4 -14   4   11.71    4.80   0
  14   4  -4    8.44    4.67   0
 -14  -4  -4    8.48    6.95   0
   4 -14  -4   16.98    4.51   0
 -14  -4   4    9.77    5.50   0
  -4  14  -4   14.43    4.41   0
   2 -14   4   14.93    4.94   0
 -14  -2  -4   19.59   11.34   0
 -14  -2  -4   18.26   12.87   0
  14   2  -4   19.24    4.87   0
  -2  14  -4   20.17    5.48   0
   2 -14  -4   17.54    4.43   0
   0 -14   4  120.43    5.26   0
  14   0  -4  109.62    6.70   0
   0 -14  -4  121.14    4.87   0
   0  14  -4  127.15    5.16   0
  -2 -14   4   41.69    4.70   0
  14  -2  -4   41.82    6.41   0
  -2 -14  -4   50.46    4.57   0
   2  14  -4   48.97    4.34   0
  14  -4  -4   13.65    6.29   0
  -4 -14   4   15.97    4.83   0
  -4 -14  -4   19.74    4.14   0
   4  14  -4   16.01    4.35   0
  -6 -14   4    0.89    4.79   0
  14  -6  -4    8.28    6.12   0
   6  14  -4    3.32    4.45   0
  -6 -14  -4    6.44    4.18   0
  -8 -14   4   31.82    5.00   0
  14  -8  -4   22.36    6.72   0
   8  14  -4   26.01    4.36   0
  -8 -14  -4   28.68    4.67   0
 -10 -14   4   64.94    5.57   0
  14 -10   4   60.26   11.31   0
  10  14  -4   79.89    5.09   0
 -10 -14  -4   62.38    5.16   0
  14 -12  -4   11.76    6.27   0
 -12 -14   4    9.19    5.17   0
  12  14  -4   13.04    4.95   0
  14 -12   4   11.16    7.68   0
 -12 -14  -4    8.14    5.36   0
  14 -14  -4    4.83    5.15   0
 -14 -14   4   -6.20    5.61   0
  14  14  -4    5.91    4.95   0
 -14 -14  -4    6.61    6.46   0
  14 -14   4    7.64    7.92   0
  15  13  -4    0.52    5.10   0
 -15 -13  -4    3.10    5.46   0
  13 -15   4    3.30    7.89   0
 -15 -13   4   -1.86    5.53   0
  13 -15  -4   -0.20    6.25   0
  15  11  -4   13.40    4.86   0
 -15 -11  -4   12.65    5.81   0
  11 -15   4    9.12    4.87   0
  11 -15  -4    3.81    5.94   0
 -15 -11   4    7.47    5.47   0
   9 -15   4   -3.88    5.30   0
  15   9  -4    3.85    5.85   0
 -15  -9  -4    2.42    5.93   0
   9 -15  -4    3.17    4.69   0
 -15  -9   4   11.14    5.36   0
   7 -15   4    8.72    4.98   0
  15   7  -4    7.66    4.64   0
 -15  -7  -4    9.85    5.81   0
   7 -15  -4   14.34    4.60   0
 -15  -7   4    9.88    5.45   0
  -7  15  -4   10.51    4.78   0
   5 -15   4   11.59    5.94   0
  15   5  -4   10.36    4.65   0
 -15  -5  -4    7.66    5.75   0
  -5  15  -4   12.88    4.54   0
   5 -15  -4   10.12    4.43   0
 -15  -5   4    8.90    6.29   0
   3 -15   4   13.43    4.79   0
 -15  -3  -4   13.15    8.79   0
  15   3  -4   11.66    4.77   0
  -3  15  -4   14.37    5.35   0
 -15  -3   4   12.11    6.34   0
   3 -15  -4   15.24    4.27   0
   1 -15   4   16.96    4.85   0
  15   1  -4   23.24    4.99   0
   1 -15  -4   20.52    4.51   0
  -1  15  -4   23.63    4.38   0
  -1 -15   4   19.79    4.54   0
  15  -1  -4   20.18    5.84   0
  -1 -15  -4   27.34    4.60   0
   1  15  -4   29.81    4.47   0
  15  -3  -4    2.95    6.10   0
  -3 -15   4   -1.39    4.86   0
   3  15  -4    3.75    3.14   0
  -3 -15  -4    3.54    4.46   0
  15  -5  -4   51.76    6.95   0
  -5 -15   4   65.85    5.12   0
  -5 -15  -4   70.45    4.82   0
   5  15  -4   71.73    4.96   0
  -7 -15   4   47.93    4.83   0
  15  -7  -4   46.19    6.78   0
   7  15  -4   50.91    4.69   0
  -7 -15  -4   57.01    5.13   0
  15  -9  -4   39.20    6.96   0
  -9 -15   4   40.25    5.29   0
   9  15  -4   47.12    4.67   0
  -9 -15  -4   49.53    4.98   0
 -11 -15   4    8.02    5.25   0
  15 -11  -4    8.13    4.99   0
  11  15  -4   12.23    4.81   0
 -11 -15  -4    7.92    6.03   0
  15 -13  -4   11.12    6.26   0
 -13 -15   4   -0.20    5.31   0
  13  15  -4    2.17    6.23   0
  15 -13   4   11.16    7.99   0
 -13 -15  -4    8.83    6.74   0
  15 -15  -4    4.38    7.02   0
  15  15  -4    4.62    5.63   0
  15 -15   4    7.93    8.64   0
  16  12  -4    5.81    5.50   0
  12 -16   4    2.94    6.73   0
 -16 -12  -4    7.41    6.65   0
 -16 -12   4    7.30    5.98   0
  12 -16  -4    8.96    5.34   0
  10 -16   4   11.10    6.42   0
  16  10  -4    8.59    6.23   0
 -16 -10  -4    9.26    5.13   0
  10 -16  -4   11.77    6.18   0
 -16 -10   4    7.72    7.05   0
  16   8  -4   20.85    5.04   0
 -16  -8  -4   24.94    6.22   0
   8 -16   4   20.63    5.17   0
   8 -16  -4   16.41    6.21   0
 -16  -8   4   13.51    6.92   0
   6 -16   4   52.34    5.14   0
  16   6  -4   32.25    6.17   0
 -16  -6  -4   30.57    6.53   0
   6 -16  -4   43.66    4.87   0
 -16  -6   4   46.34    5.77   0
  -6  16  -4   39.67    6.16   0
   4 -16   4    8.15    4.76   0
 -16  -4  -4    4.90    8.91   0
  16   4  -4    2.03    5.83   0
  -4  16  -4   12.16    5.71   0
   4 -16  -4    7.71    4.88   0
 -16  -4   4    5.46    6.39   0
   2 -16   4   10.70    4.89   0
  16   2  -4   10.26    6.24   0
   2 -16  -4   13.82    4.42   0
  -2  16  -4   13.96    4.65   0
   0 -16   4   10.71    4.75   0
  16   0  -4    3.17    5.95   0
   0  16  -4    6.60    4.59   0
   0 -16  -4    5.00    4.29   0
  -2 -16   4    5.41    4.81   0
  16  -2  -4    6.61    6.37   0
   2  16  -4   12.58    3.18   0
  -2 -16  -4    6.59    4.53   0
  16  -4  -4   28.88    6.45   0
  -4 -16   4   24.69    4.84   0
   4  16  -4   34.19    4.63   0
  -4 -16  -4   27.73    4.51   0
  16  -6  -4   13.81    7.14   0
  -6 -16   4   16.79    4.77   0
  -6 -16  -4   17.11    4.52   0
   6  16  -4    8.97    4.46   0
  -8 -16   4   20.45    5.07   0
  16  -8  -4   17.65    6.91   0
   8  16  -4   23.68    4.38   0
  -8 -16  -4   17.29    4.80   0
 -10 -16   4   16.13    5.52   0
  16 -10  -4   14.32    6.94   0
  16 -10  -4   21.20    6.54   0
  10  16  -4   15.33    5.18   0
 -10 -16  -4   14.62    5.98   0
  16 -12  -4    9.23    6.05   0
 -12 -16   4   16.81    5.69   0
  16 -12  -4   10.95    5.50   0
  12  16  -4    7.11    5.36   0
 -12 -16  -4   13.19    5.35   0
  17  11  -4    7.15    6.65   0
  11 -17   4    4.63    5.91   0
 -17 -11  -4   11.87    5.55   0
 -17 -11   4    9.42    5.74   0
  11 -17  -4    9.96    5.64   0
  17   9  -4   12.64    6.47   0
   9 -17   4    9.38    6.52   0
 -17  -9  -4    7.94    6.67   0
 -17  -9   4    2.74    6.86   0
   9 -17  -4   13.68    6.20   0
   7 -17   4    3.47    5.16   0
  17   7  -4    2.35    6.00   0
 -17  -7  -4    9.18    7.24   0
 -17  -7   4   10.32    6.70   0
   7 -17  -4    4.93    5.06   0
   5 -17   4    8.53    5.17   0
 -17  -5  -4    5.08    8.34   0
  17   5  -4    4.67    6.11   0
  -5  17  -4    3.03    6.24   0
 -17  -5   4    3.03    5.46   0
   5 -17  -4    7.25    4.72   0
  17   3  -4    3.81    5.90   0
   3 -17   4    5.62    4.76   0
   3 -17  -4    9.14    4.24   0
  -3  17  -4    6.66    4.67   0
   1 -17   4    7.04    5.09   0
  17   1  -4   12.89    6.22   0
  -1  17  -4   19.44    4.73   0
   1 -17  -4   23.64    4.46   0
  -1 -17   4   20.15    4.84   0
  17  -1  -4   13.36    6.06   0
   1  17  -4    7.62    4.50   0
  -1 -17  -4    9.07    4.47   0
  -3 -17   4    6.56    4.64   0
  17  -3  -4    6.25    6.12   0
  -3 -17  -4    2.84    4.44   0
   3  17  -4    5.29    4.61   0
  -5 -17   4   17.48    5.06   0
  17  -5  -4    7.32    6.42   0
   5  17  -4    6.16    4.77   0
  -5 -17  -4   15.60    4.70   0
  17  -7  -4    8.87    6.92   0
  -7 -17   4   12.76    5.06   0
   7  17  -4   11.61    4.93   0
  -7 -17  -4   17.16    4.87   0
  -9 -17   4   13.06    5.22   0
  17  -9  -4    7.14    6.86   0
  17  -9  -4   21.07    6.16   0
   9  17  -4   25.36    4.98   0
  -9 -17  -4   16.54    5.25   0
  17 -11  -4    0.55    6.51   0
 -11 -17   4    2.94    5.58   0
  17 -11  -4    5.12    6.92   0
 -11 -17  -4    7.72    5.24   0
  11  17  -4    4.77    5.28   0
  10 -18   4    4.07    5.65   0
  18  10  -4   13.67    6.73   0
 -18 -10  -4    4.65    6.78   0
  10 -18  -4    8.50    6.50   0
 -18 -10   4    3.27    5.98   0
   8 -18   4   -2.78    6.72   0
  18   8  -4    0.77    6.19   0
 -18  -8  -4    0.54    6.58   0
 -18  -8   4   -3.63    5.52   0
   8 -18  -4   -0.17    5.13   0
   6 -18   4    3.46    6.74   0
  18   6  -4    0.94    4.88   0
 -18  -6  -4    2.48    8.61   0
   6 -18  -4    2.19    4.82   0
 -18  -6   4    6.52    5.57   0
   4 -18   4    1.16    5.98   0
  18   4  -4    3.07    6.14   0
   4 -18  -4    2.15    6.06   0
  -4  18  -4    9.17    5.11   0
   2 -18   4    6.04    4.84   0
  18   2  -4    5.98    6.07   0
   2 -18  -4    7.08    4.71   0
  -2  18  -4    8.73    4.74   0
   0 -18   4    8.04    4.93   0
  18   0  -4    4.42    6.00   0
   0  18  -4   -0.55    4.52   0
   0 -18  -4    0.13    4.56   0
  -2 -18   4    6.56    4.97   0
  18  -2  -4   12.83    6.55   0
  -2 -18  -4   19.80    4.82   0
   2  18  -4   20.22    4.77   0
  -4 -18   4    7.38    5.06   0
  18  -4  -4    6.46    6.34   0
   4  18  -4   10.28    4.88   0
  -4 -18  -4    7.49    4.83   0
  -6 -18   4    6.46    5.20   0
  18  -6  -4    8.43    7.53   0
   6  18  -4    6.84    4.82   0
  -6 -18  -4    2.66    4.67   0
  -8 -18   4    4.68    5.07   0
  18  -8  -4    5.57    6.52   0
  18  -8  -4    4.68    6.88   0
   8  18  -4    2.31    4.91   0
  -8 -18  -4    7.36    5.05   0
  18 -10  -4    5.25    6.59   0
 -10 -18   4    3.67    5.33   0
  18 -10  -4    5.79    7.04   0
  10  18  -4    5.90    5.28   0
 -10 -18  -4    8.96    5.84   0
   9 -19   4    4.15    5.39   0
  19   9  -4    2.67    5.37   0
 -19  -9  -4    5.50    8.06   0
 -19  -9   4    2.73    5.84   0
   9 -19  -4   -0.75    5.28   0
   7 -19   4    5.60    5.75   0
 -19  -7  -4    9.15    8.10   0
  19   7  -4    7.71    5.40   0
   7 -19  -4    8.19    5.46   0
 -19  -7   4    7.29    7.42   0
   5 -19   4    2.91    5.21   0
  19   5  -4   -1.09    5.96   0
   5 -19  -4    5.12    5.09   0
  19   3  -4    3.90    6.38   0
   3 -19   4    1.19    5.16   0
   3 -19  -4   11.41    5.06   0
  -3  19  -4    8.68    5.05   0
  19   1  -4    4.38    5.89   0
   1 -19   4    8.96    6.26   0
   1 -19  -4   -2.22    4.63   0
  -1  19  -4    7.13    5.01   0
  -1 -19   4   -0.01    5.00   0
  19  -1  -4   -0.85    7.23   0
   1  19  -4    8.02    4.81   0
  -1 -19  -4    8.08    4.84   0
  -3 -19   4    2.89    5.00   0
  19  -3  -4    2.06    7.05   0
  -3 -19  -4    5.28    5.05   0
   3  19  -4    9.51    4.81   0
  19  -5  -4    3.45    7.42   0
  -5 -19   4    7.10    5.03   0
   5  19  -4    3.92    4.88   0
  -5 -19  -4    4.32    4.89   0
  -7 -19   4    3.09    5.20   0
  19  -7  -4    3.33    7.46   0
  19  -7  -4    1.32    7.87   0
   7  19  -4    0.18    4.94   0
  -7 -19  -4    1.88    5.16   0
  19  -9  -4    4.58    7.85   0
  19  -9  -4    7.06    8.24   0
  -9 -19   4    7.26    5.43   0
   9  19  -4    9.42    5.28   0
  -9 -19  -4    1.84    5.40   0
  20   6  -4    5.05    6.74   0
   6 -20   4   12.71    5.75   0
   6 -20  -4    2.45    5.32   0
   4 -20   4    2.63    5.45   0
  20   4  -4    4.42    6.55   0
   4 -20  -4    7.36    4.99   0
   2 -20   4    9.48    5.50   0
  20   2  -4    6.36    6.56   0
   2 -20  -4    6.80    5.12   0
  -2  20  -4   10.09    5.41   0
  20   0  -4    2.55    6.52   0
   0 -20   4    2.12    5.05   0
   0  20  -4    6.96    4.97   0
   0 -20  -4   -1.72    5.04   0
  -2 -20   4    3.68    5.00   0
  20  -2  -4    1.26    7.30   0
   2  20  -4    0.83    4.86   0
  -2 -20  -4    2.22    5.04   0
  -4 -20   4   -0.02    5.23   0
  20  -4  -4    4.64    7.78   0
   4  20  -4    3.11    5.14   0
  -4 -20  -4   -0.84    4.95   0
  20  -6  -4    9.31    9.12   0
  -6 -20   4   15.74    5.52   0
  20  -6  -4   18.07    8.00   0
  -6 -20  -4   23.56    5.43   0
   6  20  -4   19.93    5.39   0
  21   3  -4   -0.78    6.70   0
  21   1  -4    0.59    7.66   0
   1 -21   4    2.69    5.40   0
  -1  21  -4   -2.01    5.17   0
   1 -21  -4    4.28    5.30   0
  -1 -21   4    7.62    5.70   0
  21  -1  -4    3.61    8.78   0
   1  21  -4    1.24    5.02   0
  -1 -21  -4    3.58    5.49   0
  21  -3  -4    1.37    9.78   0
  -1   0  -5  149.43    7.89   0
   1   0  -5  136.89    6.37   0
   0  -1  -5  144.80    6.59   0
   0   1  -5  155.38    6.64   0
   2   1  -5  371.35    7.56   0
   1  -2   5  395.09    8.10   0
  -2  -1   5  388.66    7.58   0
  -1   2  -5  391.53    7.86   0
   2  -1  -5  514.48    8.18   0
  -2   1  -5  516.69    9.56   0
  -1  -2   5  521.97    8.40   0
   1   2  -5  550.49    8.58   0
   2  -3   5   71.01    6.11   0
   3   2  -5   74.77    5.75   0
  -2   3  -5   73.40    5.86   0
  -3  -2   5   69.98    5.66   0
   3   0  -5  150.30    6.49   0
   0  -3   5  156.20    6.54   0
  -3   0  -5  142.43    6.64   0
   0   3  -5  168.89    6.40   0
  -3   2  -5   46.31    5.90   0
  -2  -3   5   40.82    5.75   0
   2   3  -5   44.40    5.55   0
   4   3  -5 1164.96   10.54   0
   3  -4   5 1039.91   11.11   0
  -3   4  -5 1141.63   11.06   0
  -4  -3   5 1044.00   10.35   0
   4   1  -5   58.94    5.77   0
   1  -4   5   53.34    5.70   0
  -1   4  -5   58.81    5.47   0
  -4  -1   5   54.38    5.76   0
  -1  -4   5   44.23    5.84   0
   4  -1  -5   45.61    5.71   0
  -4   1  -5   41.69    6.10   0
   1   4  -5   52.05    5.70   0
  -3  -4   5  166.10    6.36   0
  -4   3  -5  173.86    6.75   0
   4  -3   5  166.48    6.85   0
   3   4  -5  166.98    5.93   0
   4  -5   5   50.44    7.07   0
   5   4  -5   45.20    5.22   0
  -4   5  -5   49.92    5.26   0
  -5  -4   5   49.30    5.57   0
   2  -5   5  211.69    6.92   0
   5   2  -5  220.37    6.50   0
  -5  -2   5  217.44    6.43   0
  -2   5  -5  237.93    6.55   0
   0  -5   5  318.53    7.05   0
  -5   0  -5  290.45    7.91   0
   5   0  -5  291.65    8.16   0
   0   5  -5  332.44    6.95   0
  -5   2  -5  646.29   10.60   0
  -2  -5   5  607.22    8.42   0
   5  -2  -5  600.07    8.57   0
   2   5  -5  686.68    8.47   0
  -5   4  -5   81.60    6.69   0
  -4  -5   5   79.96    5.80   0
   4   5  -5   80.51    5.34   0
   5  -4   5   72.61    6.13   0
   6   5  -5  171.44    5.46   0
   5  -6   5  169.14    6.91   0
  -6  -5   5  169.74    6.07   0
  -5   6  -5  192.33    6.19   0
   6   3  -5   12.06    5.90   0
   3  -6   5   10.81    5.73   0
  -6  -3   5    9.59    5.36   0
  -3   6  -5   14.66    4.98   0
   1  -6   5  143.34    6.29   0
   6   1  -5  142.05    5.94   0
  -6  -1   5  135.82    5.96   0
  -1   6  -5  148.77    6.51   0
  -6   1  -5  525.46   10.34   0
  -1  -6   5  520.91    7.99   0
   6  -1  -5  502.42    8.15   0
   1   6  -5  582.64    7.85   0
  -6   3  -5   80.73    5.73   0
  -3  -6   5   81.41    5.83   0
   6  -3  -5   79.01    6.24   0
   3   6  -5   90.21    5.33   0
  -6   5  -5  255.44    7.59   0
  -5  -6   5  237.24    6.46   0
   6  -5   5  225.16    7.21   0
   5   6  -5  252.14    6.19   0
   6  -7   5  255.38    7.12   0
   7   6  -5  278.02    6.29   0
  -7  -6   5  260.57    7.75   0
  -6   7  -5  290.18    6.69   0
   7   4  -5   65.71    5.50   0
   4  -7   5   66.59    5.81   0
  -7  -4   5   59.50    5.91   0
  -4   7  -5   68.44    5.17   0
   7   2  -5  321.87    7.15   0
   2  -7   5  313.20    7.18   0
  -2   7  -5  342.21    6.78   0
  -7  -2   5  290.42    6.91   0
   7   0  -5  183.43    6.74   0
   0  -7   5  206.47    6.12   0
  -7   0  -5  192.34    8.27   0
   0   7  -5  228.46    5.82   0
   7  -2  -5   55.75    5.87   0
  -2  -7   5   53.76    5.39   0
  -7   2  -5   54.14    7.04   0
   2   7  -5   62.60    4.97   0
  -7   4  -5   38.35    6.26   0
  -4  -7   5   39.67    5.36   0
   4   7  -5   37.04    4.86   0
   7  -4   5   33.19    6.85   0
  -7   6  -5   29.21    4.97   0
  -6  -7   5   23.32    5.22   0
   7  -6   5   25.36    6.79   0
   6   7  -5   36.56    4.49   0
  -8  -7  -5    8.18    4.64   0
   8   7  -5   22.84    4.62   0
   7  -8   5   12.88    5.36   0
  -7   8  -5   19.26    5.40   0
  -8  -7   5   19.38    5.36   0
   5  -8   5  160.08    6.49   0
   8   5  -5  144.45    5.51   0
  -8  -5   5  138.40    7.33   0
  -5   8  -5  162.34    5.86   0
   3  -8   5   16.45    5.65   0
   8   3  -5   18.52    5.28   0
  -3   8  -5   18.38    5.01   0
  -8  -3   5   16.07    5.71   0
   1  -8   5  189.49    6.29   0
   8   1  -5  183.26    6.59   0
  -1   8  -5  213.85    6.04   0
  -8   1  -5   78.91    7.56   0
   8  -1  -5   80.97    6.19   0
  -1  -8   5   91.44    5.39   0
   1   8  -5   93.89    4.84   0
  -8   3  -5  149.09    7.60   0
  -3  -8   5  139.61    5.71   0
   8  -3  -5  126.82    6.55   0
   3   8  -5  152.51    5.30   0
  -5  -8   5  118.18    5.55   0
  -8   5  -5  126.99    7.03   0
   8  -5   5  104.51    8.78   0
   5   8  -5  128.68    5.12   0
  -8   7  -5   35.39    5.88   0
  -7  -8   5   32.73    5.28   0
  -7  -8  -5   34.52    4.55   0
   8  -7   5   30.58    6.98   0
   7   8  -5   42.38    4.49   0
  -9  -8  -5    6.95    4.37   0
   9   8  -5    6.27    4.50   0
   8  -9   5    7.07    6.80   0
  -8   9  -5    6.67    5.46   0
  -9  -8   5   10.77    5.36   0
   6  -9   5   41.81    5.88   0
   9   6  -5   38.04    4.86   0
  -9  -6  -5   38.68    4.91   0
  -6   9  -5   38.67    5.35   0
  -9  -6   5   37.89    5.53   0
   9   4  -5    7.68    5.06   0
   4  -9   5    8.18    5.51   0
  -9  -4  -5    5.72    5.22   0
  -4   9  -5   10.54    5.68   0
  -9  -4   5    4.54    5.87   0
   9   2  -5   48.19    5.79   0
   2  -9   5   64.72    5.66   0
  -9  -2   5   47.47    6.29   0
  -2   9  -5   63.44    5.13   0
  -9   0  -5  169.97    9.40   0
   0  -9   5  190.01    5.84   0
   9   0  -5  169.30    7.98   0
   0   9  -5  207.67    5.80   0
  -9   2  -5  113.57    8.55   0
  -2  -9   5  109.06    5.44   0
   9  -2  -5   99.24    6.18   0
   2   9  -5  106.93    4.99   0
   9  -4  -5   23.46    5.95   0
  -4  -9   5   24.77    5.21   0
  -9   4  -5   28.06    6.98   0
   4   9  -5   30.48    4.50   0
  -9   6  -5  125.86    6.90   0
  -6  -9   5  114.02    5.81   0
  -6  -9  -5  136.13    5.04   0
   6   9  -5  127.39    5.28   0
   9  -6   5  106.74    7.94   0
  -9   8  -5   88.99    6.10   0
  -8  -9   5   81.01    6.65   0
   9  -8   5   79.28    7.34   0
   8   9  -5   83.79    5.16   0
  -8  -9  -5   81.64    4.93   0
 -10  -9  -5    9.72    5.28   0
  10   9  -5    8.76    4.60   0
   9 -10   5    5.07    5.95   0
  -9  10  -5    9.08    5.21   0
 -10  -9   5    8.21    6.43   0
   7 -10   5   23.47    5.86   0
  10   7  -5   28.23    4.80   0
 -10  -7  -5   28.86    4.71   0
 -10  -7   5   27.75    5.80   0
  -7  10  -5   30.30    5.98   0
 -10  -5  -5   12.10    5.58   0
   5 -10   5   24.39    5.28   0
  10   5  -5   19.10    4.84   0
  -5  10  -5   14.59    4.86   0
 -10  -5   5   16.87    6.77   0
  10   3  -5   95.36    5.85   0
   3 -10   5   95.48    5.71   0
 -10  -3  -5   99.06    6.39   0
  -3  10  -5  102.39    6.20   0
 -10  -3   5   95.22    6.32   0
 -10  -1  -5   43.37    7.42   0
   1 -10   5   49.29    5.27   0
  10   1  -5   50.32    5.70   0
  -1  10  -5   48.98    4.56   0
  10  -1  -5   17.23    5.59   0
  -1 -10   5   25.87    4.96   0
 -10   1  -5   17.68    8.26   0
   1  10  -5   22.95    4.64   0
  -3 -10   5   37.52    5.27   0
 -10   3  -5   42.58    8.36   0
  10  -3  -5   40.32    5.72   0
   3  10  -5   38.62    4.80   0
  -3 -10  -5   34.67    4.43   0
  -5 -10   5   29.52    5.31   0
  10  -5  -5   28.33    5.81   0
 -10   5  -5   29.17    6.70   0
   5  10  -5   35.71    4.64   0
  -5 -10  -5   34.19    4.14   0
 -10   7  -5   46.17    6.51   0
  -7 -10   5   40.91    5.44   0
  10  -7   5   37.17    6.92   0
   7  10  -5   44.65    4.70   0
  -7 -10  -5   48.50    5.52   0
  -9 -10   5   34.39    5.23   0
 -10   9  -5   33.43    5.39   0
  10  -9   5   33.25    6.47   0
   9  10  -5   37.41    4.69   0
  -9 -10  -5   35.85    4.80   0
  11  10  -5   28.58    4.79   0
 -11 -10  -5   19.68    4.94   0
  10 -11   5   18.86    6.26   0
 -11 -10   5   23.93    5.16   0
 -10  11  -5   29.18    5.72   0
 -11  -8  -5   47.05    4.94   0
   8 -11   5   36.33    6.59   0
  11   8  -5   37.29    4.72   0
 -11  -8   5   37.97    6.73   0
  -8  11  -5   43.11    5.70   0
 -11  -6  -5   17.89    5.75   0
   6 -11   5   14.58    5.39   0
  11   6  -5   21.76    4.83   0
 -11  -6   5   28.69    6.96   0
  -6  11  -5   17.61    4.64   0
 -11  -4  -5    7.86    5.36   0
   4 -11   5    5.87    5.38   0
  11   4  -5   11.60    4.95   0
 -11  -4   5    1.65    5.80   0
  -4  11  -5   12.49    4.58   0
 -11  -2  -5   42.41    6.66   0
   2 -11   5   34.09    5.00   0
  11   2  -5   39.11    6.84   0
  -2  11  -5   53.91    4.78   0
 -11  -2   5   35.05    5.58   0
 -11   0  -5   83.74    8.33   0
   0 -11   5   77.75    5.32   0
  11   0  -5   77.26    5.95   0
 -11   0  -5   83.17    9.85   0
   0  11  -5   87.68    4.65   0
  11  -2  -5   77.87    7.35   0
  -2 -11   5   76.20    5.43   0
 -11   2  -5   88.01   10.33   0
   2  11  -5   97.59    4.84   0
  -2 -11  -5   81.91    4.66   0
  11  -4  -5  124.23    6.36   0
  -4 -11   5  142.05    5.89   0
 -11   4  -5  161.28   10.73   0
  -4 -11  -5  165.57    5.39   0
   4  11  -5  160.75    5.34   0
  11  -6  -5   18.88    5.71   0
  -6 -11   5   13.93    5.08   0
 -11   6  -5   18.39    7.36   0
  -6 -11  -5   16.98    4.69   0
   6  11  -5   20.47    4.48   0
  -8 -11   5   81.54    5.35   0
 -11   8  -5   84.52    7.74   0
  -8 -11  -5   91.82    6.03   0
  11  -8   5   73.47    8.38   0
   8  11  -5   84.30    4.69   0
 -11  10  -5   22.54    5.76   0
 -10 -11   5   31.01    5.05   0
  11 -10   5   24.83    6.55   0
 -10 -11  -5   25.98    4.92   0
  10  11  -5   33.88    4.63   0
 -12 -11  -5   16.13    6.16   0
  12  11  -5   10.56    4.92   0
  11 -12   5    9.59    6.36   0
 -12 -11   5   13.63    5.10   0
 -12  -9  -5    9.06    4.49   0
  12   9  -5    3.50    4.48   0
   9 -12   5    5.08    5.13   0
 -12  -9   5    9.18    5.23   0
  -9  12  -5    4.22    5.58   0
   7 -12   5   41.35    5.27   0
  12   7  -5   37.35    4.79   0
 -12  -7  -5   41.47    5.69   0
  -7  12  -5   36.19    4.83   0
 -12  -7   5   40.09    5.51   0
 -12  -5  -5   52.86    5.93   0
   5 -12   5   55.51    6.61   0
  12   5  -5   62.78    5.26   0
  -5  12  -5   58.48    5.72   0
 -12  -5   5   56.08    5.41   0
  12   3  -5  180.89    7.00   0
 -12  -3  -5  175.44    7.93   0
   3 -12   5  197.69    6.05   0
  -3  12  -5  193.73    5.68   0
 -12  -3   5  173.06    6.60   0
 -12  -1  -5   34.95    7.46   0
   1 -12   5   34.39    5.33   0
  12   1  -5   37.01    5.32   0
 -12  -1  -5   35.89    9.07   0
  -1  12  -5   43.58    4.72   0
   1 -12  -5   42.36    4.60   0
  -1 -12   5   68.73    5.36   0
  12  -1  -5   61.99    5.91   0
   1  12  -5   62.39    4.73   0
  -1 -12  -5   69.73    4.84   0
  12  -3  -5   21.28    5.61   0
  -3 -12   5   22.99    5.07   0
  -3 -12  -5   32.62    4.24   0
   3  12  -5   25.96    4.54   0
  -5 -12   5  117.16    5.58   0
  12  -5  -5  106.37    6.39   0
   5  12  -5  109.61    4.98   0
  -5 -12  -5  123.52    5.06   0
  -7 -12   5   -4.34    4.62   0
  12  -7  -5    2.31    6.35   0
   7  12  -5    1.19    4.21   0
  -7 -12  -5    5.19    4.31   0
  -9 -12   5   11.10    4.91   0
  -9 -12  -5    7.91    4.63   0
  12  -9   5    8.71    7.46   0
   9  12  -5    9.69    4.44   0
 -11 -12   5    9.19    5.36   0
  12 -11   5    4.44    6.20   0
 -11 -12  -5    8.36    5.89   0
  11  12  -5    5.73    4.69   0
 -13 -12  -5    0.58    4.71   0
  13  12  -5   -2.13    4.41   0
  12 -13   5    2.11    6.54   0
 -13 -12   5    3.81    6.36   0
  12 -13  -5    2.91    4.84   0
 -13 -10  -5   12.91    4.72   0
  13  10  -5   13.24    4.55   0
  10 -13   5   19.86    6.33   0
 -13 -10   5    6.60    5.02   0
  10 -13  -5   10.18    4.38   0
 -10  13  -5   13.71    4.96   0
   8 -13   5    4.51    4.99   0
 -13  -8  -5    6.98    5.49   0
  13   8  -5    7.41    4.67   0
  -8  13  -5    7.57    5.45   0
 -13  -8   5    6.36    5.59   0
   8 -13  -5    8.83    4.57   0
   6 -13   5   23.76    5.16   0
 -13  -6  -5   17.34    5.70   0
  13   6  -5   18.01    4.88   0
  -6  13  -5   23.85    4.64   0
 -13  -6   5   22.42    6.66   0
   6 -13  -5   19.92    4.37   0
   4 -13   5   38.33    6.17   0
 -13  -4  -5   33.97    6.46   0
  13   4  -5   38.08    5.08   0
  -4  13  -5   36.80    5.67   0
 -13  -4   5   26.85    5.71   0
   4 -13  -5   42.43    4.66   0
   2 -13   5   42.66    5.34   0
 -13  -2  -5   41.43    9.20   0
  13   2  -5   43.34    5.15   0
 -13  -2  -5   40.99    8.00   0
  -2  13  -5   46.82    4.81   0
   2 -13  -5   45.87    4.44   0
   0 -13   5  145.11    5.79   0
  13   0  -5  145.03    7.33   0
   0  13  -5  169.07    5.42   0
   0 -13  -5  164.35    5.25   0
  -2 -13   5  247.36    5.97   0
  13  -2  -5  207.07    8.15   0
  -2 -13  -5  269.83    5.77   0
   2  13  -5  260.19    5.66   0
  -4 -13   5   82.16    3.88   0
  13  -4  -5   68.34    7.09   0
   4  13  -5   82.75    4.78   0
  -4 -13  -5   94.18    4.58   0
  13  -6  -5   19.29    6.70   0
  -6 -13   5   25.92    4.91   0
  -6 -13  -5   30.49    4.27   0
   6  13  -5   23.05    4.49   0
  -8 -13   5   24.91    4.87   0
  13  -8  -5   13.67    6.42   0
  -8 -13  -5   19.72    4.79   0
   8  13  -5   24.21    4.66   0
 -10 -13   5   11.20    5.04   0
 -10 -13  -5    5.47    4.75   0
  13 -10   5    7.51    8.59   0
  10  13  -5    9.30    4.89   0
 -12 -13   5   11.28    5.19   0
  13 -12  -5   16.11    5.96   0
  12  13  -5   14.52    4.75   0
  13 -12   5    9.39    6.58   0
 -12 -13  -5    6.90    4.92   0
  14  13  -5    4.29    4.95   0
 -14 -13  -5    2.16    5.26   0
  13 -14   5   -0.40    6.83   0
  13 -14  -5   -0.50    4.97   0
 -14 -13   5    7.52    5.32   0
  14  11  -5    6.16    4.46   0
 -14 -11  -5    0.43    6.22   0
  11 -14   5   -1.87    6.24   0
  11 -14  -5   -0.77    4.55   0
 -14 -11   5    5.09    4.86   0
 -14  -9  -5    6.91    6.05   0
   9 -14   5    6.12    6.53   0
  14   9  -5   12.44    5.73   0
  -9  14  -5    6.12    5.88   0
 -14  -9   5    3.11    5.23   0
   9 -14  -5    9.08    4.79   0
   7 -14   5   10.11    6.15   0
 -14  -7  -5    8.89    5.81   0
  14   7  -5   11.10    5.89   0
  -7  14  -5   10.69    4.55   0
   7 -14  -5    7.35    4.42   0
 -14  -7   5    5.61    5.36   0
   5 -14   5    7.36    5.02   0
 -14  -5  -5    4.87    5.57   0
  14   5  -5    6.32    4.68   0
  -5  14  -5    1.69    4.61   0
 -14  -5   5    0.07    5.29   0
   5 -14  -5    4.03    4.24   0
 -14  -3  -5    7.78    7.44   0
   3 -14   5    5.40    4.69   0
  14   3  -5   14.38    5.85   0
   3 -14  -5    9.42    4.19   0
  -3  14  -5   12.03    4.69   0
 -14  -3   5    6.62    5.25   0
  14   1  -5   30.90    5.45   0
   1 -14   5   34.99    5.01   0
  -1  14  -5   47.18    4.64   0
   1 -14  -5   39.45    4.38   0
  14  -1  -5  104.31    5.88   0
  -1 -14   5  101.11    5.16   0
   1  14  -5  104.31    4.78   0
  -1 -14  -5  107.32    3.76   0
  -3 -14   5   63.94    5.08   0
  14  -3  -5   63.64    6.68   0
  -3 -14  -5   71.06    4.86   0
   3  14  -5   75.00    4.80   0
  -5 -14   5   25.25    4.97   0
  14  -5  -5   25.35    5.39   0
  -5 -14  -5   27.39    4.54   0
   5  14  -5   35.95    4.74   0
  14  -7  -5   17.85    6.23   0
  -7 -14   5   14.61    5.02   0
  -7 -14  -5   25.07    4.77   0
   7  14  -5   21.63    4.52   0
  -9 -14   5   31.08    4.77   0
  14  -9  -5   26.37    5.49   0
   9  14  -5   29.14    4.80   0
  -9 -14  -5   29.74    4.82   0
 -11 -14   5   10.63    5.33   0
  14 -11   5   -1.12    8.61   0
  11  14  -5   -1.31    4.92   0
 -11 -14  -5    2.19    6.01   0
  14 -13  -5    4.35    5.42   0
 -13 -14   5    9.93    5.33   0
  13  14  -5    4.08    5.03   0
 -13 -14  -5    2.73    5.11   0
  14 -13   5    0.58    7.56   0
  14 -15   5    3.07    8.30   0
  15  14  -5    1.47    5.33   0
 -15 -14  -5   -1.39    5.43   0
  14 -15  -5   -2.44    7.06   0
 -15 -14   5    2.07    5.76   0
  15  12  -5    6.03    5.15   0
 -15 -12  -5    4.13    6.58   0
  12 -15   5   -0.04    5.44   0
  12 -15  -5    4.90    4.92   0
 -15 -12   5    7.01    5.45   0
  10 -15   5   -4.52    6.45   0
 -15 -10  -5    2.79    5.37   0
  15  10  -5    0.03    4.88   0
  10 -15  -5   -3.39    6.39   0
 -15 -10   5    6.24    5.25   0
   8 -15   5   13.72    5.35   0
  15   8  -5   11.81    5.98   0
 -15  -8  -5   14.54    6.19   0
   8 -15  -5   12.51    4.73   0
 -15  -8   5   15.69    5.47   0
  -8  15  -5   12.08    4.90   0
   6 -15   5   10.10    5.29   0
  15   6  -5   16.53    6.10   0
 -15  -6  -5   13.64    5.80   0
   6 -15  -5   21.82    4.87   0
  -6  15  -5   13.62    5.01   0
 -15  -6   5   18.20    5.28   0
   4 -15   5    0.85    4.79   0
 -15  -4  -5    5.26    6.71   0
  15   4  -5    4.17    4.82   0
  -4  15  -5    3.27    4.59   0
 -15  -4   5    3.32    6.15   0
   4 -15  -5    6.37    4.56   0
   2 -15   5   12.53    6.11   0
  15   2  -5   14.33    5.95   0
   2 -15  -5   11.65    4.50   0
  -2  15  -5   12.62    4.44   0
  15   0  -5   11.16    6.03   0
   0 -15   5   12.72    4.84   0
   0 -15  -5    8.47    4.42   0
   0  15  -5   10.72    4.40   0
  15  -2  -5   27.45    6.32   0
  -2 -15   5   26.94    4.96   0
  -2 -15  -5   21.24    4.62   0
   2  15  -5   27.03    4.63   0
  -4 -15   5   25.58    4.78   0
  15  -4  -5   28.74    5.57   0
  -4 -15  -5   29.56    4.68   0
   4  15  -5   33.58    4.59   0
  -6 -15   5   18.01    4.82   0
  15  -6  -5   12.63    5.42   0
  -6 -15  -5   20.40    4.92   0
   6  15  -5   11.39    4.57   0
  15  -8  -5   30.06    5.42   0
  -8 -15   5   24.21    5.01   0
   8  15  -5   34.95    4.54   0
  -8 -15  -5   38.31    4.95   0
 -10 -15   5    7.38    5.31   0
  15 -10  -5    6.37    5.59   0
  10  15  -5   10.68    4.93   0
 -10 -15  -5    8.00    5.83   0
 -12 -15   5    0.51    5.54   0
  15 -12  -5   10.16    6.31   0
  12  15  -5    9.87    5.03   0
 -12 -15  -5    5.14    5.16   0
  15 -12   5    6.17   10.78   0
  15 -14  -5    0.04    5.36   0
 -14 -15   5   10.46    5.62   0
  14  15  -5   -0.10    5.43   0
 -14 -15  -5    0.80    5.64   0
  15 -14   5    0.58    8.18   0
  16  13  -5    9.18    5.58   0
 -16 -13  -5    4.00    5.69   0
  13 -16   5   -0.06    8.13   0
 -16 -13   5    3.99    5.90   0
  13 -16  -5    1.43    5.45   0
  16  11  -5    1.63    5.04   0
 -16 -11  -5    1.24    6.56   0
  11 -16   5    0.94    5.56   0
 -16 -11   5    1.16    5.51   0
  11 -16  -5    3.36    5.39   0
   9 -16   5   -1.02    5.66   0
  16   9  -5    7.75    5.19   0
 -16  -9  -5   -2.63    6.20   0
   9 -16  -5    6.22    4.70   0
 -16  -9   5    7.50    6.90   0
   7 -16   5   10.60    5.29   0
  16   7  -5    7.08    4.87   0
 -16  -7  -5    3.52    6.40   0
  -7  16  -5    9.86    5.14   0
   7 -16  -5   11.70    5.93   0
 -16  -7   5    0.70    5.25   0
   5 -16   5   12.00    6.25   0
  16   5  -5    5.80    4.79   0
 -16  -5  -5    3.68    7.32   0
   5 -16  -5    6.62    4.65   0
  -5  16  -5   -1.58    4.61   0
 -16  -5   5    2.83    5.52   0
   3 -16   5   15.52    5.13   0
 -16  -3  -5    8.71   13.22   0
 -16  -3  -5    7.78   12.68   0
  16   3  -5   12.04    4.93   0
   3 -16  -5    8.97    4.70   0
  -3  16  -5   10.72    4.56   0
  16   1  -5   29.83    6.28   0
   1 -16   5   37.68    4.94   0
   1 -16  -5   28.13    4.69   0
  -1  16  -5   26.78    4.94   0
  -1 -16   5   13.33    4.86   0
  16  -1  -5   17.61    6.21   0
   1  16  -5   16.53    4.66   0
  -1 -16  -5   14.52    4.44   0
  -3 -16   5   30.19    4.79   0
  16  -3  -5   28.41    6.29   0
  -3 -16  -5   31.69    4.53   0
   3  16  -5   20.33    4.51   0
  16  -5  -5   22.59    5.51   0
  -5 -16   5   20.75    5.20   0
   5  16  -5   24.82    4.75   0
  -5 -16  -5   32.81    4.34   0
  -7 -16   5   27.51    5.28   0
  16  -7  -5   17.05    6.74   0
  -7 -16  -5   30.61    5.00   0
   7  16  -5   27.29    4.71   0
  16  -9  -5   28.79    6.88   0
  -9 -16   5   25.87    5.26   0
   9  16  -5   21.84    4.76   0
  -9 -16  -5   29.93    5.27   0
  16 -11  -5    4.34    6.93   0
 -11 -16   5    6.05    5.34   0
  16 -11  -5   -0.37    6.38   0
  11  16  -5    7.67    5.19   0
 -11 -16  -5    3.30    5.10   0
  16 -13  -5    6.04    6.70   0
 -13 -16   5    5.57    5.66   0
  13  16  -5    3.59    5.10   0
 -13 -16  -5   -0.35    5.65   0
  10 -17   5    3.36    6.76   0
  17  10  -5    1.33    6.64   0
 -17 -10  -5    4.61    5.49   0
  10 -17  -5   -0.87    5.06   0
 -17 -10   5    0.23    7.28   0
  17   8  -5    6.34    6.24   0
   8 -17   5    1.08    5.35   0
 -17  -8  -5    3.48    7.15   0
   8 -17  -5    5.47    5.00   0
 -17  -8   5    4.24    6.90   0
  -8  17  -5    0.93    6.34   0
  17   6  -5   -0.52    6.36   0
   6 -17   5    8.42    5.13   0
 -17  -6  -5    4.93    7.28   0
  -6  17  -5    3.46    4.96   0
   6 -17  -5   -1.08    4.64   0
 -17  -6   5    1.14    5.73   0
   4 -17   5   11.83    5.24   0
 -17  -4  -5    7.06   11.64   0
 -17  -4  -5    8.50   10.70   0
  17   4  -5    8.65    6.11   0
   4 -17  -5   11.53    4.52   0
  -4  17  -5   11.74    4.88   0
   2 -17   5    4.45    4.99   0
  17   2  -5    1.39    5.03   0
  -2  17  -5    1.51    4.73   0
   2 -17  -5   -1.91    4.40   0
   0 -17   5   15.53    5.05   0
  17   0  -5   12.71    6.17   0
   0  17  -5   14.04    4.62   0
   0 -17  -5   22.11    4.55   0
  17  -2  -5   10.52    6.31   0
  -2 -17   5   -2.16    4.81   0
  -2 -17  -5    3.62    4.60   0
   2  17  -5   10.80    4.49   0
  -4 -17   5    3.05    4.91   0
  17  -4  -5   -0.60    6.21   0
   4  17  -5    1.65    4.78   0
  -4 -17  -5    6.66    4.76   0
  -6 -17   5   16.73    5.01   0
  17  -6  -5   12.76    6.79   0
   6  17  -5   10.84    4.87   0
  -6 -17  -5   20.01    4.91   0
  -8 -17   5    7.65    5.24   0
  17  -8  -5    5.09    6.73   0
   8  17  -5    6.39    4.87   0
  -8 -17  -5    4.94    5.16   0
 -10 -17   5   -1.62    5.31   0
  17 -10  -5    1.87    6.96   0
  17 -10  -5   -0.03    6.33   0
  10  17  -5   -1.46    5.13   0
 -10 -17  -5    4.90    5.23   0
  17 -12  -5    4.62    7.25   0
  18   9  -5    3.05    5.55   0
   9 -18   5    4.95    7.07   0
 -18  -9  -5    3.80    6.61   0
   9 -18  -5    6.40    5.40   0
 -18  -9   5    8.72    7.25   0
 -18  -7  -5   -0.17    7.49   0
   7 -18   5    2.78    5.38   0
  18   7  -5    5.51    6.48   0
 -18  -7   5    1.85    5.74   0
   7 -18  -5    4.83    5.03   0
  -7  18  -5    3.22    5.08   0
   5 -18   5    7.71    5.09   0
  18   5  -5   13.81    6.35   0
 -18  -5  -5    7.07   11.31   0
  -5  18  -5    7.93    5.21   0
   5 -18  -5    8.23    5.07   0
   3 -18   5    1.22    5.11   0
  18   3  -5    3.32    6.12   0
  -3  18  -5    6.85    4.79   0
   3 -18  -5    3.43    4.69   0
   1 -18   5   15.67    5.18   0
  18   1  -5   16.96    5.26   0
  -1  18  -5   11.72    5.04   0
   1 -18  -5   15.62    4.79   0
  -1 -18   5   11.92    5.06   0
  18  -1  -5    2.90    6.11   0
  -1 -18  -5    7.40    4.80   0
   1  18  -5    4.06    4.74   0
  18  -3  -5    4.74    7.33   0
  -3 -18   5    0.20    4.97   0
  -3 -18  -5    0.05    4.79   0
   3  18  -5    7.18    4.72   0
  -5 -18   5   -2.33    4.91   0
  18  -5  -5    3.90    6.55   0
   5  18  -5   -1.16    4.87   0
  -5 -18  -5   -4.37    4.50   0
  -7 -18   5   10.73    5.08   0
  18  -7  -5    3.32    6.83   0
   7  18  -5    6.25    5.08   0
  -7 -18  -5    7.02    5.16   0
  18  -9  -5   15.10    7.23   0
  -9 -18   5   17.62    5.55   0
   9  18  -5   15.58    5.14   0
  -9 -18  -5   12.44    5.63   0
 -19  -8  -5    8.65    8.41   0
   8 -19   5    1.75    5.82   0
  19   8  -5    1.66    6.71   0
 -19  -8   5    5.98    6.07   0
   8 -19  -5    8.24    5.55   0
   6 -19   5    3.39    5.60   0
  19   6  -5    3.53    6.60   0
 -19  -6  -5    0.96   11.03   0
   6 -19  -5    5.98    5.24   0
  -6  19  -5    6.95    5.30   0
   4 -19   5   12.13    5.11   0
  19   4  -5    4.73    6.46   0
  -4  19  -5    4.03    5.35   0
   4 -19  -5    8.06    6.49   0
   2 -19   5   11.73    5.27   0
  19   2  -5    4.87    5.24   0
  -2  19  -5   10.57    5.15   0
   2 -19  -5   13.49    5.00   0
   0 -19   5   11.64    5.36   0
  19   0  -5    9.87    6.41   0
   0  19  -5    9.66    5.06   0
   0 -19  -5   11.01    3.50   0
  19  -2  -5    4.13    6.47   0
  -2 -19   5   10.22    4.89   0
   2  19  -5   -1.29    4.55   0
  -2 -19  -5    5.86    4.90   0
  19  -4  -5    7.85    7.30   0
  -4 -19   5   12.14    5.16   0
   4  19  -5    1.07    5.05   0
  -4 -19  -5    5.29    4.87   0
  19  -6  -5    5.13    8.07   0
  -6 -19   5    4.28    5.45   0
   6  19  -5    8.73    5.36   0
  -6 -19  -5   -1.06    5.18   0
  -8 -19   5    3.70    5.36   0
  19  -8  -5    3.29    7.01   0
   8  19  -5   -1.00    5.28   0
  -8 -19  -5    3.67    5.45   0
   5 -20   5   -3.80    5.40   0
  20   5  -5   -2.09    6.78   0
   5 -20  -5    5.18    5.49   0
  -5  20  -5    3.92    5.47   0
   3 -20   5   15.12    5.39   0
  20   3  -5    5.81    6.50   0
   3 -20  -5    7.42    5.32   0
  -3  20  -5   10.76    5.44   0
  20   1  -5    5.04    6.53   0
   1 -20   5    0.38    5.60   0
  -1  20  -5    3.46    5.25   0
   1 -20  -5   -1.11    4.99   0
  -1 -20   5    3.54    5.21   0
  20  -1  -5    0.71    7.69   0
   1  20  -5    1.53    4.86   0
  -1 -20  -5    0.30    5.15   0
  -3 -20   5    3.85    5.40   0
  20  -3  -5    3.40    6.99   0
   3  20  -5    3.46    5.02   0
  -3 -20  -5   -0.78    5.16   0
  20  -5  -5    8.69    7.99   0
  -5 -20   5    5.96    5.55   0
   5  20  -5    2.60    5.25   0
  -5 -20  -5    2.08    5.46   0
   0   0  -6   25.79    5.82   0
   1  -1  -6   73.77    6.20   0
  -1   1  -6   65.63    5.91   0
  -1  -1  -6   71.27    5.83   0
   1   1  -6   74.55    6.00   0
   2   0  -6  233.91    6.74   0
  -2   0  -6  226.20    7.00   0
   0  -2   6  227.80    6.63   0
   0   2  -6  229.75    6.71   0
  -2   2  -6  559.87    8.74   0
  -2  -2   6  574.26    8.30   0
   2  -2  -6  554.98    7.92   0
   2   2  -6  558.09    8.09   0
   3   1  -6   16.17    5.55   0
  -3  -1  -6   17.20    5.71   0
   1  -3   6   22.64    5.52   0
  -1   3  -6   20.25    5.39   0
  -1  -3   6  369.67    7.58   0
   3  -1  -6  348.05    7.25   0
  -3   1  -6  368.25    7.83   0
   1   3  -6  409.54    7.44   0
  -3  -3   6  275.83    6.92   0
  -3   3  -6  298.89    7.30   0
   3  -3   6  280.23    7.45   0
   3   3  -6  297.26    6.80   0
   2  -4   6  241.99    7.10   0
   4   2  -6  264.40    6.71   0
  -2   4  -6  273.05    6.98   0
  -4  -2   6  263.03    6.78   0
   0  -4   6  135.37    5.82   0
   4   0  -6  138.75    6.08   0
  -4   0  -6  127.34    7.75   0
   0   4  -6  153.02    5.79   0
  -4   2  -6   12.03    6.82   0
   4  -2  -6   16.33    5.33   0
  -2  -4   6   11.19    5.48   0
   2   4  -6   18.90    5.21   0
  -4   4  -6   23.50    5.45   0
  -4  -4   6   11.98    5.45   0
   4   4  -6   19.51    5.09   0
   4  -4   6   15.76    5.69   0
   5   3  -6  117.31    5.66   0
   3  -5   6  117.38    6.31   0
  -3   5  -6  121.29    5.94   0
  -5  -3   6  114.33    5.94   0
   5   1  -6  276.46    6.56   0
  -5  -1  -6  278.65    7.27   0
   1  -5   6  280.42    7.08   0
  -1   5  -6  323.41    6.76   0
   5  -1  -6  168.72    6.11   0
  -1  -5   6  189.11    6.31   0
  -5   1  -6  176.07    6.86   0
   1   5  -6  214.54    6.02   0
   5  -3  -6  210.28    6.04   0
  -3  -5   6  198.57    6.50   0
  -5   3  -6  222.32    7.92   0
   3   5  -6  224.27    6.29   0
  -5   5  -6   30.97    6.16   0
  -5  -5   6   27.59    5.51   0
   5   5  -6   37.05    5.01   0
   5  -5   6   31.30    7.34   0
   6   4  -6    9.46    4.78   0
   4  -6   6   13.03    5.54   0
  -6  -4   6   14.97    5.20   0
  -4   6  -6    9.30    5.08   0
   2  -6   6   38.70    5.68   0
   6   2  -6   43.87    5.44   0
  -2   6  -6   42.68    5.37   0
  -6  -2   6   40.72    5.51   0
   0  -6   6   80.79    5.37   0
   6   0  -6   79.49    5.62   0
  -6   0  -6   77.78    7.37   0
   0   6  -6   89.42    5.26   0
  -2  -6   6    0.99    5.13   0
   6  -2  -6    7.64    5.25   0
  -6   2  -6    1.68    5.25   0
   2   6  -6   -3.96    4.75   0
  -4  -6   6   77.87    5.59   0
  -6   4  -6   83.54    6.63   0
   4   6  -6   81.34    4.01   0
   6  -4   6   77.64    5.81   0
  -6  -6   6   32.30    5.44   0
  -6   6  -6   25.48    4.95   0
   6  -6   6   34.35    6.72   0
   6   6  -6   28.32    4.79   0
   7   5  -6   98.37    5.02   0
   5  -7   6   90.65    7.09   0
  -7  -5   6   82.47    5.63   0
  -5   7  -6   98.46    6.37   0
   3  -7   6  201.03    6.81   0
   7   3  -6  207.52    6.18   0
  -7  -3   6  194.08    6.60   0
  -3   7  -6  224.30    6.40   0
  -7  -1  -6   10.25    5.36   0
   7   1  -6    7.29    5.31   0
   1  -7   6   12.40    5.26   0
  -1   7  -6   11.97    4.57   0
  -7   1  -6    8.95    6.83   0
   7  -1  -6   16.10    6.48   0
  -1  -7   6    4.31    4.94   0
   1   7  -6   -1.53    4.45   0
  -3  -7   6  195.61    6.17   0
   7  -3  -6  191.23    6.46   0
  -7   3  -6  216.96    7.87   0
   3   7  -6  214.11    5.80   0
  -5  -7   6   56.48    5.41   0
  -7   5  -6   57.93    6.07   0
   7  -5   6   48.70    6.05   0
   5   7  -6   59.12    4.88   0
  -7  -7   6    8.47    5.30   0
  -7   7  -6    6.24    4.69   0
   7  -7   6    8.20    7.13   0
   7   7  -6    9.46    4.64   0
   6  -8   6   15.92    6.82   0
   8   6  -6   17.64    4.64   0
  -8  -6   6   19.18    5.35   0
  -6   8  -6   17.49    4.90   0
   8   4  -6   24.78    4.86   0
   4  -8   6   19.30    5.80   0
  -4   8  -6   28.71    5.06   0
  -8  -4   6   29.73    5.18   0
   8   2  -6    1.23    5.48   0
   2  -8   6    9.06    5.42   0
  -8  -2   6    7.50    5.60   0
  -2   8  -6    5.42    4.81   0
   8   0  -6   55.83    5.97   0
  -8   0  -6   60.65    7.09   0
   0  -8   6   72.59    5.23   0
   0   8  -6   70.80    5.07   0
  -8   2  -6   12.78    6.78   0
  -2  -8   6    2.80    5.13   0
   8  -2  -6    5.15    5.67   0
   2   8  -6    7.99    4.48   0
  -8   4  -6   30.26    6.49   0
   8  -4  -6   30.99    5.96   0
  -4  -8   6   32.28    5.46   0
   4   8  -6   32.08    3.39   0
  -8   6  -6   44.55    6.20   0
  -6  -8   6   30.16    5.59   0
   8  -6   6   40.81    7.19   0
   6   8  -6   46.46    4.86   0
  -8  -8   6   11.07    5.43   0
  -8   8  -6   10.59    5.97   0
   8  -8   6    4.31    7.13   0
   8   8  -6    9.97    4.79   0
  -8  -8  -6    9.41    4.57   0
  -9  -7  -6  122.02    6.26   0
   7  -9   6  130.55    6.58   0
   9   7  -6  134.10    5.45   0
  -9  -7   6  115.66    6.07   0
  -7   9  -6  129.38    6.60   0
   9   5  -6    4.71    4.83   0
   5  -9   6    6.33    5.37   0
  -5   9  -6    5.71    5.85   0
  -9  -5   6    4.95    6.73   0
   9   3  -6    5.59    4.80   0
   3  -9   6    1.14    5.42   0
  -9  -3   6   -0.78    5.46   0
  -3   9  -6    5.23    4.68   0
   1  -9   6   68.92    5.33   0
   9   1  -6   67.11    6.92   0
  -9  -1  -6   63.15    7.54   0
  -1   9  -6   77.84    5.15   0
   9  -1  -6    7.81    6.79   0
  -1  -9   6    4.05    5.10   0
  -9   1  -6    5.49    7.05   0
   1   9  -6    8.34    4.44   0
  -9   3  -6  187.47    8.81   0
   9  -3  -6  153.93    6.56   0
  -3  -9   6  163.05    6.09   0
   3   9  -6  178.15    5.58   0
   9  -5  -6   47.80    6.10   0
  -9   5  -6   58.79    6.40   0
  -5  -9   6   55.94    5.53   0
   5   9  -6   65.77    4.98   0
  -9   7  -6   19.50    5.66   0
  -7  -9   6   22.92    5.29   0
   9  -7   6   18.68    6.90   0
   7   9  -6   20.12    4.84   0
  -7  -9  -6   22.61    5.36   0
  -9  -9   6   16.35    5.07   0
  -9   9  -6   28.50    5.58   0
  -9  -9  -6   26.30    5.67   0
   9  -9   6   21.47    6.35   0
   9   9  -6   26.46    4.33   0
   8 -10   6   24.85    5.40   0
  10   8  -6   32.80    4.63   0
 -10  -8  -6   32.00    5.53   0
 -10  -8   6   18.90    5.27   0
  -8  10  -6   35.86    4.61   0
   6 -10   6   65.45    5.80   0
 -10  -6  -6   72.29    5.31   0
  10   6  -6   69.44    5.30   0
  -6  10  -6   74.69    5.15   0
 -10  -6   6   68.83    5.97   0
  10   4  -6   30.43    6.35   0
   4 -10   6   24.65    5.45   0
  -4  10  -6   21.50    5.83   0
 -10  -4   6   19.45    5.77   0
  10   2  -6  115.83    7.03   0
   2 -10   6  117.00    6.85   0
  -2  10  -6  122.32    6.20   0
   0 -10   6   20.14    5.38   0
 -10   0  -6   26.57    7.37   0
  10   0  -6   25.15    5.85   0
   0  10  -6   40.40    4.75   0
 -10   2  -6  126.84    8.53   0
  10  -2  -6  114.93    6.29   0
  -2 -10   6  126.37    5.89   0
   2  10  -6  130.80    5.24   0
  10  -4  -6   72.43    5.91   0
  -4 -10   6   74.47    5.60   0
 -10   4  -6   80.88    6.79   0
   4  10  -6   89.89    5.03   0
 -10   6  -6   17.24    6.65   0
  10  -6  -6   14.21    5.36   0
  -6 -10   6   13.95    5.27   0
  -6 -10  -6   18.51    4.46   0
   6  10  -6   14.30    4.62   0
 -10   8  -6   12.47    5.68   0
  -8 -10   6    1.83    4.89   0
  10  -8   6   11.09    6.27   0
   8  10  -6   12.92    4.37   0
  -8 -10  -6   11.89    4.54   0
 -10 -10   6   10.00    5.16   0
 -10  10  -6   11.46    5.69   0
 -10 -10  -6    7.74    4.57   0
  10 -10   6    5.75    6.39   0
  10  10  -6   12.78    4.52   0
   9 -11   6    5.02    6.24   0
 -11  -9  -6    7.00    5.77   0
  11   9  -6   11.35    4.60   0
 -11  -9   6   12.00    5.19   0
  -9  11  -6   12.54    5.61   0
 -11  -7  -6  178.54    7.09   0
  11   7  -6  188.52    5.79   0
   7 -11   6  168.33    6.25   0
  -7  11  -6  182.41    6.78   0
 -11  -7   6  161.70    5.90   0
 -11  -5  -6   98.97    5.46   0
   5 -11   6   97.86    5.86   0
  11   5  -6  107.47    6.81   0
 -11  -5   6   86.47    6.38   0
  -5  11  -6  115.53    6.46   0
  11   3  -6   58.70    5.54   0
   3 -11   6   50.96    5.47   0
 -11  -3  -6   54.91    5.87   0
 -11  -3   6   54.40    5.94   0
  -3  11  -6   61.59    4.90   0
 -11  -1  -6   27.46    6.87   0
  11   1  -6   23.65    5.53   0
   1 -11   6   29.99    5.62   0
  -1  11  -6   28.09    4.74   0
  -1 -11   6   73.81    5.41   0
 -11   1  -6   78.82    8.10   0
  11  -1  -6   76.91    5.88   0
   1  11  -6   83.90    4.99   0
  -3 -11   6    1.54    5.02   0
  11  -3  -6   21.95    6.69   0
 -11   3  -6    8.65    7.79   0
   3  11  -6   12.32    4.42   0
  11  -5  -6   11.53    5.38   0
 -11   5  -6   13.88    6.59   0
  -5 -11   6    9.76    5.04   0
  -5 -11  -6   14.89    4.45   0
   5  11  -6   15.01    4.36   0
 -11   7  -6   13.50    5.86   0
  -7 -11   6   15.67    4.82   0
  11  -7  -6   13.03    5.17   0
   7  11  -6   21.97    4.39   0
  -7 -11  -6   20.54    4.56   0
 -11   9  -6   97.73    7.36   0
  -9 -11   6   91.46    5.53   0
  -9 -11  -6   87.34    5.12   0
  11  -9   6   79.29    7.09   0
   9  11  -6   99.64    5.08   0
 -11  11  -6   34.44    5.88   0
 -11 -11   6   35.15    5.25   0
 -11 -11  -6   41.09    4.95   0
  11  11  -6   38.00    5.12   0
  11 -11   6   36.17    6.64   0
  10 -12   6   -5.60    6.51   0
 -12 -10  -6    1.78    4.54   0
  12  10  -6    3.80    4.50   0
 -10  12  -6    1.71    5.82   0
 -12 -10   6   -0.58    5.00   0
 -12  -8  -6    6.92    5.64   0
  12   8  -6    9.87    4.78   0
   8 -12   6    7.85    5.06   0
  -8  12  -6    6.07    4.58   0
 -12  -8   6    7.60    5.13   0
 -12  -6  -6   11.72    5.52   0
   6 -12   6    9.28    6.19   0
  12   6  -6    9.97    4.57   0
  -6  12  -6    8.53    4.36   0
 -12  -6   6    7.58    6.62   0
 -12  -4  -6   14.64    5.17   0
   4 -12   6   10.20    5.35   0
  12   4  -6   15.33    5.97   0
 -12  -4   6   11.71    5.41   0
  -4  12  -6   10.79    4.12   0
 -12  -2  -6   72.77    7.28   0
  12   2  -6   79.73    5.44   0
 -12  -2  -6   69.17    8.57   0
   2 -12   6   68.19    5.62   0
  -2  12  -6   74.40    5.27   0
   0 -12   6   60.54    5.54   0
  12   0  -6   57.09    5.21   0
 -12   0  -6   55.20    8.43   0
   0  12  -6   57.01    4.99   0
  -2 -12   6   17.54    4.95   0
  12  -2  -6   17.06    5.44   0
 -12   2  -6   20.54    8.95   0
   2  12  -6   24.05    4.38   0
  -2 -12  -6   24.25    4.17   0
 -12   4  -6   67.68    9.77   0
  -4 -12   6   60.74    5.26   0
  12  -4  -6   55.03    5.78   0
  -4 -12  -6   66.05    4.70   0
   4  12  -6   71.76    4.82   0
 -12   6  -6   40.55    7.73   0
  -6 -12   6   36.22    5.12   0
  12  -6  -6   33.72    5.38   0
  -6 -12  -6   34.46    4.55   0
   6  12  -6   37.32    4.71   0
 -12   8  -6  119.19    8.56   0
  12  -8  -6  104.94    5.73   0
  -8 -12   6  107.36    5.50   0
   8  12  -6  115.68    5.12   0
  -8 -12  -6  105.86    5.14   0
 -12  10  -6   37.44    6.23   0
 -10 -12   6   37.61    4.94   0
 -10 -12  -6   41.73    4.85   0
  10  12  -6   43.11    4.83   0
  12 -10   6   33.98    7.60   0
 -12 -12   6   10.46    5.31   0
  12  12  -6    8.39    4.89   0
  12 -12   6    2.82    6.59   0
 -12 -12  -6    3.87    4.74   0
  11 -13   6   13.73    6.35   0
 -13 -11  -6    6.82    5.97   0
  13  11  -6    8.29    4.87   0
 -13 -11   6   10.71    5.58   0
 -11  13  -6    9.21    6.09   0
 -13  -9  -6    5.51    4.90   0
  13   9  -6    6.96    4.69   0
   9 -13   6    7.02    5.17   0
  -9  13  -6    9.41    4.73   0
 -13  -9   6    7.73    5.38   0
 -13  -7  -6   43.01    5.81   0
   7 -13   6   41.28    5.38   0
  13   7  -6   54.74    4.77   0
  -7  13  -6   48.84    5.13   0
 -13  -7   6   38.40    5.23   0
 -13  -5  -6    5.37    5.45   0
   5 -13   6    6.77    5.13   0
  13   5  -6    0.54    4.91   0
  -5  13  -6    3.76    4.62   0
 -13  -5   6   -1.06    5.67   0
 -13  -3  -6   18.17    6.46   0
   3 -13   6   10.89    4.98   0
  13   3  -6   11.82    4.91   0
  -3  13  -6   11.87    4.46   0
  13   1  -6    5.97    6.16   0
   1 -13   6    0.99    6.02   0
 -13  -1  -6    5.69    8.72   0
 -13  -1  -6    6.95    7.25   0
   1 -13  -6    2.47    4.13   0
  -1  13  -6   10.23    4.40   0
 -13   1  -6   38.75   11.15   0
  -1 -13   6   47.26    4.82   0
  13  -1  -6   28.86    5.38   0
 -13   1  -6   42.65   11.28   0
   1  13  -6   40.43    4.54   0
  -1 -13  -6   45.28    4.45   0
  13  -3  -6    5.30    5.18   0
  -3 -13   6    3.24    4.70   0
  -3 -13  -6    1.15    4.03   0
   3  13  -6    3.81    4.30   0
  -5 -13   6  122.11    5.56   0
  13  -5  -6  108.36    7.21   0
  -5 -13  -6  134.57    5.29   0
   5  13  -6  129.91    5.27   0
  -7 -13   6   34.77    5.01   0
  13  -7  -6   35.75    5.24   0
  -7 -13  -6   30.22    4.68   0
   7  13  -6   41.43    4.60   0
  13  -9  -6   16.71    6.49   0
  -9 -13   6   12.70    5.00   0
  -9 -13  -6    7.76    4.83   0
   9  13  -6   15.30    4.52   0
 -11 -13   6   19.11    5.46   0
 -11 -13  -6   13.09    4.96   0
  11  13  -6   19.10    4.99   0
  13 -11   6   18.32    7.66   0
 -13 -13   6    5.42    5.38   0
  13 -13  -6    0.97    5.14   0
  13  13  -6    8.02    4.98   0
 -13 -13  -6    1.47    5.22   0
  13 -13   6   -0.40    6.87   0
  12 -14   6    3.15    6.75   0
  14  12  -6    8.50    5.09   0
 -14 -12  -6    9.58    5.53   0
 -14 -12   6    1.25    5.41   0
  12 -14  -6    5.32    5.14   0
 -14 -10  -6    6.83    5.97   0
  14  10  -6    6.29    4.77   0
  10 -14   6    0.33    6.33   0
 -10  14  -6    5.48    4.96   0
 -14 -10   6   -4.31    5.44   0
  10 -14  -6    1.95    4.93   0
 -14  -8  -6    9.24    6.08   0
  14   8  -6   10.75    5.04   0
   8 -14   6    7.84    6.50   0
  -8  14  -6    9.15    6.14   0
 -14  -8   6    5.76    5.26   0
   8 -14  -6   13.90    4.82   0
 -14  -6  -6    9.51    5.76   0
   6 -14   6   10.91    6.47   0
  14   6  -6   10.58    5.10   0
  -6  14  -6   10.17    4.83   0
 -14  -6   6   12.36    5.54   0
   6 -14  -6    9.89    4.81   0
 -14  -4  -6   20.76    6.54   0
   4 -14   6    7.53    4.76   0
  14   4  -6   13.30    5.10   0
  -4  14  -6   24.62    4.84   0
 -14  -4   6   13.56    5.55   0
   4 -14  -6   17.89    4.70   0
 -14  -2  -6   38.09    8.72   0
  14   2  -6   31.81    5.17   0
 -14  -2  -6   30.93    7.59   0
   2 -14   6   29.54    5.14   0
  -2  14  -6   39.40    4.76   0
   2 -14  -6   29.25    4.40   0
  14   0  -6   49.95    5.49   0
   0 -14   6   44.58    5.29   0
   0  14  -6   54.21    4.54   0
   0 -14  -6   53.91    4.64   0
  -2 -14   6   15.97    5.03   0
  14  -2  -6   16.47    6.30   0
  -2 -14  -6   15.42    4.48   0
   2  14  -6   11.17    4.69   0
  14  -4  -6   42.03    5.33   0
  -4 -14   6   48.54    5.16   0
  -4 -14  -6   55.09    4.71   0
   4  14  -6   49.46    4.90   0
  -6 -14   6   11.73    4.83   0
  14  -6  -6    9.03    6.27   0
  -6 -14  -6   10.56    4.58   0
   6  14  -6   20.87    4.55   0
  -8 -14   6   27.86    4.90   0
  14  -8  -6   20.31    5.54   0
  -8 -14  -6   22.47    4.84   0
   8  14  -6   31.59    4.67   0
  14 -10  -6   41.23    5.49   0
 -10 -14   6   33.94    5.18   0
 -10 -14  -6   36.50    6.17   0
  10  14  -6   37.93    4.97   0
 -12 -14   6    2.06    5.55   0
  12  14  -6   10.39    5.15   0
 -12 -14  -6    5.34    5.26   0
  14 -12   6    8.17    7.94   0
  14 -14  -6    7.34    6.65   0
 -14 -14   6    0.60    5.63   0
  14  14  -6    4.89    5.34   0
  14 -14   6    7.30    8.33   0
 -14 -14  -6    3.30    6.84   0
  13 -15   6    3.73    7.35   0
  15  13  -6   -0.78    5.42   0
 -15 -13  -6    4.50    7.10   0
  13 -15  -6    0.91    6.76   0
 -15 -13   6    4.22    5.76   0
  15  11  -6    6.21    5.17   0
 -15 -11  -6    1.11    5.24   0
  11 -15   6    0.71    6.89   0
 -15 -11   6    4.82    5.40   0
  11 -15  -6   -1.49    4.91   0
 -15  -9  -6    1.58    6.07   0
  15   9  -6    8.27    5.92   0
   9 -15   6    6.21    5.34   0
   9 -15  -6    6.73    5.01   0
  -9  15  -6    5.39    5.11   0
 -15  -9   6    9.33    5.64   0
 -15  -7  -6    7.65    5.90   0
   7 -15   6    6.50    5.13   0
  15   7  -6    5.26    4.85   0
 -15  -7   6    6.04    5.69   0
  -7  15  -6    6.14    4.93   0
   7 -15  -6    3.45    4.66   0
   5 -15   6    3.76    4.95   0
 -15  -5  -6    2.86    6.36   0
  15   5  -6    2.97    6.07   0
   5 -15  -6   -1.77    4.74   0
  -5  15  -6    6.59    4.59   0
 -15  -5   6   -2.56    6.59   0
 -15  -3  -6   67.08    9.42   0
   3 -15   6   60.71    5.38   0
 -15  -3  -6   67.49    8.82   0
  15   3  -6   60.40    6.51   0
  -3  15  -6   81.05    5.14   0
   3 -15  -6   76.25    4.91   0
   1 -15   6    6.74    5.18   0
  15   1  -6   10.71    5.03   0
   1 -15  -6   13.65    4.31   0
  -1  15  -6    7.80    4.57   0
  -1 -15   6   40.03    5.45   0
  15  -1  -6   44.33    5.50   0
  -1 -15  -6   44.08    4.58   0
   1  15  -6   45.58    4.76   0
  -3 -15   6   14.12    4.74   0
  15  -3  -6   24.46    5.25   0
  -3 -15  -6   17.38    4.60   0
   3  15  -6   27.25    4.44   0
  15  -5  -6   13.45    5.47   0
  -5 -15   6   10.09    4.95   0
   5  15  -6   11.44    4.54   0
  -5 -15  -6    8.59    4.41   0
  -7 -15   6    0.41    5.18   0
  15  -7  -6    5.64    6.44   0
  -7 -15  -6   10.43    4.69   0
   7  15  -6    4.89    4.59   0
  15  -9  -6   20.15    5.41   0
  -9 -15   6   18.78    5.34   0
  -9 -15  -6   26.63    5.20   0
   9  15  -6   31.49    4.81   0
  15 -11  -6    1.07    5.47   0
 -11 -15   6    7.58    5.45   0
  11  15  -6    3.57    5.12   0
 -11 -15  -6    6.67    6.17   0
 -13 -15   6   19.17    6.00   0
  15 -13  -6   15.55    6.83   0
  13  15  -6   18.12    5.64   0
 -13 -15  -6    9.23    5.49   0
  16  12  -6    8.11    5.57   0
 -16 -12  -6   12.33    7.05   0
  12 -16   6    2.24    7.33   0
  12 -16  -6    8.27    6.49   0
 -16 -12   6    0.63    5.69   0
  16  10  -6    8.27    5.25   0
 -16 -10  -6    1.82    6.24   0
  10 -16   6    1.99    5.62   0
  10 -16  -6   -2.07    5.04   0
 -16 -10   6   -5.31    5.57   0
 -10  16  -6   -0.26    6.69   0
  16   8  -6    9.12    5.08   0
   8 -16   6   10.16    6.89   0
 -16  -8  -6    6.84    6.18   0
   8 -16  -6    5.83    5.00   0
  -8  16  -6    5.82    6.29   0
 -16  -8   6    2.11    6.79   0
   6 -16   6    7.40    5.22   0
 -16  -6  -6    3.29    6.87   0
  16   6  -6    4.82    4.99   0
   6 -16  -6    7.10    4.60   0
 -16  -6   6    4.79    5.33   0
  -6  16  -6    6.55    6.09   0
   4 -16   6   10.92    5.12   0
 -16  -4  -6   11.16    8.69   0
 -16  -4  -6    9.94    8.04   0
  16   4  -6   11.19    5.01   0
   4 -16  -6   12.57    4.80   0
  -4  16  -6   13.79    4.91   0
   2 -16   6    4.77    5.09   0
  16   2  -6    6.98    4.98   0
  -2  16  -6    8.18    4.80   0
   2 -16  -6   10.88    4.42   0
  16   0  -6    7.57    6.08   0
   0 -16   6   -0.85    5.07   0
   0  16  -6   17.12    4.52   0
   0 -16  -6    9.99    4.49   0
  -2 -16   6    0.27    4.57   0
  16  -2  -6    0.19    6.16   0
   2  16  -6   -0.37    4.43   0
  -2 -16  -6    8.53    4.36   0
  -4 -16   6    3.84    5.03   0
  16  -4  -6    7.87    6.59   0
  -4 -16  -6    8.97    4.50   0
   4  16  -6    6.46    4.71   0
  16  -6  -6   12.26    5.21   0
  -6 -16   6   13.79    5.11   0
  -6 -16  -6   10.90    4.69   0
   6  16  -6    4.88    4.80   0
  -8 -16   6   33.98    5.21   0
  16  -8  -6   32.98    5.67   0
  -8 -16  -6   29.83    5.29   0
   8  16  -6   38.64    4.95   0
  16 -10  -6   13.23    5.38   0
 -10 -16   6   12.61    5.61   0
  10  16  -6   21.79    5.21   0
 -10 -16  -6   11.62    5.36   0
  16 -12  -6    7.65    7.04   0
 -12 -16   6    5.79    5.69   0
  16 -12  -6    0.34    5.52   0
  12  16  -6    7.02    6.67   0
 -12 -16  -6    1.14    6.75   0
  17   9  -6    2.68    5.43   0
   9 -17   6    9.66    6.88   0
 -17  -9  -6    1.46    6.45   0
   9 -17  -6    5.48    6.19   0
 -17  -9   6    5.42    5.57   0
  -9  17  -6   -2.09    6.55   0
   7 -17   6    3.44    6.72   0
  17   7  -6    5.73    5.16   0
 -17  -7  -6    3.08    6.55   0
  -7  17  -6    4.86    5.25   0
 -17  -7   6    2.03    6.81   0
   7 -17  -6    0.18    5.02   0
   5 -17   6    5.71    5.32   0
  17   5  -6    7.94    6.35   0
 -17  -5  -6    5.07    7.45   0
  -5  17  -6    8.00    5.10   0
   5 -17  -6    6.86    4.87   0
   3 -17   6    2.93    4.97   0
  17   3  -6    1.61    5.21   0
   3 -17  -6    3.28    4.75   0
  -3  17  -6    8.61    4.71   0
   1 -17   6   15.03    5.13   0
  17   1  -6   14.72    6.13   0
   1 -17  -6   16.66    4.55   0
  -1  17  -6   13.11    4.78   0
  17  -1  -6   14.77    6.07   0
  -1 -17   6    8.57    5.23   0
  -1 -17  -6    9.79    4.89   0
   1  17  -6   13.26    4.85   0
  -3 -17   6    7.50    5.20   0
  17  -3  -6    4.87    6.09   0
  -3 -17  -6    5.99    4.78   0
   3  17  -6    4.88    4.76   0
  -5 -17   6   10.63    5.11   0
  17  -5  -6    5.33    5.28   0
  -5 -17  -6    0.68    4.59   0
   5  17  -6    7.47    4.78   0
  17  -7  -6    1.88    6.80   0
  -7 -17   6    1.89    5.10   0
   7  17  -6    3.87    4.69   0
  -7 -17  -6    2.39    4.94   0
  -9 -17   6    8.63    5.28   0
  17  -9  -6    2.20    5.54   0
   9  17  -6    1.11    5.01   0
  -9 -17  -6    1.70    5.12   0
  17 -11  -6    2.07    7.20   0
  18   8  -6   13.92    5.52   0
   8 -18   6    1.97    7.08   0
 -18  -8  -6    8.51    8.03   0
 -18  -8   6    9.41    5.98   0
  -8  18  -6   16.64    5.71   0
   8 -18  -6    9.90    5.56   0
 -18  -6  -6    7.75    8.83   0
   6 -18   6    1.66    5.45   0
  18   6  -6    7.97    5.49   0
  -6  18  -6    0.99    6.47   0
   6 -18  -6    3.03    5.24   0
 -18  -6   6    1.08    5.54   0
   4 -18   6    8.04    5.34   0
  18   4  -6    4.37    5.23   0
  -4  18  -6    4.91    5.08   0
   4 -18  -6   12.95    4.62   0
   2 -18   6    6.84    5.37   0
  18   2  -6    6.89    5.37   0
   2 -18  -6   12.63    4.92   0
  -2  18  -6   13.07    5.01   0
   0 -18   6    2.96    5.32   0
  18   0  -6    1.04    6.39   0
   0 -18  -6    1.95    4.88   0
   0  18  -6    1.92    5.01   0
  -2 -18   6    9.95    5.03   0
  18  -2  -6   13.21    6.44   0
   2  18  -6    1.62    4.70   0
  -2 -18  -6    5.65    4.94   0
  -4 -18   6   -1.78    5.20   0
  18  -4  -6    1.53    5.47   0
   4  18  -6    6.69    4.73   0
  -4 -18  -6    9.73    4.96   0
  -6 -18   6    2.82    5.26   0
  18  -6  -6    6.25    7.25   0
   6  18  -6    2.65    5.04   0
  -6 -18  -6   -0.96    4.85   0
  18  -8  -6    3.61    7.01   0
  -8 -18   6   14.62    5.41   0
   8  18  -6    3.75    5.05   0
  -8 -18  -6    7.46    6.80   0
   5 -19   6    7.78    5.75   0
  19   5  -6    5.87    5.46   0
  -5  19  -6   13.83    5.45   0
   5 -19  -6    2.95    5.58   0
   3 -19   6   13.84    5.54   0
  19   3  -6    6.72    6.89   0
  -3  19  -6   14.65    5.49   0
   3 -19  -6    8.81    5.32   0
   1 -19   6   10.76    5.27   0
  19   1  -6    3.96    6.44   0
  -1  19  -6   -2.33    5.28   0
   1 -19  -6    4.86    5.11   0
  -1 -19   6    4.33    5.33   0
  19  -1  -6    9.63    6.54   0
   1  19  -6    8.01    5.05   0
  -1 -19  -6   18.12    5.04   0
  19  -3  -6    7.70    6.90   0
  -3 -19   6   -1.99    5.22   0
   3  19  -6    2.00    4.84   0
  -3 -19  -6   -0.31    4.93   0
  19  -5  -6    0.21    6.87   0
  -5 -19   6   10.05    5.34   0
   5  19  -6    9.43    5.15   0
  -5 -19  -6    4.25    5.15   0
  19  -7  -6    2.84    7.18   0
   2 -20   6   -2.81    5.73   0
  20   2  -6    3.15    5.71   0
  -2  20  -6    6.85    5.55   0
   2 -20  -6    6.48    5.39   0
   0 -20   6   -1.46    5.79   0
  20   0  -6    5.61    7.03   0
   0  20  -6    3.37    5.14   0
   0 -20  -6    6.30    5.27   0
  -2 -20   6    2.43    5.58   0
  20  -2  -6    1.32    6.93   0
  -2 -20  -6   -0.37    5.22   0
  -1   0  -7   56.34    6.54   0
   1   0  -7   52.48    5.56   0
   0  -1  -7   46.25    5.46   0
   0   1  -7   48.32    5.50   0
   2   1  -7   43.13    5.54   0
  -2  -1  -7   49.72    5.87   0
  -1   2  -7   45.38    5.35   0
   1  -2  -7   41.36    5.34   0
   2  -1  -7  194.63    6.37   0
  -2   1  -7  197.22    6.47   0
   1   2  -7  213.28    6.25   0
   2  -3   7  145.28    6.42   0
   3   2  -7  143.16    6.09   0
  -2   3  -7  151.01    6.31   0
  -3  -2   7  135.94    6.08   0
   0  -3   7   14.70    6.27   0
  -3   0  -7   17.55    5.83   0
   3   0  -7   18.04    5.50   0
   0   3  -7   26.65    5.15   0
   3  -2  -7   83.70    5.68   0
  -2  -3   7   96.99    5.79   0
  -3   2  -7   93.90    6.22   0
   2   3  -7   98.58    5.73   0
   4   3  -7   33.67    5.33   0
   3  -4   7   31.85    5.91   0
  -4  -3   7   35.13    5.34   0
  -3   4  -7   36.90    7.17   0
   4   1  -7   11.23    5.20   0
  -4  -1  -7   13.10    7.28   0
   1  -4   7   11.47    5.65   0
  -1   4  -7    8.84    5.45   0
   4  -1  -7   64.27    5.42   0
  -1  -4   7   64.38    5.55   0
  -4   1  -7   69.05    7.58   0
   1   4  -7   67.92    5.23   0
  -3  -4   7  257.71    6.45   0
   4  -3  -7  241.36    6.20   0
  -4   3  -7  256.80    7.10   0
   3   4  -7  273.67    6.35   0
   5   4  -7   45.67    3.82   0
   4  -5   7   39.96    5.90   0
  -4   5  -7   46.60    5.63   0
  -5  -4   7   41.31    4.07   0
   2  -5   7  135.79    6.39   0
   5   2  -7  126.35    5.71   0
  -5  -2   7  137.80    5.99   0
  -2   5  -7  146.11    5.99   0
   0  -5   7   60.36    5.55   0
  -5   0  -7   52.46    5.85   0
   5   0  -7   54.26    5.37   0
   0   5  -7   57.68    5.54   0
  -5   2  -7   48.13    6.14   0
   5  -2  -7   38.17    5.35   0
  -2  -5   7   38.97    5.48   0
   2   5  -7   54.02    4.96   0
  -5   4  -7  124.48    6.01   0
  -4  -5   7  114.61    5.89   0
   4   5  -7  126.87    5.52   0
   6   5  -7    2.00    4.99   0
   5  -6   7    0.13    5.83   0
  -5   6  -7   -0.22    5.16   0
  -6  -5   7    0.34    5.57   0
   6   3  -7   60.69    5.50   0
   3  -6   7   54.29    6.05   0
  -3   6  -7   62.31    5.65   0
  -6  -3   7   52.94    5.56   0
   6   1  -7   23.82    5.19   0
  -6  -1  -7   25.07    5.66   0
   1  -6   7   24.77    5.39   0
  -1   6  -7   24.09    5.31   0
  -6   1  -7    3.80    5.76   0
  -1  -6   7    3.24    5.07   0
   6  -1  -7    7.79    5.12   0
   1   6  -7   -1.14    4.72   0
   6  -3  -7   28.25    5.00   0
  -3  -6   7   28.92    5.37   0
  -6   3  -7   27.63    6.28   0
   3   6  -7   28.38    4.96   0
  -6   5  -7   34.66    5.14   0
  -5  -6   7   17.54    5.65   0
   5   6  -7   29.20    5.05   0
   6  -5   7   25.59    6.91   0
   7   6  -7   98.06    5.36   0
   6  -7   7   84.55    6.16   0
  -7  -6   7   81.80    5.80   0
  -6   7  -7   94.18    6.39   0
   7   4  -7  120.27    5.54   0
   4  -7   7  113.96    6.20   0
  -7  -4   7  110.47    5.63   0
  -4   7  -7  128.47    5.89   0
   2  -7   7    5.55    5.45   0
   7   2  -7   15.77    5.31   0
  -2   7  -7   13.68    6.06   0
  -7   0  -7   26.63    5.68   0
   7   0  -7   25.13    5.36   0
   0  -7   7   24.39    5.58   0
   0   7  -7   31.88    5.00   0
  -2  -7   7  101.40    5.89   0
  -7   2  -7  102.67    6.17   0
   7  -2  -7   89.38    5.77   0
   2   7  -7  106.39    5.38   0
  -7   4  -7   56.89    6.59   0
  -4  -7   7   43.80    5.70   0
   7  -4  -7   50.81    5.45   0
   4   7  -7   55.49    3.85   0
  -6  -7   7   81.36    5.88   0
  -7   6  -7   91.49    6.62   0
   7  -6   7   77.86    7.27   0
   6   7  -7   84.43    5.27   0
   8   7  -7   74.97    5.03   0
   7  -8   7   59.04    7.43   0
  -8  -7   7   53.52    5.55   0
  -7   8  -7   65.39    5.37   0
   8   5  -7   40.43    5.27   0
   5  -8   7   38.19    5.98   0
  -8  -5   7   39.77    5.41   0
  -5   8  -7   35.18    5.96   0
   3  -8   7   14.49    5.86   0
   8   3  -7   13.68    4.92   0
  -3   8  -7   20.52    5.05   0
  -8  -3   7   22.90    5.24   0
   1  -8   7   48.36    5.64   0
   8   1  -7   48.75    5.29   0
  -8  -1  -7   60.22    6.13   0
  -1   8  -7   62.14    5.88   0
  -1  -8   7   41.58    5.74   0
  -8   1  -7   52.92    6.02   0
   8  -1  -7   40.01    5.34   0
   1   8  -7   57.40    4.98   0
  -3  -8   7   84.63    5.84   0
   8  -3  -7   83.73    6.92   0
  -8   3  -7  100.40    7.35   0
   3   8  -7   99.84    5.27   0
  -8   5  -7   13.62    6.21   0
  -5  -8   7   11.67    5.48   0
   8  -5  -7   12.27    5.49   0
   5   8  -7   17.33    4.82   0
  -7  -8   7    2.83    5.17   0
  -8   7  -7    4.45    4.92   0
   8  -7   7    2.13    7.05   0
   7   8  -7   11.35    4.57   0
   8  -9   7   25.52    5.53   0
   9   8  -7   31.77    4.67   0
  -9  -8  -7   32.52    4.70   0
  -9  -8   7   28.23    5.11   0
  -8   9  -7   31.97    5.12   0
   6  -9   7   13.43    6.95   0
   9   6  -7   23.85    4.60   0
  -6   9  -7   21.43    4.77   0
  -9  -6   7   13.78    5.58   0
   4  -9   7  105.17    6.03   0
   9   4  -7  115.84    5.61   0
  -4   9  -7  123.40    6.37   0
  -9  -4   7  100.30    6.13   0
  -9  -2  -7   37.38    7.08   0
   9   2  -7   29.89    5.38   0
   2  -9   7   35.29    5.73   0
  -2   9  -7   37.29    4.92   0
   9   0  -7  147.11    6.25   0
   0  -9   7  155.81    6.13   0
  -9   0  -7  164.27    8.07   0
   0   9  -7  174.44    5.63   0
   9  -2  -7  122.16    6.12   0
  -9   2  -7  125.89    7.64   0
  -2  -9   7  120.30    6.07   0
   2   9  -7  139.50    5.27   0
  -4  -9   7   25.61    5.48   0
  -9   4  -7   30.28    6.51   0
   9  -4  -7   28.44    5.73   0
   4   9  -7   28.58    4.86   0
  -6  -9   7   44.59    5.41   0
  -9   6  -7   53.19    6.38   0
   9  -6  -7   41.89    5.69   0
   6   9  -7   57.02    4.97   0
  -8  -9   7   18.92    4.91   0
  -9   8  -7   25.67    5.72   0
  -8  -9  -7   24.02    4.57   0
   8   9  -7   29.92    4.59   0
   9  -8   7   23.84    6.73   0
 -10  -9  -7   22.87    4.82   0
  10   9  -7   27.42    4.69   0
   9 -10   7   24.95    6.51   0
  -9  10  -7   24.83    5.87   0
 -10  -9   7   14.93    5.38   0
   7 -10   7   22.54    6.61   0
 -10  -7  -7   22.33    4.61   0
  10   7  -7   28.09    4.75   0
  -7  10  -7   25.95    4.64   0
 -10  -7   7   15.14    5.18   0
  10   5  -7   27.38    4.99   0
   5 -10   7   26.39    5.76   0
  -5  10  -7   31.59    5.61   0
 -10  -5   7   27.49    5.57   0
  10   3  -7   32.25    5.47   0
   3 -10   7   18.91    6.91   0
 -10  -3   7   39.65    5.88   0
  -3  10  -7   40.43    4.86   0
 -10  -1  -7    9.10    7.07   0
  10   1  -7   10.17    5.49   0
   1 -10   7    8.95    5.64   0
  -1  10  -7   11.84    4.74   0
  10  -1  -7  144.03    6.16   0
  -1 -10   7  142.13    6.01   0
 -10   1  -7  150.78    7.73   0
   1  10  -7  178.00    5.44   0
 -10   3  -7   89.24    7.63   0
  10  -3  -7   85.56    7.46   0
  -3 -10   7   84.87    5.86   0
   3  10  -7   89.03    5.14   0
  10  -5  -7   56.59    5.76   0
 -10   5  -7   62.48    6.21   0
  -5 -10   7   55.76    5.47   0
   5  10  -7   60.58    4.88   0
  -7 -10   7   45.51    5.36   0
 -10   7  -7   60.56    6.02   0
  10  -7  -7   54.51    5.51   0
   7  10  -7   57.58    4.90   0
  -7 -10  -7   50.35    4.78   0
 -10   9  -7   33.05    6.04   0
  -9 -10   7   30.48    5.15   0
  -9 -10  -7   33.32    4.72   0
   9  10  -7   38.31    4.78   0
  10  -9   7   33.10    6.70   0
 -11 -10  -7    2.26    4.89   0
  11  10  -7    4.93    4.70   0
  10 -11   7    7.65    6.38   0
 -10  11  -7    4.92    4.76   0
 -11 -10   7   10.04    5.29   0
 -11  -8  -7    8.64    4.37   0
   8 -11   7    7.16    5.10   0
  11   8  -7    0.39    5.71   0
  -8  11  -7    9.58    4.98   0
 -11  -8   7   13.53    5.40   0
   6 -11   7   16.76    5.23   0
 -11  -6  -7   11.43    5.54   0
  11   6  -7    8.63    4.85   0
 -11  -6   7    4.27    5.15   0
  -6  11  -7   10.18    5.47   0
  11   4  -7   64.59    5.41   0
   4 -11   7   64.13    5.48   0
  -4  11  -7   75.49    5.97   0
 -11  -4   7   64.36    5.78   0
 -11  -2  -7  137.50    8.29   0
  11   2  -7  132.76    5.82   0
   2 -11   7  122.56    6.05   0
  -2  11  -7  151.44    5.44   0
 -11   0  -7   29.83    7.69   0
  11   0  -7   27.69    5.05   0
   0 -11   7   30.54    5.41   0
   0  11  -7   35.01    4.66   0
  11  -2  -7   97.40    6.06   0
 -11   2  -7  104.99    8.13   0
  -2 -11   7   98.17    5.47   0
   2  11  -7  113.01    4.93   0
  -4 -11   7    9.79    5.05   0
 -11   4  -7   19.29    7.06   0
  11  -4  -7   13.46    5.29   0
   4  11  -7   10.13    4.51   0
 -11   6  -7    6.40    5.55   0
  11  -6  -7    4.57    5.20   0
  -6 -11   7    3.45    5.16   0
   6  11  -7    2.62    4.56   0
  -6 -11  -7    2.93    4.36   0
  -8 -11   7   33.64    5.24   0
 -11   8  -7   33.29    6.05   0
  -8 -11  -7   36.75    4.82   0
   8  11  -7   28.91    4.75   0
 -10 -11   7   23.56    5.11   0
 -11  10  -7   11.75    5.72   0
 -10 -11  -7   14.42    4.65   0
  10  11  -7   15.93    4.69   0
  11 -10   7   11.97    6.28   0
 -12 -11  -7   15.46    6.10   0
  12  11  -7   13.90    4.87   0
  11 -12   7   14.69    6.53   0
 -11  12  -7   19.53    6.17   0
 -12 -11   7   19.18    6.82   0
 -12  -9  -7    4.33    4.76   0
   9 -12   7   -0.52    6.57   0
  12   9  -7    1.96    4.86   0
  -9  12  -7    4.07    5.71   0
 -12  -9   7    4.07    5.15   0
   7 -12   7    4.12    6.55   0
 -12  -7  -7   13.48    4.68   0
  12   7  -7    3.19    4.59   0
  -7  12  -7   10.81    5.81   0
 -12  -7   7    8.79    5.07   0
   5 -12   7   23.59    6.54   0
  12   5  -7   21.59    4.92   0
 -12  -5  -7   22.38    5.72   0
 -12  -5   7   25.54    5.27   0
  -5  12  -7   24.55    4.71   0
  12   3  -7   18.82    5.03   0
   3 -12   7   21.21    6.10   0
 -12  -3  -7   14.70    5.44   0
  -3  12  -7   12.77    4.51   0
  12   1  -7   11.86    5.09   0
   1 -12   7   -0.07    6.18   0
 -12  -1  -7   10.91    6.78   0
  -1  12  -7    8.13    4.54   0
 -12   1  -7   34.23    8.77   0
  -1 -12   7   34.72    5.15   0
  12  -1  -7   36.30    5.41   0
   1  12  -7   33.72    4.51   0
  12  -3  -7    3.14    5.26   0
  -3 -12   7    3.09    4.85   0
 -12   3  -7    6.41    7.03   0
   3  12  -7   10.16    4.45   0
 -12   5  -7   89.04    8.46   0
  -5 -12   7   83.10    5.43   0
  12  -5  -7   83.53    5.73   0
   5  12  -7  101.62    5.02   0
  -5 -12  -7   82.29    5.24   0
  12  -7  -7   21.92    6.64   0
 -12   7  -7   26.11    6.86   0
  -7 -12   7   21.34    5.23   0
   7  12  -7   31.06    4.74   0
  -7 -12  -7   26.90    4.66   0
 -12   9  -7    4.27    6.73   0
  12  -9  -7   -1.69    5.41   0
  -9 -12   7    0.09    5.03   0
   9  12  -7    9.90    4.90   0
  -9 -12  -7    4.54    4.56   0
 -12  11  -7    2.38    7.15   0
 -11 -12   7    9.59    5.36   0
 -11 -12  -7    6.08    4.82   0
  11  12  -7    1.97    4.96   0
  12 -11   7   -0.09    6.86   0
 -13 -12  -7    9.87    6.02   0
  13  12  -7   -0.29    5.08   0
  12 -13   7   -0.65    6.88   0
 -13 -12   7    6.52    6.69   0
 -12  13  -7    2.49    7.09   0
 -13 -10  -7    7.98    5.93   0
  10 -13   7    2.11    5.04   0
  13  10  -7    1.86    4.79   0
 -10  13  -7    6.23    4.61   0
 -13 -10   7    0.72    5.17   0
   8 -13   7   12.64    6.71   0
 -13  -8  -7   20.46    6.07   0
  13   8  -7   15.11    5.01   0
  -8  13  -7   19.78    6.01   0
 -13  -8   7   19.70    5.19   0
 -13  -6  -7   13.96    5.64   0
  13   6  -7   17.36    4.89   0
   6 -13   7   12.76    5.33   0
  -6  13  -7   12.09    5.72   0
 -13  -6   7   11.54    5.31   0
 -13  -4  -7   12.24    5.81   0
  13   4  -7   14.72    5.17   0
   4 -13   7    9.31    4.88   0
 -13  -4   7    4.90    5.39   0
  -4  13  -7   16.67    4.49   0
 -13  -2  -7   91.86    7.50   0
  13   2  -7   98.88    7.02   0
 -13  -2  -7   86.20    7.19   0
   2 -13   7   95.31    6.56   0
  -2  13  -7  106.41    5.07   0
  13   0  -7  145.90    6.12   0
   0 -13   7  159.47    5.64   0
 -13   0  -7  151.16    8.72   0
 -13   0  -7  158.14    9.00   0
   0  13  -7  175.25    5.45   0
  -2 -13   7  113.95    5.55   0
  13  -2  -7   95.56    6.06   0
 -13   2  -7  122.38   10.00   0
  -2 -13  -7  120.05    5.03   0
   2  13  -7  124.82    5.08   0
  13  -4  -7    6.95    5.52   0
 -13   4  -7   12.53    8.75   0
  -4 -13   7    9.13    5.07   0
   4  13  -7   14.94    4.75   0
  -4 -13  -7   16.43    4.67   0
 -13   6  -7   20.19    8.46   0
  -6 -13   7   15.55    5.16   0
  13  -6  -7   17.91    5.36   0
  -6 -13  -7   15.60    4.93   0
   6  13  -7   25.49    4.68   0
  13  -8  -7   16.62    6.79   0
  -8 -13   7   16.66    5.03   0
 -13   8  -7    8.24    7.72   0
  -8 -13  -7    8.72    4.79   0
   8  13  -7    4.45    4.47   0
 -13  10  -7    9.95    7.03   0
  13 -10  -7    5.90    5.62   0
 -10 -13   7    6.77    5.08   0
 -10 -13  -7    6.72    4.94   0
  10  13  -7   10.65    5.03   0
 -12 -13   7    7.91    5.53   0
 -12 -13  -7   12.42    5.37   0
  13 -12   7   10.25    8.03   0
  12  13  -7   20.58    5.19   0
  13 -14   7    1.37    7.12   0
  14  13  -7    0.46    5.40   0
 -14 -13  -7    3.56    5.44   0
 -14 -13   7   -1.22    5.76   0
  13 -14  -7    8.06    5.44   0
  11 -14   7    5.56    6.86   0
 -14 -11  -7    4.52    6.46   0
  14  11  -7    6.57    6.24   0
 -11  14  -7    1.40    6.05   0
 -14 -11   7    2.61    5.47   0
   9 -14   7    8.76    6.33   0
 -14  -9  -7    5.37    5.22   0
  14   9  -7    2.46    5.23   0
  -9  14  -7    8.77    6.10   0
 -14  -9   7    2.70    5.36   0
 -14  -7  -7   12.29    5.84   0
  14   7  -7   17.01    5.10   0
   7 -14   7   26.33    5.72   0
  -7  14  -7   21.26    5.04   0
 -14  -7   7   28.00    6.57   0
 -14  -5  -7    5.47    5.71   0
   5 -14   7   13.33    6.56   0
  14   5  -7   13.09    6.34   0
  -5  14  -7    3.11    5.88   0
 -14  -5   7   15.48    6.44   0
 -14  -3  -7    4.30    6.48   0
 -14  -3  -7   -0.34    7.62   0
   3 -14   7   -3.02    4.85   0
  14   3  -7    6.55    6.00   0
  -3  14  -7    4.12    4.52   0
 -14  -1  -7   27.82    8.66   0
  14   1  -7   27.94    5.20   0
   1 -14   7   28.09    5.36   0
 -14  -1  -7   23.95    7.55   0
  -1  14  -7   33.64    4.77   0
   1 -14  -7   31.21    4.59   0
 -14   1  -7    9.51   10.05   0
 -14   1  -7   13.80   10.70   0
  14  -1  -7   13.86    6.13   0
  -1 -14   7   10.88    5.34   0
   1  14  -7    5.50    4.83   0
  -1 -14  -7   10.93    4.55   0
  -3 -14   7   22.40    5.14   0
  14  -3  -7   23.19    5.63   0
  -3 -14  -7   14.15    4.39   0
   3  14  -7   17.96    4.42   0
  14  -5  -7   51.00    6.80   0
  -5 -14   7   50.20    5.27   0
  -5 -14  -7   71.07    4.76   0
   5  14  -7   50.74    3.73   0
  -7 -14   7   -0.57    5.24   0
  14  -7  -7    4.27    5.29   0
  -7 -14  -7    3.35    4.74   0
   7  14  -7    3.25    4.55   0
  14  -9  -7   18.77    5.65   0
  -9 -14   7   23.56    5.33   0
  -9 -14  -7   21.63    5.17   0
   9  14  -7   27.53    4.78   0
  14 -11  -7    3.54    5.57   0
 -11 -14   7    8.47    5.43   0
 -11 -14  -7    9.87    5.12   0
  11  14  -7    8.71    5.06   0
 -13 -14   7    0.61    5.66   0
  14 -13   7    7.58    8.30   0
  13  14  -7    6.69    5.16   0
 -13 -14  -7    8.00    5.47   0
  15  12  -7   10.06    6.63   0
 -15 -12  -7    1.58    5.81   0
  12 -15   7    5.77    7.19   0
 -15 -12   7    9.57    5.84   0
  12 -15  -7    2.01    6.75   0
  10 -15   7    0.84    6.75   0
 -15 -10  -7    2.86    6.60   0
  15  10  -7    0.45    5.09   0
 -10  15  -7    4.96    6.65   0
 -15 -10   7    8.03    5.41   0
  10 -15  -7    2.39    5.03   0
 -15  -8  -7    4.55    6.19   0
  15   8  -7    3.04    5.20   0
   8 -15   7    8.00    6.65   0
  -8  15  -7    0.30    5.24   0
   8 -15  -7    1.01    4.81   0
 -15  -8   7    2.59    5.41   0
 -15  -6  -7    3.79    6.06   0
  15   6  -7   13.05    4.98   0
   6 -15   7    8.54    6.50   0
  -6  15  -7    4.63    5.90   0
 -15  -6   7    8.77    5.39   0
   6 -15  -7    4.36    4.94   0
 -15  -4  -7    0.36    6.81   0
 -15  -4  -7    1.94    7.71   0
   4 -15   7    7.02    6.54   0
  15   4  -7   -0.93    6.15   0
  -4  15  -7    2.67    4.89   0
   4 -15  -7    1.12    4.58   0
  15   2  -7   25.68    6.23   0
 -15  -2  -7   24.86    8.80   0
 -15  -2  -7   25.02    8.01   0
   2 -15   7   19.39    6.28   0
  -2  15  -7   33.10    4.93   0
   2 -15  -7   28.18    4.68   0
  15   0  -7   -0.95    5.16   0
   0 -15   7    8.94    5.21   0
   0 -15  -7    8.98    4.41   0
   0  15  -7    2.64    4.65   0
  -2 -15   7    3.81    4.86   0
  15  -2  -7   11.62    5.14   0
  -2 -15  -7    9.40    4.38   0
   2  15  -7    9.81    4.57   0
  -4 -15   7   -2.33    5.05   0
  15  -4  -7   12.12    6.61   0
  -4 -15  -7    4.65    4.43   0
   4  15  -7    4.19    4.55   0
  15  -6  -7    7.85    6.75   0
  -6 -15   7    5.63    5.17   0
   6  15  -7   17.30    4.98   0
  -6 -15  -7   11.10    4.96   0
  -8 -15   7   11.21    5.19   0
  15  -8  -7   19.84    5.83   0
  -8 -15  -7   17.18    5.14   0
   8  15  -7   24.37    4.91   0
  15 -10  -7    3.01    6.72   0
 -10 -15   7    6.28    5.23   0
 -10 -15  -7    4.23    5.01   0
  10  15  -7    0.27    5.11   0
 -12 -15   7   -1.44    5.87   0
  15 -12  -7    1.30    5.92   0
  12  15  -7    4.35    6.58   0
 -12 -15  -7    2.31    5.44   0
  11 -16   7   -0.21    7.11   0
  16  11  -7    3.81    6.74   0
  11 -16  -7    0.45    5.25   0
 -16 -11   7    6.66    6.27   0
 -11  16  -7    6.28    6.66   0
 -16  -9  -7    1.06    6.49   0
  16   9  -7    6.12    5.20   0
   9 -16   7    4.62    5.96   0
   9 -16  -7    4.57    5.28   0
  -9  16  -7    3.04    6.46   0
 -16  -9   7    1.67    5.45   0
 -16  -7  -7    2.10    6.45   0
  16   7  -7    1.94    5.13   0
   7 -16   7    6.77    5.65   0
 -16  -7   7    6.30    5.54   0
  -7  16  -7    7.87    6.56   0
   7 -16  -7    0.60    4.94   0
 -16  -5  -7   -1.84    6.88   0
   5 -16   7    0.85    5.52   0
  16   5  -7    5.31    5.54   0
  -5  16  -7    0.87    5.43   0
   5 -16  -7    3.41    4.76   0
   3 -16   7   13.61    5.22   0
 -16  -3  -7   15.71    8.81   0
 -16  -3  -7   16.89    9.68   0
  16   3  -7   11.19    6.20   0
   3 -16  -7   13.89    4.78   0
  -3  16  -7   19.72    4.95   0
  16   1  -7    5.03    5.05   0
   1 -16   7    4.78    6.46   0
   1 -16  -7    4.24    4.82   0
  -1  16  -7    0.99    4.84   0
  16  -1  -7   -4.46    6.54   0
  -1 -16   7    0.44    5.12   0
  -1 -16  -7    7.07    4.66   0
   1  16  -7    1.41    4.55   0
  -3 -16   7    6.77    5.14   0
  16  -3  -7    3.07    6.46   0
  -3 -16  -7    2.36    4.67   0
   3  16  -7   -4.94    4.87   0
  -5 -16   7   12.10    5.17   0
  16  -5  -7    8.12    7.03   0
  -5 -16  -7    8.21    4.69   0
   5  16  -7   10.42    4.73   0
  16  -7  -7    1.89    5.66   0
  -7 -16   7    3.80    5.10   0
  -7 -16  -7    5.60    5.03   0
   7  16  -7   11.51    4.82   0
  -9 -16   7    9.64    5.34   0
  16  -9  -7    7.89    5.87   0
  -9 -16  -7    7.47    5.17   0
   9  16  -7    5.99    5.08   0
  16 -11  -7    8.26    5.81   0
 -11 -16   7    6.12    7.12   0
  11  16  -7   11.94    5.36   0
 -11 -16  -7    7.10    5.53   0
  17   8  -7    3.86    6.58   0
 -17  -8  -7    2.95    6.64   0
   8 -17   7   -3.60    6.90   0
   8 -17  -7    4.20    5.32   0
  -8  17  -7   -3.01    5.30   0
 -17  -8   7   -0.29    5.97   0
 -17  -6  -7    5.98    7.63   0
  17   6  -7    8.05    5.30   0
   6 -17   7   12.50    5.33   0
   6 -17  -7    4.85    5.03   0
  -6  17  -7    5.89    5.10   0
 -17  -6   7    5.74    5.73   0
 -17  -4  -7   11.73   10.15   0
   4 -17   7   11.46    5.50   0
  17   4  -7   14.09    5.19   0
 -17  -4  -7   10.66    9.64   0
   4 -17  -7   13.30    5.20   0
  -4  17  -7   13.29    5.21   0
   2 -17   7    1.65    5.46   0
  17   2  -7    3.55    5.29   0
   2 -17  -7    5.89    4.86   0
  -2  17  -7    7.71    4.87   0
  17   0  -7   11.66    6.63   0
   0 -17   7   14.89    5.29   0
   0 -17  -7   20.14    4.91   0
   0  17  -7   15.50    5.17   0
  17  -2  -7    5.63    6.58   0
  -2 -17   7   -5.31    4.93   0
  -2 -17  -7    3.46    4.83   0
   2  17  -7    2.65    4.85   0
  -4 -17   7   -1.68    5.10   0
  17  -4  -7   -2.03    6.55   0
  -4 -17  -7    2.38    4.68   0
   4  17  -7    5.59    4.82   0
  -6 -17   7    2.36    5.33   0
  17  -6  -7    4.71    5.64   0
  -6 -17  -7    1.65    4.98   0
   6  17  -7    6.44    4.98   0
  17  -8  -7    4.07    7.16   0
  -8 -17   7   -0.07    5.58   0
  -8 -17  -7    3.42    5.26   0
   8  17  -7    4.71    5.25   0
  18   7  -7   -5.19    5.37   0
   7 -18   7    4.18    7.08   0
 -18  -7  -7    2.74    8.09   0
  -7  18  -7    1.52    6.72   0
   7 -18  -7    5.86    5.35   0
 -18  -7   7    4.99    7.16   0
 -18  -5  -7    6.46   10.35   0
   5 -18   7    6.78    5.70   0
  18   5  -7    5.71    5.58   0
 -18  -5  -7    7.05    9.88   0
  -5  18  -7   10.93    6.71   0
   5 -18  -7    6.87    5.56   0
   3 -18   7   13.25    5.61   0
  18   3  -7    5.44    5.44   0
   3 -18  -7    5.79    5.12   0
  -3  18  -7    5.61    5.49   0
   1 -18   7   17.12    5.40   0
  18   1  -7   16.00    5.51   0
   1 -18  -7   14.57    5.09   0
  -1  18  -7   13.01    5.24   0
  18  -1  -7    5.18    6.59   0
  -1 -18   7    5.09    5.21   0
  -1 -18  -7   10.00    5.10   0
   1  18  -7   13.24    4.87   0
  18  -3  -7    2.40    7.15   0
  -3 -18   7    6.23    5.21   0
  -3 -18  -7    0.36    5.16   0
   3  18  -7   13.47    4.93   0
  -5 -18   7    9.33    5.48   0
  18  -5  -7    6.56    5.80   0
  -5 -18  -7    9.36    5.43   0
   5  18  -7    3.69    5.22   0
  -7 -18   7    2.00    5.38   0
  18  -7  -7    6.10    7.02   0
   7  18  -7    2.48    5.30   0
  -7 -18  -7    3.98    5.56   0
   4 -19   7   13.49    5.84   0
  19   4  -7    5.34    6.83   0
  -4  19  -7    8.38    6.70   0
   4 -19  -7   19.05    5.33   0
   2 -19   7   -6.43    5.25   0
  19   2  -7    1.34    5.60   0
   2 -19  -7    5.69    5.39   0
  -2  19  -7    5.74    5.52   0
   0 -19   7    7.69    6.85   0
  19   0  -7    4.97    5.42   0
   0 -19  -7    6.68    5.09   0
   0  19  -7   -3.16    5.42   0
  19  -2  -7    3.65    6.73   0
  -2 -19   7    1.07    5.61   0
   2  19  -7    1.89    4.98   0
  -2 -19  -7    4.27    5.19   0
  19  -4  -7    1.77    6.98   0
  -4 -19   7    4.24    5.45   0
   4  19  -7    4.01    5.33   0
  -4 -19  -7    2.79    5.17   0
   0   0  -8   82.61    5.62   0
   1  -1  -8  120.95    5.85   0
  -1   1  -8  114.08    5.88   0
   1   1  -8  116.13    5.84   0
  -1  -1  -8  119.83    6.31   0
  -2   0  -8   63.98    6.11   0
   2   0  -8   71.09    5.66   0
   0   2  -8   77.24    5.41   0
   0  -2  -8   70.59    5.32   0
  -2   2  -8   22.34    5.79   0
   2  -2  -8   19.75    5.28   0
  -2  -2  -8   20.30    5.49   0
   2   2  -8   22.15    3.79   0
   3   1  -8  134.90    5.96   0
  -3  -1  -8  127.47    7.47   0
   1  -3  -8  131.99    5.78   0
  -1   3  -8  134.84    6.06   0
   3  -1  -8   30.52    5.38   0
  -3   1  -8   33.14    7.37   0
  -1  -3   8   35.90    5.21   0
   1   3  -8   30.90    5.16   0
   3  -3  -8   33.06    5.33   0
  -3   3  -8   35.94    5.71   0
  -3  -3   8   24.85    5.51   0
   3   3  -8   26.62    5.33   0
   2  -4   8  102.60    5.77   0
   4   2  -8   96.70    5.81   0
  -4  -2  -8   91.36    6.19   0
  -2   4  -8  107.80    5.82   0
  -4   0  -8   35.17    6.19   0
   4   0  -8   30.70    5.62   0
   0  -4   8   31.66    5.59   0
   0   4  -8   35.56    5.01   0
  -4   2  -8   15.90    5.82   0
  -2  -4   8    5.22    5.60   0
   4  -2  -8    3.25    5.43   0
   2   4  -8   11.05    5.40   0
   4  -4  -8   76.25    5.77   0
  -4  -4   8   80.96    5.86   0
  -4   4  -8   73.86    5.76   0
   4   4  -8   75.26    5.56   0
   5   3  -8   47.29    5.45   0
   3  -5   8   48.59    6.93   0
  -5  -3   8   38.10    5.63   0
  -3   5  -8   46.26    5.55   0
   5   1  -8   85.74    5.82   0
  -5  -1  -8   79.08    6.33   0
   1  -5   8   86.44    5.82   0
  -1   5  -8  102.06    5.48   0
  -5   1  -8   85.92    6.10   0
  -1  -5   8   74.81    5.36   0
   5  -1  -8   87.18    5.79   0
   1   5  -8   87.48    5.39   0
   5  -3  -8   60.12    5.68   0
  -3  -5   8   72.68    5.74   0
  -5   3  -8   64.07    7.26   0
   3   5  -8   65.60    5.50   0
  -5   5  -8   97.46    5.90   0
  -5  -5   8   76.95    5.96   0
   5   5  -8   86.76    5.49   0
   6   4  -8   64.82    5.39   0
   4  -6   8   61.08    6.08   0
  -4   6  -8   64.02    5.62   0
  -6  -4   8   57.35    5.93   0
  -6  -2  -8  131.73    7.87   0
   2  -6   8  118.92    6.08   0
   6   2  -8  117.94    5.71   0
  -2   6  -8  131.53    5.85   0
   0  -6   8   19.82    5.38   0
   6   0  -8   24.43    4.95   0
  -6   0  -8   20.03    5.72   0
   0   6  -8   16.66    5.03   0
  -6   2  -8  261.43    8.31   0
  -2  -6   8  252.43    6.68   0
   6  -2  -8  253.74    6.50   0
   2   6  -8  286.58    6.25   0
  -4  -6   8   44.07    5.69   0
  -6   4  -8   47.55    5.55   0
   6  -4  -8   36.23    5.26   0
   4   6  -8   39.96    5.20   0
  -6   6  -8   61.56    5.49   0
  -6  -6   8   57.33    5.74   0
   6   6  -8   65.21    5.25   0
   6  -6   8   57.82    7.03   0
   7   5  -8   15.19    4.94   0
   5  -7   8   25.39    5.83   0
  -7  -5   8   15.66    5.45   0
  -5   7  -8   18.75    6.05   0
   3  -7   8   54.35    5.83   0
   7   3  -8   50.42    5.35   0
  -3   7  -8   58.68    5.47   0
  -7  -3   8   55.22    5.66   0
  -7  -1  -8   85.69    6.15   0
   1  -7   8   78.70    5.92   0
   7   1  -8   79.83    5.52   0
  -1   7  -8   97.12    5.33   0
  -7   1  -8   16.39    7.39   0
   7  -1  -8    9.23    5.36   0
  -1  -7   8    9.92    5.54   0
   1   7  -8   11.59    5.06   0
   7  -3  -8  117.69    5.89   0
  -7   3  -8  137.26    6.36   0
  -3  -7   8  141.68    6.22   0
   3   7  -8  156.60    5.75   0
   7  -5  -8  130.15    6.05   0
  -7   5  -8  144.42    7.24   0
  -5  -7   8  131.06    6.08   0
   5   7  -8  149.12    5.54   0
  -7   7  -8   53.69    6.38   0
  -7  -7   8   60.29    5.34   0
   7  -7   8   48.99    6.86   0
   7   7  -8   55.59    4.73   0
   8   6  -8   16.25    4.59   0
   6  -8   8   15.06    6.47   0
  -8  -6   8   12.30    5.03   0
  -6   8  -8    9.40    4.63   0
   8   4  -8  133.72    5.88   0
   4  -8   8  110.61    6.32   0
  -4   8  -8  136.00    5.86   0
  -8  -4   8  107.43    5.95   0
   8   2  -8   84.94    5.62   0
   2  -8   8   99.51    7.35   0
  -8  -2  -8   90.22    6.68   0
  -2   8  -8   97.96    5.48   0
   8   0  -8   86.69    5.83   0
   0  -8   8   81.53    5.84   0
  -8   0  -8   85.49    7.56   0
   0   8  -8   81.93    5.28   0
  -2  -8   8   55.02    5.80   0
   8  -2  -8   60.01    5.57   0
  -8   2  -8   61.37    7.36   0
   2   8  -8   70.28    5.31   0
  -8   4  -8  108.21    7.33   0
  -4  -8   8   99.72    5.79   0
   8  -4  -8   88.34    7.26   0
   4   8  -8  114.98    5.23   0
   8  -6  -8  240.03    6.41   0
  -6  -8   8  233.08    6.21   0
  -8   6  -8  271.88    7.35   0
   6   8  -8  258.94    5.83   0
  -8   8  -8   41.48    5.02   0
  -8  -8   8   40.28    4.92   0
   8  -8   8   31.20    6.60   0
   8   8  -8   49.16    4.91   0
   7  -9   8   25.43    6.65   0
   9   7  -8   39.88    4.81   0
  -9  -7   8   27.20    5.26   0
  -7   9  -8   34.42    4.91   0
   9   5  -8   56.48    4.98   0
   5  -9   8   59.23    5.56   0
  -9  -5   8   59.31    5.34   0
  -5   9  -8   68.92    5.06   0
   9   3  -8  121.17    5.58   0
   3  -9   8  127.07    6.13   0
  -3   9  -8  142.11    5.48   0
  -9  -1  -8   71.96    7.66   0
   1  -9   8   57.67    5.86   0
   9   1  -8   61.47    5.82   0
  -1   9  -8   68.65    5.38   0
  -9   1  -8   26.11    6.89   0
   9  -1  -8   25.82    5.84   0
  -1  -9   8   37.50    5.39   0
   1   9  -8   34.91    5.03   0
  -3  -9   8   13.65    5.29   0
  -9   3  -8   15.54    6.32   0
   9  -3  -8    4.26    5.65   0
   3   9  -8   17.32    4.65   0
  -5  -9   8   27.01    5.23   0
   9  -5  -8   31.82    5.47   0
  -9   5  -8   36.67    4.82   0
   5   9  -8   41.19    4.72   0
  -7  -9   8   17.49    5.12   0
  -9   7  -8   22.71    5.82   0
   9  -7  -8   23.88    5.09   0
   7   9  -8   22.66    4.53   0
  -9   9  -8   30.55    6.02   0
  -9  -9   8   24.59    5.48   0
   9  -9   8   21.86    5.50   0
   9   9  -8   22.82    4.82   0
  -9  -9  -8   24.53    4.70   0
   8 -10   8    1.20    6.41   0
 -10  -8  -8    5.38    4.49   0
  10   8  -8   12.77    4.61   0
  -8  10  -8    9.58    5.02   0
 -10  -8   8   10.05    4.85   0
  10   6  -8   66.59    5.09   0
   6 -10   8   65.83    5.83   0
  -6  10  -8   67.40    5.13   0
 -10  -6   8   62.12    5.38   0
  10   4  -8   22.16    4.97   0
   4 -10   8   17.51    5.33   0
 -10  -4   8   18.77    6.28   0
  -4  10  -8   15.18    5.82   0
   2 -10   8   44.07    5.69   0
 -10  -2  -8   40.19    6.97   0
  10   2  -8   43.42    5.36   0
  -2  10  -8   48.73    5.25   0
   0 -10   8  163.91    6.01   0
 -10   0  -8  174.46    7.60   0
  10   0  -8  168.36    6.14   0
   0  10  -8  189.12    5.68   0
  -2 -10   8  129.36    5.60   0
  10  -2  -8  122.22    7.16   0
 -10   2  -8  139.48    7.17   0
   2  10  -8  146.61    5.33   0
 -10   4  -8  113.08    6.60   0
  -4 -10   8  102.96    5.49   0
  10  -4  -8  104.53    5.57   0
   4  10  -8  112.44    4.95   0
  10  -6  -8   13.52    5.31   0
  -6 -10   8    3.07    5.05   0
 -10   6  -8    4.31    5.66   0
   6  10  -8   -0.74    4.73   0
  -8 -10   8   22.04    5.03   0
 -10   8  -8   35.11    6.07   0
   8  10  -8   30.35    4.77   0
  -8 -10  -8   29.94    4.81   0
 -10  10  -8    9.11    5.92   0
 -10 -10   8    1.07    5.32   0
 -10 -10  -8    2.44    4.82   0
  10 -10   8    5.09    6.65   0
  10  10  -8    6.00    4.75   0
 -11  -9  -8   25.18    5.03   0
   9 -11   8   25.99    6.92   0
  11   9  -8   24.21    6.06   0
  -9  11  -8   27.29    5.11   0
 -11  -9   8   32.05    5.39   0
   7 -11   8    1.88    6.32   0
  11   7  -8    2.91    4.84   0
 -11  -7  -8    6.79    4.55   0
 -11  -7   8    6.70    5.29   0
  -7  11  -8    2.84    4.58   0
   5 -11   8   15.75    5.56   0
  11   5  -8   16.47    4.95   0
  -5  11  -8   27.39    4.84   0
 -11  -5   8    4.30    5.27   0
   3 -11   8   12.97    5.06   0
 -11  -3  -8    8.52    6.39   0
  11   3  -8    5.48    5.06   0
  -3  11  -8   14.29    4.66   0
   1 -11   8    9.46    5.05   0
  11   1  -8    4.07    4.86   0
 -11  -1  -8    9.78    6.51   0
  -1  11  -8    6.57    4.62   0
  -1 -11   8   78.01    5.46   0
 -11   1  -8   79.52    7.27   0
  11  -1  -8   72.75    6.61   0
   1  11  -8   88.74    4.78   0
  -3 -11   8   13.75    4.91   0
 -11   3  -8    5.30    6.96   0
  11  -3  -8    8.50    5.49   0
   3  11  -8   15.36    4.54   0
  11  -5  -8    6.07    5.09   0
  -5 -11   8    0.94    5.15   0
 -11   5  -8    7.24    6.61   0
   5  11  -8    5.59    4.64   0
  11  -7  -8   13.88    4.91   0
  -7 -11   8    7.53    5.24   0
 -11   7  -8   13.23    6.08   0
   7  11  -8    8.85    4.78   0
  -7 -11  -8   13.17    5.63   0
  -9 -11   8    0.92    4.88   0
 -11   9  -8    4.54    6.63   0
  -9 -11  -8    6.38    5.99   0
   9  11  -8    5.20    4.53   0
 -11  11  -8    3.92    6.20   0
 -11 -11   8    8.25    5.46   0
  11 -11   8    3.41    5.40   0
 -11 -11  -8    3.06    4.83   0
  11  11  -8    3.07    5.05   0
  10 -12   8    3.90    6.34   0
 -12 -10  -8    6.08    4.91   0
  12  10  -8    7.50    5.03   0
 -10  12  -8    3.57    6.04   0
 -12 -10   8    1.04    5.21   0
 -12  -8  -8    7.14    4.90   0
   8 -12   8    2.67    5.46   0
  12   8  -8    4.66    4.85   0
 -12  -8   8    2.32    5.33   0
  -8  12  -8    4.64    6.08   0
   6 -12   8   11.63    6.47   0
 -12  -6  -8    9.14    5.71   0
  12   6  -8    8.03    4.65   0
 -12  -6   8    9.54    5.24   0
  -6  12  -8    9.16    5.83   0
   4 -12   8   19.08    5.34   0
  12   4  -8   23.05    4.80   0
  -4  12  -8   22.75    4.89   0
 -12  -2  -8    5.51    6.52   0
  12   2  -8    9.98    4.66   0
   2 -12   8    4.54    4.93   0
  -2  12  -8    4.29    4.54   0
 -12   0  -8   40.56    6.56   0
  12   0  -8   43.19    5.67   0
   0 -12   8   37.40    5.03   0
   0  12  -8   43.88    4.53   0
  12  -2  -8   26.68    5.44   0
 -12   2  -8   22.51    7.27   0
  -2 -12   8   19.47    5.00   0
   2  12  -8   21.25    4.86   0
  -4 -12   8   84.13    5.46   0
  12  -4  -8   90.97    5.86   0
 -12   4  -8   98.23    7.77   0
   4  12  -8  111.87    5.24   0
  -6 -12   8   11.69    5.13   0
  12  -6  -8   15.63    6.40   0
 -12   6  -8   18.81    6.89   0
   6  12  -8   16.59    4.74   0
  -6 -12  -8   23.04    4.84   0
  12  -8  -8   14.99    5.58   0
  -8 -12   8   22.25    5.04   0
 -12   8  -8   22.78    6.89   0
  -8 -12  -8    9.27    4.84   0
   8  12  -8   23.86    4.67   0
 -12  10  -8    2.00    6.11   0
 -10 -12   8   -3.17    5.19   0
  12 -10  -8   10.41    5.01   0
 -10 -12  -8    3.31    5.89   0
  10  12  -8    2.96    4.92   0
 -12  12  -8   -1.11    6.56   0
 -12 -12   8    5.56    5.49   0
 -12 -12  -8    1.94    5.21   0
  12 -12   8    3.33    6.92   0
  12  12  -8    3.13    5.07   0
  11 -13   8    1.49    6.57   0
 -13 -11  -8    4.55    6.42   0
  13  11  -8    5.66    5.05   0
 -11  13  -8   -1.92    6.15   0
 -13 -11   8   -6.51    5.32   0
 -13  -9  -8    1.49    5.24   0
   9 -13   8   -4.15    6.81   0
  13   9  -8    2.09    4.86   0
 -13  -9   8    6.29    5.34   0
  -9  13  -8    5.22    6.30   0
   7 -13   8    4.89    5.27   0
 -13  -7  -8    5.92    6.05   0
  13   7  -8    9.67    5.05   0
  -7  13  -8    7.03    5.14   0
 -13  -7   8    4.55    5.49   0
   5 -13   8   10.79    6.35   0
  13   5  -8    8.90    5.92   0
 -13  -5  -8    5.31    5.77   0
 -13  -5   8    3.27    5.22   0
  -5  13  -8    9.12    5.01   0
 -13  -3  -8   11.09    6.46   0
  13   3  -8    5.72    4.84   0
 -13  -3  -8   12.50    5.71   0
   3 -13   8   10.96    6.31   0
  -3  13  -8   17.90    4.81   0
 -13  -1  -8   20.10    6.53   0
  13   1  -8   22.16    5.29   0
   1 -13   8   24.60    5.37   0
  -1  13  -8   33.31    4.88   0
 -13   1  -8   16.37    7.22   0
  13  -1  -8   22.06    4.99   0
  -1 -13   8   20.38    5.69   0
   1  13  -8   16.08    4.75   0
  13  -3  -8    4.65    5.41   0
 -13   3  -8    8.43    7.08   0
  -3 -13   8    0.33    5.11   0
   3  13  -8    4.80    4.38   0
  -3 -13  -8    6.19    4.60   0
 -13   5  -8    1.55    7.80   0
  13  -5  -8    8.69    6.72   0
  -5 -13   8    5.36    5.04   0
   5  13  -8    5.02    4.67   0
  -5 -13  -8    7.96    4.72   0
  -7 -13   8   18.33    5.16   0
  13  -7  -8   11.06    5.61   0
 -13   7  -8   16.03    7.00   0
  -7 -13  -8   11.16    4.79   0
   7  13  -8   13.57    4.62   0
  13  -9  -8    9.07    5.51   0
  -9 -13   8    7.33    5.16   0
 -13   9  -8   13.05    7.34   0
  -9 -13  -8   10.68    4.95   0
   9  13  -8   11.08    4.76   0
 -13  11  -8    4.52    6.50   0
 -11 -13   8   -1.55    5.50   0
  13 -11  -8    5.35    5.52   0
 -11 -13  -8    5.19    5.48   0
  11  13  -8    3.43    5.16   0
 -13  13  -8    3.24    6.82   0
 -13 -13   8   -0.20    5.49   0
  13 -13   8   -0.50    7.22   0
 -13 -13  -8    0.52    5.49   0
  13  13  -8    4.39    5.51   0
 -14 -12  -8    3.85    7.12   0
  12 -14   8    3.85    7.20   0
  14  12  -8   -0.55    5.40   0
 -12  14  -8    2.82    6.70   0
 -14 -12   8   -1.65    5.77   0
 -14 -10  -8    4.99    6.47   0
  14  10  -8   11.97    5.13   0
  10 -14   8    6.76    5.61   0
 -14 -10   8    6.98    5.72   0
 -10  14  -8    9.92    5.07   0
 -14  -8  -8    7.21    6.20   0
   8 -14   8   13.00    6.85   0
  14   8  -8    6.12    5.12   0
  -8  14  -8   12.33    5.29   0
 -14  -8   8   15.77    5.44   0
   6 -14   8    1.66    5.06   0
 -14  -6  -8    7.63    5.66   0
  14   6  -8    3.64    5.27   0
  -6  14  -8   -0.66    4.65   0
 -14  -6   8   11.04    6.36   0
  14   4  -8   -0.43    5.09   0
 -14  -4  -8    3.24    6.70   0
 -14  -4  -8    9.91    7.72   0
   4 -14   8    4.58    5.56   0
  -4  14  -8    3.21    4.75   0
 -14  -2  -8   24.72    7.17   0
  14   2  -8   18.38    6.38   0
 -14  -2  -8   20.42    7.02   0
   2 -14   8   24.79    5.09   0
  -2  14  -8   22.60    4.79   0
 -14   0  -8    6.77    7.00   0
  14   0  -8   13.73    6.36   0
 -14   0  -8    6.70    7.64   0
   0 -14   8    4.13    5.24   0
   0  14  -8   16.09    4.74   0
  14  -2  -8   19.95    6.62   0
  -2 -14   8   15.90    5.00   0
 -14   2  -8   10.49    8.88   0
   2  14  -8   11.14    4.53   0
  -2 -14  -8    9.08    4.40   0
  14  -4  -8   18.69    6.42   0
 -14   4  -8   17.67    9.52   0
  -4 -14   8   23.15    5.10   0
   4  14  -8   22.25    4.39   0
  -4 -14  -8   12.02    4.58   0
 -14   6  -8   16.57    8.82   0
  14  -6  -8   12.27    5.68   0
  -6 -14   8    3.38    3.87   0
  -6 -14  -8   13.36    4.99   0
   6  14  -8   14.02    4.93   0
  -8 -14   8    4.44    5.23   0
 -14   8  -8    2.15    8.76   0
  14  -8  -8    6.03    6.81   0
  -8 -14  -8    0.94    4.90   0
   8  14  -8   10.68    4.89   0
  14 -10  -8   -1.37    7.23   0
 -10 -14   8   14.96    5.69   0
 -14  10  -8    5.90    8.37   0
 -10 -14  -8    4.34    5.26   0
  10  14  -8    1.82    5.20   0
 -12 -14   8    9.52    5.89   0
  14 -12  -8    0.40    5.86   0
 -12 -14  -8    8.87    5.62   0
  12  14  -8    4.09    5.38   0
 -15 -11  -8    1.80    5.79   0
  15  11  -8    4.19    6.67   0
  11 -15   8    7.15    7.26   0
 -11  15  -8    2.08    6.86   0
 -15 -11   8    5.76    5.68   0
   9 -15   8    0.01    5.46   0
 -15  -9  -8    2.67    6.49   0
  15   9  -8    4.58    5.28   0
  -9  15  -8    5.71    6.62   0
 -15  -9   8    0.81    5.68   0
   7 -15   8   -0.48    5.55   0
 -15  -7  -8    4.04    6.30   0
  15   7  -8    5.21    6.37   0
  -7  15  -8    3.54    6.31   0
 -15  -7   8    5.48    6.78   0
 -15  -5  -8    0.98    7.08   0
  15   5  -8    5.50    6.28   0
   5 -15   8   -5.64    5.85   0
  -5  15  -8    2.33    6.26   0
  15   3  -8   28.76    5.33   0
 -15  -3  -8   26.88    7.51   0
   3 -15   8   26.77    5.00   0
 -15  -3  -8   28.02    8.10   0
  -3  15  -8   25.78    6.10   0
 -15  -1  -8    2.58    8.52   0
  15   1  -8    7.06    6.34   0
 -15  -1  -8    2.31    8.35   0
   1 -15   8   -0.90    5.27   0
  -1  15  -8    1.23    4.70   0
   1 -15  -8   -1.02    4.60   0
 -15   1  -8    3.79   11.00   0
  15  -1  -8    5.21    6.27   0
  -1 -15   8   16.20    5.27   0
 -15   1  -8    5.09   11.84   0
   1  15  -8    4.95    4.77   0
  -1 -15  -8    3.29    4.61   0
  15  -3  -8    3.87    5.43   0
  -3 -15   8    3.29    5.23   0
  -3 -15  -8   -0.19    4.74   0
   3  15  -8    1.02    4.65   0
  15  -5  -8    3.01    6.77   0
  -5 -15   8   -0.03    5.09   0
  -5 -15  -8    5.47    4.96   0
   5  15  -8    3.21    4.75   0
  15  -7  -8   17.98    5.56   0
  -7 -15   8   18.61    5.12   0
  -7 -15  -8   10.06    5.18   0
   7  15  -8   17.93    5.02   0
  -9 -15   8   11.59    5.47   0
  15  -9  -8    7.44    5.83   0
  -9 -15  -8    8.95    5.33   0
   9  15  -8   11.18    4.93   0
 -11 -15   8    8.32    5.83   0
  15 -11  -8    4.24    5.94   0
 -11 -15  -8    3.53    5.47   0
  11  15  -8    3.98    5.40   0
   8 -16   8   -1.49    5.86   0
 -16  -8  -8    6.99    6.70   0
  16   8  -8    7.27    5.46   0
  -8  16  -8    6.91    6.83   0
 -16  -8   8    8.01    5.87   0
   8 -16  -8    4.71    5.22   0
 -16  -6  -8   11.89    7.26   0
  16   6  -8    8.89    6.24   0
   6 -16   8    8.46    5.69   0
  -6  16  -8    4.44    5.37   0
   6 -16  -8   10.62    5.03   0
 -16  -4  -8    4.59    8.09   0
 -16  -4  -8    6.05    7.58   0
   4 -16   8    1.40    5.29   0
  16   4  -8    2.11    6.38   0
  -4  16  -8    8.00    4.99   0
   4 -16  -8    8.93    4.94   0
  16   2  -8    3.40    5.45   0
 -16  -2  -8    1.40    8.83   0
   2 -16   8    6.49    5.45   0
 -16  -2  -8    4.33    9.55   0
  -2  16  -8   -0.43    4.74   0
   2 -16  -8    2.82    4.79   0
  16   0  -8   12.31    5.37   0
   0 -16   8   14.53    5.34   0
   0 -16  -8    7.90    4.83   0
   0  16  -8    8.10    5.18   0
  16  -2  -8    6.20    5.56   0
  -2 -16   8    6.22    5.47   0
  -2 -16  -8    5.57    4.74   0
   2  16  -8    3.36    4.96   0
  -4 -16   8   -8.06    5.20   0
  16  -4  -8    5.80    6.70   0
  -4 -16  -8    2.34    4.92   0
   4  16  -8    4.60    4.88   0
  16  -6  -8    8.47    7.10   0
  -6 -16   8    9.37    5.37   0
  -6 -16  -8   12.47    5.21   0
   6  16  -8   12.90    5.21   0
  16  -8  -8    3.97    6.04   0
  -8 -16   8    1.50    5.54   0
  -8 -16  -8    6.72    6.69   0
   8  16  -8   -5.02    5.15   0
 -17  -7  -8    3.39    7.86   0
  17   7  -8    7.87    6.74   0
   7 -17   8    0.42    5.86   0
   7 -17  -8    4.11    5.33   0
 -17  -7   8   -0.31    6.07   0
  -7  17  -8    8.80    5.77   0
 -17  -5  -8   -0.52    7.55   0
 -17  -5  -8    0.68    8.20   0
  17   5  -8   -0.97    5.44   0
   5 -17   8    0.50    5.56   0
   5 -17  -8    4.40    5.15   0
  -5  17  -8   -1.22    5.33   0
 -17  -3  -8    5.27   10.35   0
   3 -17   8    6.94    5.51   0
  17   3  -8   10.75    5.45   0
 -17  -3  -8    6.23   10.89   0
   3 -17  -8    3.46    4.90   0
  -3  17  -8   11.91    5.10   0
  17   1  -8   -0.23    5.21   0
   1 -17   8   -3.64    5.50   0
   1 -17  -8    3.60    5.03   0
  -1  17  -8    1.44    5.26   0
  17  -1  -8    5.30    6.54   0
  -1 -17   8   10.24    5.43   0
  -1 -17  -8    6.05    5.05   0
   1  17  -8   10.68    5.07   0
  17  -3  -8   -2.33    5.45   0
  -3 -17   8    4.10    5.28   0
  -3 -17  -8    8.17    5.11   0
   3  17  -8    4.69    4.93   0
  17  -5  -8    3.51    5.82   0
  -5 -17   8    0.68    5.42   0
  -5 -17  -8    2.99    5.06   0
   5  17  -8   -5.78    4.97   0
  17  -7  -8    2.05    5.82   0
  -7 -17   8   10.73    5.38   0
  -7 -17  -8    2.37    5.47   0
   7  17  -8    5.62    5.36   0
 -18  -4  -8    5.27   13.00   0
  18   4  -8    7.31    6.82   0
   4 -18   8   -1.22    5.86   0
 -18  -4  -8    6.23   12.51   0
   4 -18  -8    8.36    5.45   0
  -4  18  -8    4.65    5.62   0
   2 -18   8    0.95    5.86   0
  18   2  -8    0.46    6.89   0
   2 -18  -8    4.69    5.14   0
  -2  18  -8   -4.84    5.29   0
  18   0  -8    6.93    6.99   0
   0 -18   8   12.30    5.35   0
   0 -18  -8    9.47    5.34   0
   0  18  -8   26.68    5.12   0
  18  -2  -8    0.50    6.91   0
  -2 -18   8    3.09    5.53   0
  -2 -18  -8    1.97    5.23   0
   2  18  -8   -3.47    5.09   0
  18  -4  -8    6.15    6.91   0
  -4 -18   8    2.91    5.67   0
  -4 -18  -8   -5.38    5.18   0
   4  18  -8    3.66    4.99   0
   1   0  -9    4.57    5.49   0
  -1   0  -9   13.69    5.32   0
   0  -1  -9    7.54    5.32   0
   0   1  -9    5.69    5.10   0
   2   1  -9   38.14    5.81   0
  -2  -1  -9   45.32    5.60   0
  -1   2  -9   38.27    5.48   0
   1  -2  -9   37.42    5.61   0
  -2   1  -9   17.18    5.55   0
   2  -1  -9   18.44    5.64   0
   1   2  -9   13.06    5.49   0
  -1  -2  -9   16.74    5.59   0
  -3  -2  -9   84.19    6.14   0
   3   2  -9   91.91    5.87   0
   2  -3  -9   70.67    6.01   0
  -2   3  -9   90.90    5.95   0
   3   0  -9   33.30    5.49   0
  -3   0  -9   33.49    5.79   0
   0  -3  -9   22.77    5.54   0
   0   3  -9   37.01    5.52   0
  -3   2  -9   27.73    5.84   0
   3  -2  -9   42.03    5.57   0
   2   3  -9   27.27    5.47   0
  -2  -3  -9   35.43    5.37   0
   4   3  -9   25.87    5.45   0
  -4  -3  -9   38.57    5.72   0
  -3   4  -9   31.29    5.62   0
   3  -4  -9   29.98    5.48   0
   4   1  -9   30.82    5.51   0
  -4  -1  -9   32.50    5.85   0
  -1   4  -9   34.70    5.58   0
  -4   1  -9   25.97    5.85   0
  -1  -4   9   22.62    5.36   0
   4  -1  -9   27.78    5.47   0
   1   4  -9   27.30    5.30   0
  -4   3  -9   13.04    5.68   0
   4  -3  -9   19.07    5.45   0
  -3  -4   9   11.90    5.58   0
   3   4  -9   10.18    5.41   0
   5   4  -9   42.55    5.27   0
  -5  -4   9   55.52    5.50   0
  -4   5  -9   51.60    5.28   0
  -5  -2  -9   13.05    5.64   0
   2  -5   9   18.64    5.69   0
   5   2  -9   18.03    5.47   0
  -2   5  -9   12.64    5.35   0
   5   0  -9   24.08    3.98   0
   0  -5   9   36.33    5.52   0
  -5   0  -9   26.96    7.28   0
   0   5  -9   33.88    5.28   0
  -5   2  -9   89.45    6.22   0
  -2  -5   9   95.09    5.80   0
   5  -2  -9   86.83    5.89   0
   2   5  -9   96.96    5.72   0
   5  -4  -9  122.74    5.72   0
  -5   4  -9  147.23    5.97   0
  -4  -5   9  118.58    5.83   0
   4   5  -9  133.39    5.48   0
   6   5  -9   51.76    5.11   0
  -5   6  -9   59.37    5.63   0
  -6  -5   9   57.03    5.25   0
  -6  -3  -9   39.13    5.39   0
   6   3  -9   30.38    5.29   0
   3  -6   9   36.11    5.48   0
  -3   6  -9   30.33    5.57   0
   1  -6   9  336.35    6.90   0
  -6  -1  -9  331.58    7.42   0
   6   1  -9  344.94    6.65   0
  -1   6  -9  377.86    6.91   0
  -6   1  -9  138.44    7.51   0
   6  -1  -9  126.21    5.98   0
  -1  -6   9  129.45    6.02   0
   1   6  -9  143.87    5.74   0
   6  -3  -9   79.51    5.69   0
  -6   3  -9   85.63    6.84   0
  -3  -6   9   62.67    5.66   0
   3   6  -9   94.01    5.46   0
  -6   5  -9   80.91    5.63   0
   6  -5  -9   81.52    5.38   0
  -5  -6   9   82.04    5.71   0
   5   6  -9   82.81    5.32   0
   7   6  -9  102.80    5.33   0
   6  -7   9  111.54    6.02   0
  -6   7  -9  123.68    5.52   0
  -7  -6   9   97.73    5.60   0
   4  -7   9  212.94    6.12   0
   7   4  -9  232.29    5.84   0
  -4   7  -9  243.32    6.18   0
  -7  -4   9  231.01    6.16   0
  -7  -2  -9    3.48    6.54   0
   2  -7   9    7.54    5.67   0
   7   2  -9    5.32    5.04   0
  -2   7  -9    3.42    5.01   0
   7   0  -9   59.91    5.45   0
   0  -7   9   58.80    5.83   0
  -7   0  -9   53.57    6.31   0
   0   7  -9   74.24    5.47   0
  -2  -7   9   36.06    5.41   0
   7  -2  -9   42.85    5.38   0
  -7   2  -9   43.11    5.78   0
   2   7  -9   39.77    4.91   0
  -4  -7   9   73.70    5.75   0
  -7   4  -9   80.73    6.73   0
   7  -4  -9   79.36    5.57   0
   4   7  -9   87.38    4.95   0
  -7   6  -9   20.16    4.95   0
  -6  -7   9   15.60    5.49   0
   7  -6  -9   22.97    5.04   0
   6   7  -9   26.32    4.90   0
   8   7  -9    4.50    4.68   0
   7  -8   9    5.40    6.41   0
  -8  -7   9    4.85    5.05   0
  -7   8  -9    5.78    4.97   0
   8   5  -9   27.19    4.70   0
   5  -8   9   31.60    6.55   0
  -5   8  -9   31.12    5.07   0
  -8  -5   9   23.41    5.39   0
  -8  -3  -9   14.88    6.39   0
   3  -8   9   20.65    6.58   0
   8   3  -9   10.93    4.90   0
  -3   8  -9    6.16    5.06   0
   1  -8   9   -2.53    5.38   0
  -8  -1  -9    2.34    6.76   0
   8   1  -9   10.28    5.24   0
  -1   8  -9   10.37    4.86   0
  -1  -8   9   60.83    6.73   0
  -8   1  -9   70.05    5.99   0
   8  -1  -9   79.78    5.28   0
   1   8  -9   74.57    5.16   0
  -8   3  -9  189.67    7.55   0
   8  -3  -9  179.98    6.00   0
  -3  -8   9  165.20    5.77   0
   3   8  -9  216.73    5.51   0
  -8   5  -9   66.16    5.42   0
   8  -5  -9   52.61    5.21   0
  -5  -8   9   56.56    5.23   0
   5   8  -9   69.17    5.05   0
  -7  -8   9   41.23    5.24   0
  -8   7  -9   53.35    6.43   0
   8  -7  -9   39.96    6.48   0
   7   8  -9   56.81    4.99   0
   8  -9   9    1.81    5.32   0
   9   8  -9   -0.01    4.47   0
  -9  -8   9    1.30    5.02   0
  -8   9  -9    3.69    5.59   0
   9   6  -9   17.06    4.94   0
   6  -9   9   12.18    5.57   0
  -9  -6   9   15.00    5.29   0
  -6   9  -9   16.22    4.90   0
   4  -9   9   33.58    5.39   0
   9   4  -9   39.83    4.82   0
  -4   9  -9   34.70    4.95   0
   9   2  -9   47.59    5.06   0
  -9  -2  -9   50.85    7.11   0
   2  -9   9   40.37    5.30   0
  -2   9  -9   58.00    4.89   0
  -9   0  -9  224.67    7.96   0
   0  -9   9  197.20    6.09   0
   9   0  -9  220.81    6.07   0
   0   9  -9  252.28    5.93   0
   9  -2  -9   51.92    5.34   0
  -2  -9   9   52.85    5.08   0
  -9   2  -9   52.29    7.06   0
   2   9  -9   59.84    5.06   0
  -9   4  -9   82.87    6.65   0
  -4  -9   9   66.78    5.43   0
   9  -4  -9   76.04    5.46   0
   4   9  -9   85.17    5.08   0
   9  -6  -9   65.04    5.71   0
  -6  -9   9   56.42    5.44   0
  -9   6  -9   66.74    5.33   0
   6   9  -9   67.73    5.07   0
  -9   8  -9   22.99    4.80   0
   9  -8  -9   15.36    5.34   0
  -8  -9   9   18.89    5.18   0
   8   9  -9   21.20    4.74   0
   9 -10   9    1.66    6.73   0
  10   9  -9    2.36    4.53   0
 -10  -9  -9    1.43    4.72   0
 -10  -9   9    9.28    5.15   0
  -9  10  -9    5.40    6.19   0
   7 -10   9   40.65    6.58   0
  10   7  -9   37.21    5.14   0
  -7  10  -9   51.70    6.25   0
 -10  -7   9   38.74    5.24   0
  10   5  -9   28.69    5.31   0
   5 -10   9   23.92    5.79   0
 -10  -5   9   21.41    5.53   0
  -5  10  -9   35.38    6.39   0
  10   3  -9   65.40    5.24   0
 -10  -3  -9   56.38    5.81   0
   3 -10   9   51.90    5.43   0
  -3  10  -9   52.05    5.17   0
   1 -10   9    3.48    5.20   0
  10   1  -9   10.80    4.89   0
 -10  -1  -9    0.02    6.50   0
  -1  10  -9    7.35    4.64   0
  10  -1  -9   93.65    5.58   0
  -1 -10   9   96.86    5.65   0
 -10   1  -9   94.25    5.94   0
   1  10  -9  105.50    5.16   0
 -10   3  -9   68.51    6.65   0
  10  -3  -9   54.00    5.42   0
  -3 -10   9   60.34    5.24   0
   3  10  -9   64.80    4.87   0
  10  -5  -9   29.16    5.39   0
  -5 -10   9   14.27    5.11   0
 -10   5  -9   25.92    6.50   0
   5  10  -9   22.85    4.79   0
  10  -7  -9   -0.58    5.02   0
  -7 -10   9    7.80    5.00   0
 -10   7  -9    2.28    5.85   0
   7  10  -9    2.85    4.61   0
 -10   9  -9   12.62    6.18   0
  10  -9  -9   13.67    5.39   0
  -9 -10   9   16.30    5.09   0
   9  10  -9   15.09    4.75   0
  -9 -10  -9   19.78    5.84   0
 -11 -10  -9    6.37    4.95   0
  10 -11   9    0.90    6.59   0
  11  10  -9   -0.89    5.23   0
 -11 -10   9   14.92    5.49   0
 -10  11  -9    5.63    6.02   0
   8 -11   9   21.92    5.71   0
  11   8  -9   23.10    5.09   0
 -11  -8  -9   27.02    6.23   0
  -8  11  -9   25.60    6.35   0
 -11  -8   9   23.64    5.61   0
  11   6  -9   10.19    5.00   0
   6 -11   9   14.15    5.54   0
  -6  11  -9   16.60    5.04   0
 -11  -6   9    4.95    5.40   0
  11   4  -9    7.76    5.95   0
   4 -11   9    5.65    5.20   0
 -11  -4  -9    1.52    6.52   0
  -4  11  -9   -0.95    4.57   0
 -11  -2  -9   30.52    5.29   0
   2 -11   9   29.71    5.18   0
  11   2  -9   35.46    6.43   0
  -2  11  -9   36.51    4.77   0
 -11   0  -9   -1.58    6.31   0
   0 -11   9    7.81    5.20   0
  11   0  -9    1.24    5.98   0
   0  11  -9    4.06    4.89   0
  11  -2  -9   22.38    6.15   0
  -2 -11   9   11.18    5.05   0
 -11   2  -9   17.69    6.49   0
   2  11  -9   14.91    4.60   0
 -11   4  -9   23.97    6.37   0
  -4 -11   9   15.94    5.18   0
  11  -4  -9   24.80    5.18   0
   4  11  -9   28.88    4.73   0
  11  -6  -9    3.73    5.10   0
  -6 -11   9   12.94    4.87   0
 -11   6  -9    5.79    5.78   0
   6  11  -9   -0.37    4.57   0
  11  -8  -9   15.23    6.49   0
 -11   8  -9    6.31    6.12   0
  -8 -11   9    0.45    5.31   0
   8  11  -9    1.94    4.77   0
  -8 -11  -9    5.36    5.97   0
 -11  10  -9    2.78    6.30   0
  11 -10  -9    7.29    5.83   0
 -10 -11   9    9.07    5.38   0
 -10 -11  -9    5.13    6.12   0
  10  11  -9   -4.07    4.80   0
  11 -12   9   13.53    6.79   0
 -12 -11  -9   11.48    6.96   0
  12  11  -9   15.94    5.22   0
 -11  12  -9   20.35    6.50   0
 -12 -11   9   18.63    5.32   0
 -12  -9  -9    4.95    5.25   0
   9 -12   9    0.13    5.64   0
  12   9  -9    1.23    5.15   0
  -9  12  -9    1.79    5.25   0
 -12  -9   9    2.25    5.34   0
 -12  -7  -9    7.68    5.82   0
  12   7  -9    6.82    4.67   0
   7 -12   9   13.21    6.53   0
 -12  -7   9   -7.02    5.40   0
  -7  12  -9    2.22    4.80   0
  12   5  -9   17.57    4.97   0
   5 -12   9   19.41    6.73   0
  -5  12  -9   10.75    5.23   0
  12   3  -9    8.25    5.13   0
   3 -12   9    6.45    5.15   0
 -12  -3  -9    8.79    6.64   0
  -3  12  -9   11.70    4.69   0
   1 -12   9   21.83    5.45   0
 -12  -1  -9   32.72    6.75   0
  12   1  -9   30.62    4.97   0
  -1  12  -9   36.83    6.28   0
  -1 -12   9   12.10    5.05   0
 -12   1  -9   14.99    6.35   0
  12  -1  -9   18.22    5.02   0
   1  12  -9   11.36    5.03   0
 -12   3  -9    2.59    6.85   0
  12  -3  -9    9.14    5.97   0
  -3 -12   9    1.83    5.01   0
   3  12  -9    2.86    4.58   0
  -5 -12   9   27.37    5.07   0
  12  -5  -9   18.11    5.43   0
 -12   5  -9   21.59    7.19   0
   5  12  -9   18.42    4.78   0
  12  -7  -9   18.53    6.73   0
  -7 -12   9   23.23    5.37   0
 -12   7  -9   20.95    7.35   0
   7  12  -9   21.85    5.08   0
  -7 -12  -9   19.34    4.83   0
  12  -9  -9   17.10    6.38   0
 -12   9  -9    3.18    6.41   0
  -9 -12   9    2.13    4.92   0
  -9 -12  -9    6.88    5.20   0
   9  12  -9    3.94    5.02   0
 -12  11  -9    7.99    7.40   0
 -11 -12   9   -0.34    5.46   0
  12 -11  -9    2.78    5.54   0
 -11 -12  -9    1.49    6.66   0
  11  12  -9   11.14    5.95   0
  13  12  -9    4.51    5.46   0
  12 -13   9    6.71    7.10   0
 -13 -10  -9   12.96    5.76   0
  10 -13   9   13.16    6.99   0
  13  10  -9   16.70    5.45   0
 -10  13  -9   10.77    6.51   0
 -13 -10   9    4.67    5.80   0
 -13  -8  -9    3.26    5.18   0
  13   8  -9    3.81    5.07   0
   8 -13   9    9.12    6.85   0
 -13  -8   9   -2.12    5.31   0
  -8  13  -9    3.23    6.28   0
 -13  -6  -9    6.33    6.02   0
   6 -13   9    4.98    5.22   0
  13   6  -9    9.77    4.84   0
 -13  -6   9    1.00    4.89   0
  -6  13  -9    1.06    4.96   0
  13   4  -9    7.53    5.20   0
   4 -13   9   10.87    6.46   0
 -13  -4  -9    5.03    6.62   0
 -13  -4  -9   10.76    5.90   0
  -4  13  -9    8.26    5.15   0
   2 -13   9   18.06    5.23   0
  13   2  -9   24.56    5.14   0
 -13  -2  -9   21.32    6.85   0
  -2  13  -9   24.13    5.02   0
   0 -13   9    2.49    5.24   0
  13   0  -9   -6.56    5.19   0
 -13   0  -9    6.48    7.54   0
   0  13  -9    0.70    4.75   0
  -2 -13   9   12.40    4.94   0
 -13   2  -9   21.32    7.38   0
  13  -2  -9   19.69    5.36   0
   2  13  -9   19.82    4.84   0
  -4 -13   9   -3.16    5.16   0
  13  -4  -9    5.53    5.45   0
 -13   4  -9    3.49    6.96   0
   4  13  -9    2.18    4.60   0
  -6 -13   9    8.99    5.30   0
 -13   6  -9   21.11    7.26   0
  13  -6  -9   11.59    5.80   0
  -6 -13  -9   21.83    5.91   0
   6  13  -9   22.64    4.80   0
  -8 -13   9    2.39    5.13   0
  13  -8  -9    7.26    6.77   0
 -13   8  -9    0.21    7.24   0
  -8 -13  -9   -3.15    5.84   0
   8  13  -9    2.20    4.85   0
  13 -10  -9    1.81    5.52   0
 -13  10  -9    2.62    7.58   0
 -10 -13   9   -0.80    5.66   0
 -10 -13  -9    5.70    5.35   0
  10  13  -9   -0.70    5.21   0
  13 -12  -9    4.64    5.60   0
  12  13  -9   11.02    5.63   0
 -14  -9  -9   -1.29    6.78   0
  14   9  -9    8.50    5.28   0
   9 -14   9   -1.06    5.78   0
  -9  14  -9    4.33    6.53   0
 -14  -9   9   -1.30    5.66   0
 -14  -7  -9    4.12    6.33   0
   7 -14   9    2.75    5.57   0
  14   7  -9    7.85    5.04   0
  -7  14  -9    3.97    6.30   0
 -14  -7   9    1.32    5.50   0
 -14  -5  -9   -1.75    6.27   0
   5 -14   9    1.60    5.62   0
 -14  -5  -9    3.83    6.72   0
  14   5  -9    2.19    5.11   0
  -5  14  -9    0.03    5.34   0
 -14  -3  -9   18.08    6.17   0
  14   3  -9   16.89    5.08   0
   3 -14   9   11.31    5.30   0
 -14  -3  -9   15.48    6.97   0
  -3  14  -9   17.73    4.94   0
   1 -14   9   10.58    4.94   0
  14   1  -9    8.80    5.13   0
 -14  -1  -9    7.11    7.50   0
  -1  14  -9    6.22    5.07   0
  -1 -14   9    7.91    5.31   0
 -14   1  -9    4.93    7.32   0
  14  -1  -9   -3.42    5.63   0
   1  14  -9    3.60    4.52   0
  -3 -14   9   34.78    5.34   0
 -14   3  -9   40.84    8.52   0
  14  -3  -9   32.85    5.70   0
   3  14  -9   44.64    5.06   0
  -3 -14  -9   34.86    4.73   0
  -5 -14   9    1.04    5.35   0
  14  -5  -9    4.57    5.52   0
 -14   5  -9    2.11    8.14   0
  -5 -14  -9    1.60    5.05   0
   5  14  -9    1.92    4.98   0
  -7 -14   9    6.21    5.40   0
 -14   7  -9    4.22    7.97   0
  14  -7  -9    1.65    5.59   0
  -7 -14  -9    6.53    5.01   0
   7  14  -9    7.37    4.96   0
 -14   9  -9    8.39    7.73   0
  14  -9  -9    5.22    5.81   0
  -9 -14   9   13.23    5.40   0
  -9 -14  -9    7.94    5.38   0
   9  14  -9    5.34    5.14   0
 -15  -8  -9    1.37    6.58   0
   8 -15   9    3.96    5.83   0
  15   8  -9   14.78    6.57   0
  -8  15  -9    3.47    5.67   0
 -15  -8   9    0.16    5.70   0
 -15  -6  -9    5.53    6.51   0
   6 -15   9    6.89    5.42   0
  15   6  -9    7.42    5.23   0
  -6  15  -9    2.08    5.22   0
 -15  -4  -9   11.86    6.46   0
   4 -15   9    8.55    5.54   0
 -15  -4  -9   10.65    6.72   0
  15   4  -9   13.49    5.49   0
  -4  15  -9   14.33    6.35   0
 -15  -2  -9    3.10    6.07   0
   2 -15   9    6.99    6.57   0
 -15  -2  -9    4.53    7.67   0
  15   2  -9   -0.64    5.35   0
  -2  15  -9    3.61    5.06   0
   0 -15   9    0.86    5.51   0
 -15   0  -9    0.76    7.97   0
 -15   0  -9    4.57    8.64   0
  15   0  -9    2.76    5.33   0
   0  15  -9    4.30    5.14   0
   0 -15  -9   -0.14    4.78   0
 -15   2  -9   15.72   10.22   0
  -2 -15   9   20.23    5.39   0
  15  -2  -9   11.06    5.37   0
 -15   2  -9   15.56   10.25   0
   2  15  -9   16.19    4.88   0
  -2 -15  -9   16.54    4.98   0
  -4 -15   9   12.78    5.17   0
 -15   4  -9    6.36   11.90   0
  15  -4  -9    4.45    5.55   0
  -4 -15  -9    4.80    4.97   0
   4  15  -9   12.84    4.98   0
  -6 -15   9    8.69    5.39   0
 -15   6  -9    6.09   13.14   0
  15  -6  -9    1.53    5.74   0
  -6 -15  -9    8.33    4.92   0
   6  15  -9    6.01    5.02   0
  -8 -15   9    4.06    5.42   0
  15  -8  -9    2.75    5.47   0
  -8 -15  -9    2.82    5.31   0
   8  15  -9    5.91    5.20   0
   7 -16   9    6.76    6.24   0
 -16  -7  -9    5.55    6.88   0
  16   7  -9    6.26    6.84   0
  -7  16  -9    9.44    7.23   0
   5 -16   9    5.22    5.66   0
 -16  -5  -9    6.39    6.50   0
 -16  -5  -9   -1.80    7.32   0
  16   5  -9   -1.85    5.20   0
  -5  16  -9    4.14    5.40   0
   5 -16  -9    1.77    5.42   0
  16   3  -9   -0.33    5.49   0
   3 -16   9   -0.62    5.57   0
 -16  -3  -9    1.43    7.51   0
 -16  -3  -9    1.75    7.84   0
  -3  16  -9    0.24    5.31   0
   3 -16  -9   -0.69    4.93   0
  16   1  -9    3.45    5.46   0
 -16  -1  -9    0.92    9.22   0
 -16  -1  -9    3.39    9.63   0
   1 -16   9    4.88    5.60   0
  -1  16  -9    6.55    5.23   0
   1 -16  -9    1.53    4.99   0
  16  -1  -9   12.54    5.60   0
  -1 -16   9   11.01    5.46   0
   1  16  -9   21.34    5.14   0
  -1 -16  -9   21.07    4.98   0
  -3 -16   9   12.25    5.31   0
  16  -3  -9   -0.22    5.76   0
  -3 -16  -9    8.08    4.91   0
   3  16  -9   12.50    5.01   0
  -5 -16   9   18.82    5.53   0
  16  -5  -9    9.90    5.95   0
  -5 -16  -9   17.45    5.29   0
   5  16  -9   22.72    5.20   0
  -7 -16   9    5.75    5.68   0
  16  -7  -9    6.31    7.32   0
  -7 -16  -9   -2.27    5.30   0
   7  16  -9   -0.55    5.22   0
   4 -17   9   11.35    6.06   0
 -17  -4  -9   13.44    9.59   0
 -17  -4  -9    7.66    8.97   0
  17   4  -9   11.13    5.47   0
  -4  17  -9    6.93    5.35   0
   4 -17  -9    7.88    5.30   0
  17   2  -9   -0.64    6.92   0
 -17  -2  -9    1.63   12.43   0
 -17  -2  -9    1.13   11.22   0
   2 -17   9   -0.11    5.69   0
   2 -17  -9    1.23    5.22   0
  -2  17  -9   -1.76    5.40   0
  17   0  -9    1.04    7.05   0
   0 -17   9   -3.14    6.07   0
   0 -17  -9    8.50    5.19   0
   0  17  -9    5.52    5.33   0
  17  -2  -9    8.92    6.89   0
  -2 -17   9    4.72    5.73   0
  -2 -17  -9    6.14    5.14   0
   2  17  -9   -1.04    5.27   0
  17  -4  -9    7.13    5.77   0
  -4 -17   9    4.83    3.93   0
  -4 -17  -9   -2.73    5.48   0
   4  17  -9    4.30    5.02   0
   0   0 -10    8.47    5.26   0
  -1   1 -10  114.58    7.19   0
   1  -1 -10  111.69    5.77   0
  -1  -1 -10   95.81    6.15   0
   1   1 -10  111.54    5.81   0
   2   0 -10   78.45    5.72   0
  -2   0 -10   90.60    6.00   0
   0  -2 -10   85.22    5.94   0
   0   2 -10   93.07    5.97   0
   2  -2 -10  262.32    6.83   0
  -2   2 -10  300.71    6.99   0
  -2  -2 -10  286.96    6.90   0
   2   2 -10  288.34    6.41   0
  -3  -1 -10   13.72    5.61   0
   3   1 -10   21.05    5.34   0
  -1   3 -10   18.00    5.57   0
   1  -3 -10   13.58    5.21   0
  -3   1 -10   13.81    6.98   0
   3  -1 -10   15.05    5.27   0
  -1  -3 -10   15.37    5.46   0
   1   3 -10   18.64    5.22   0
   3  -3 -10   68.10    5.45   0
  -3   3 -10   79.72    5.95   0
  -3  -3 -10   75.95    5.85   0
   3   3 -10   68.86    3.85   0
  -4  -2 -10  102.81    6.04   0
   4   2 -10  120.19    5.55   0
  -2   4 -10  127.88    5.95   0
   2  -4 -10  110.76    5.62   0
   4   0 -10   34.91    5.36   0
  -4   0 -10   32.70    5.79   0
   0  -4 -10   30.37    5.29   0
   0   4 -10   42.68    6.48   0
  -4   2 -10  184.17    6.48   0
   4  -2 -10  165.36    5.99   0
   2   4 -10  181.35    5.68   0
  -2  -4 -10  164.92    6.04   0
  -4   4 -10   52.45    5.68   0
   4  -4 -10   37.46    5.22   0
  -4  -4 -10   38.81    5.61   0
   4   4 -10   43.26    4.81   0
  -5  -3 -10  211.83    6.48   0
   5   3 -10  210.47    5.83   0
  -3   5 -10  238.06    6.17   0
   3  -5 -10  198.39    5.80   0
  -5  -1 -10    9.20    5.47   0
   5   1 -10    4.78    3.62   0
  -1   5 -10   -2.58    5.16   0
  -5   1 -10   34.43    5.68   0
   5  -1 -10   42.76    5.15   0
  -1  -5  10   36.56    5.38   0
   1   5 -10   44.66    5.07   0
   5  -3 -10   19.59    5.06   0
  -5   3 -10   19.14    5.49   0
  -3  -5  10   17.47    5.03   0
   3   5 -10   13.04    4.82   0
  -5  -5  10   88.58    5.60   0
  -5   5 -10   93.22    5.81   0
   5  -5 -10   70.40    5.46   0
   5   5 -10   90.34    5.47   0
   6   4 -10   32.06    4.88   0
  -6  -4 -10   27.74    5.41   0
   4  -6 -10   25.61    5.30   0
  -4   6 -10   44.21    5.16   0
   2  -6  10   23.86    5.21   0
  -6  -2 -10   24.91    5.20   0
   6   2 -10   22.03    4.77   0
  -2   6 -10   26.62    5.13   0
   6   0 -10   -0.35    4.82   0
   0  -6  10    8.88    4.95   0
  -6   0 -10    5.10    5.42   0
   0   6 -10    6.93    4.72   0
   6  -2 -10    2.33    4.74   0
  -2  -6  10    0.29    4.84   0
  -6   2 -10    0.21    5.20   0
   2   6 -10    8.03    4.68   0
  -6   4 -10   41.76    5.36   0
  -4  -6  10   35.13    5.25   0
   6  -4 -10   28.41    5.20   0
   4   6 -10   32.34    4.97   0
  -6   6 -10   31.44    5.13   0
   6  -6 -10   27.77    5.09   0
  -6  -6  10   29.34    5.21   0
   6   6 -10   22.68    5.03   0
   7   5 -10   23.26    4.88   0
  -5   7 -10   35.11    5.23   0
  -7  -5  10   26.93    4.85   0
   3  -7  10   79.70    5.57   0
  -7  -3 -10   84.30    6.89   0
   7   3 -10   99.50    5.29   0
  -3   7 -10   91.58    5.52   0
   1  -7  10   62.40    5.41   0
   7   1 -10   76.94    5.24   0
  -7  -1 -10   69.85    5.73   0
  -1   7 -10   71.12    5.18   0
  -7   1 -10  111.77    5.86   0
   7  -1 -10  112.02    5.54   0
  -1  -7  10  100.63    5.38   0
   1   7 -10  114.29    5.26   0
  -7   3 -10  128.67    5.95   0
  -3  -7  10  121.41    5.70   0
   7  -3 -10  114.77    5.74   0
   3   7 -10  130.64    5.60   0
  -7   5 -10   68.88    5.54   0
   7  -5 -10   54.35    5.35   0
  -5  -7  10   57.73    5.60   0
   5   7 -10   55.29    5.34   0
   7  -7 -10   64.10    5.57   0
  -7  -7  10   55.50    5.51   0
  -7   7 -10   67.63    6.46   0
   7   7 -10   70.86    5.12   0
   6  -8  10    6.06    5.28   0
   8   6 -10    7.11    4.77   0
  -8  -6  10    2.20    5.01   0
  -6   8 -10    8.74    4.99   0
  -8  -4 -10    7.75    5.56   0
   8   4 -10    1.08    4.84   0
   4  -8  10    4.01    5.08   0
  -4   8 -10    7.00    4.76   0
  -8  -2 -10   11.32    6.47   0
   8   2 -10    6.34    5.06   0
   2  -8  10   15.08    5.25   0
  -2   8 -10   18.28    4.75   0
  -8   0 -10    7.10    5.57   0
   0  -8  10   14.34    5.00   0
   8   0 -10   18.11    5.13   0
   0   8 -10    9.76    4.95   0
   8  -2 -10   37.49    5.25   0
  -2  -8  10   38.72    5.10   0
  -8   2 -10   51.23    6.51   0
   2   8 -10   54.60    4.82   0
  -8   4 -10    9.64    5.18   0
  -4  -8  10    4.71    5.26   0
   8  -4 -10    4.02    5.14   0
   4   8 -10    5.21    4.93   0
  -8   6 -10   11.18    5.08   0
  -6  -8  10   12.09    5.04   0
   8  -6 -10    7.11    5.31   0
   6   8 -10    3.71    4.82   0
   8  -8 -10   10.11    5.24   0
  -8  -8  10    1.36    4.99   0
  -8   8 -10    3.01    5.13   0
   8   8 -10    3.41    4.61   0
   9   7 -10   10.47    4.87   0
   7  -9  10   14.43    5.26   0
  -9  -7  10    9.77    5.21   0
  -7   9 -10    2.25    5.22   0
   5  -9  10   10.72    5.42   0
   9   5 -10    2.27    4.99   0
  -5   9 -10    7.26    5.02   0
   9   3 -10   25.40    5.21   0
   3  -9  10   25.10    5.29   0
  -9  -3 -10   22.21    5.22   0
  -3   9 -10   33.64    4.91   0
   1  -9  10    6.16    5.05   0
   9   1 -10   11.61    5.10   0
  -9  -1 -10   11.06    6.53   0
  -1   9 -10   11.78    4.69   0
   9  -1 -10   61.16    5.62   0
  -1  -9  10   49.57    5.73   0
  -9   1 -10   70.20    5.54   0
   1   9 -10   65.65    4.99   0
  -3  -9  10   28.78    4.88   0
  -9   3 -10   27.97    6.67   0
   9  -3 -10   30.48    5.61   0
   3   9 -10   30.48    4.51   0
   9  -5 -10   21.49    5.55   0
  -9   5 -10   27.37    5.24   0
  -5  -9  10   28.79    5.21   0
   5   9 -10   25.90    4.94   0
   9  -7 -10   41.60    5.42   0
  -7  -9  10   50.97    5.61   0
  -9   7 -10   51.54    5.65   0
   7   9 -10   56.05    4.98   0
  -9  -9  10   15.74    5.18   0
  -9   9 -10   12.17    6.54   0
   9  -9 -10    7.26    6.35   0
   9   9 -10   13.00    4.84   0
   8 -10  10   27.94    7.01   0
  10   8 -10   30.43    5.07   0
 -10  -8  10   20.86    5.52   0
  -8  10 -10   31.02    6.31   0
  10   6 -10    0.94    4.62   0
   6 -10  10    8.08    5.23   0
 -10  -6  10    8.29    5.19   0
  -6  10 -10   -0.75    4.88   0
  10   4 -10    4.12    5.29   0
   4 -10  10   10.29    5.30   0
 -10  -4 -10    5.94    5.36   0
  -4  10 -10    5.29    4.84   0
 -10  -2 -10    0.55    5.48   0
   2 -10  10    2.03    5.43   0
  10   2 -10    7.61    4.92   0
  -2  10 -10    8.95    4.72   0
   0 -10  10   17.68    5.59   0
 -10   0 -10   18.07    6.79   0
  10   0 -10   15.51    5.45   0
   0  10 -10   25.50    4.98   0
  10  -2 -10   38.43    5.57   0
 -10   2 -10   44.67    6.69   0
  -2 -10  10   34.43    5.53   0
   2  10 -10   45.62    5.15   0
 -10   4 -10    0.83    6.36   0
  10  -4 -10    8.12    5.37   0
  -4 -10  10   -2.71    4.93   0
   4  10 -10    2.82    4.62   0
  -6 -10  10   25.58    5.36   0
  10  -6 -10   30.33    5.37   0
 -10   6 -10   34.90    5.25   0
   6  10 -10   34.66    5.09   0
  10  -8 -10    6.60    5.29   0
  -8 -10  10    5.56    5.33   0
 -10   8 -10    5.18    6.11   0
   8  10 -10    6.98    4.52   0
 -10 -10  10   -1.36    5.31   0
 -10  10 -10    9.25    6.48   0
  10 -10 -10    9.29    5.39   0
  10  10 -10    9.73    5.15   0
 -10 -10 -10   13.58    5.18   0
   9 -11  10    5.72    6.80   0
  11   9 -10   10.38    5.12   0
 -11  -9 -10    9.82    6.28   0
  -9  11 -10   15.95    6.55   0
 -11  -9  10    4.13    5.78   0
   7 -11  10    7.66    5.72   0
  11   7 -10   -2.67    5.18   0
  -7  11 -10    4.89    5.29   0
 -11  -7  10    0.10    5.32   0
  11   5 -10   -1.13    4.85   0
   5 -11  10    0.39    5.46   0
 -11  -5 -10    0.53    6.66   0
  -5  11 -10    3.33    6.08   0
  11   3 -10    0.23    4.98   0
 -11  -3 -10   -1.47    5.49   0
   3 -11  10   -0.36    5.08   0
  -3  11 -10    5.24    4.79   0
 -11  -1 -10    7.60    6.62   0
  11   1 -10   11.27    5.07   0
   1 -11  10    3.48    5.22   0
  -1  11 -10    6.71    4.95   0
 -11   1 -10    3.14    6.57   0
  -1 -11  10    3.81    6.53   0
  11  -1 -10    7.96    4.97   0
   1  11 -10    5.30    4.89   0
  11  -3 -10   32.14    5.37   0
 -11   3 -10   39.23    6.53   0
  -3 -11  10   31.74    5.04   0
   3  11 -10   40.90    4.89   0
  11  -5 -10   14.21    6.45   0
  -5 -11  10   20.40    5.32   0
 -11   5 -10   25.47    5.20   0
   5  11 -10   22.57    4.85   0
  11  -7 -10    6.90    4.96   0
 -11   7 -10    5.63    6.13   0
  -7 -11  10    3.27    5.27   0
   7  11 -10   14.10    4.84   0
  -9 -11  10   16.78    5.41   0
  11  -9 -10   23.66    5.73   0
 -11   9 -10   25.39    6.52   0
   9  11 -10   27.55    5.31   0
  -9 -11 -10   27.12    5.13   0
 -11 -11  10    6.86    5.86   0
 -11  11 -10    3.82    6.82   0
  11 -11 -10    8.30    5.62   0
 -11 -11 -10    6.50    5.48   0
  11  11 -10    8.18    5.35   0
 -12 -10 -10    4.55    5.45   0
  10 -12  10    6.28    7.19   0
  12  10 -10    6.77    5.50   0
 -10  12 -10    5.48    6.69   0
 -12 -10  10   -2.32    5.60   0
 -12  -8 -10    7.34    6.50   0
  12   8 -10    5.54    5.17   0
   8 -12  10    7.32    7.04   0
  -8  12 -10    5.27    5.16   0
 -12  -8  10    0.77    5.52   0
   6 -12  10    4.65    5.79   0
  12   6 -10    7.25    5.32   0
  -6  12 -10    2.40    6.41   0
 -12  -4 -10    2.52    6.76   0
  12   4 -10    4.12    5.14   0
   4 -12  10    3.65    5.60   0
  -4  12 -10    3.17    5.09   0
  12   2 -10    6.72    5.14   0
 -12  -2 -10    6.20    6.68   0
   2 -12  10   10.87    5.43   0
  -2  12 -10    4.16    5.83   0
   0 -12  10    6.40    5.16   0
  12   0 -10    6.41    5.05   0
 -12   0 -10    5.71    6.56   0
   0  12 -10    9.82    4.59   0
 -12   2 -10   12.08    6.36   0
  -2 -12  10    5.72    5.21   0
  12  -2 -10   10.60    6.32   0
   2  12 -10    3.56    4.88   0
 -12   4 -10   14.24    6.19   0
  12  -4 -10   17.58    6.81   0
  -4 -12  10   14.62    5.34   0
   4  12 -10   15.15    4.95   0
  -6 -12  10   31.56    5.44   0
 -12   6 -10   23.96    6.60   0
  12  -6 -10   26.87    6.00   0
   6  12 -10   30.45    5.12   0
  12  -8 -10   12.59    5.43   0
 -12   8 -10   11.85    6.42   0
  -8 -12  10    6.62    5.20   0
   8  12 -10    7.22    4.88   0
  -8 -12 -10   16.90    5.07   0
  12 -10 -10    7.28    5.46   0
 -12  10 -10    3.54    6.80   0
 -10 -12  10    7.92    5.67   0
 -10 -12 -10    8.08    5.54   0
  10  12 -10   14.64    5.38   0
 -13  -9 -10    3.71    6.79   0
  13   9 -10    6.14    5.38   0
   9 -13  10    0.32    5.95   0
 -13  -9  10   10.63    5.88   0
  -9  13 -10    3.61    6.78   0
 -13  -7 -10    2.77    5.00   0
   7 -13  10   -2.76    7.14   0
  13   7 -10   -4.62    5.09   0
  -7  13 -10    4.84    5.34   0
 -13  -7  10   -1.65    5.44   0
  13   5 -10    4.76    5.09   0
   5 -13  10    6.47    6.84   0
 -13  -5 -10    6.61    6.35   0
 -13  -5 -10    4.82    6.96   0
  -5  13 -10    7.51    6.45   0
  13   3 -10   -0.31    5.04   0
   3 -13  10    4.56    5.39   0
 -13  -3 -10    0.07    6.93   0
  -3  13 -10    6.82    5.32   0
 -13  -1 -10    4.14    6.54   0
  13   1 -10    8.74    5.25   0
   1 -13  10    2.01    5.26   0
  -1  13 -10    1.02    5.02   0
  -1 -13  10   -2.99    5.31   0
 -13   1 -10   -0.06    7.60   0
  13  -1 -10    9.12    5.12   0
   1  13 -10   -2.22    4.99   0
 -13   3 -10    4.85    7.34   0
  -3 -13  10   14.40    5.17   0
  13  -3 -10   10.48    5.50   0
   3  13 -10    3.04    4.99   0
  13  -5 -10    6.74    5.56   0
  -5 -13  10   14.22    5.40   0
 -13   5 -10   14.42    7.38   0
   5  13 -10    8.93    5.09   0
 -13   7 -10    1.26    6.63   0
  -7 -13  10    1.41    5.54   0
  13  -7 -10    3.40    5.51   0
   7  13 -10    2.61    5.13   0
  -7 -13 -10   -0.93    4.90   0
 -13   9 -10    7.70    6.74   0
  13  -9 -10    3.30    5.75   0
  -9 -13  10   -1.37    5.42   0
  -9 -13 -10   -0.31    5.35   0
   9  13 -10   -0.54    5.20   0
 -14  -8 -10   18.34    5.61   0
   8 -14  10   12.00    5.92   0
  14   8 -10   19.53    5.54   0
  -8  14 -10   17.58    6.89   0
 -14  -8  10   15.25    5.92   0
 -14  -6 -10   18.02    6.76   0
 -14  -6 -10   17.25    7.56   0
   6 -14  10   23.58    5.94   0
  14   6 -10   19.05    5.54   0
  -6  14 -10   14.56    5.58   0
  14   4 -10    5.14    5.27   0
 -14  -4 -10    2.40    6.84   0
   4 -14  10    3.69    5.41   0
 -14  -4 -10    0.79    6.24   0
  -4  14 -10    6.66    5.13   0
  14   2 -10   -2.21    5.23   0
 -14  -2 -10    5.68    7.85   0
   2 -14  10    3.84    5.37   0
  -2  14 -10    6.15    5.01   0
   0 -14  10   -3.53    5.63   0
  14   0 -10    9.11    5.56   0
 -14   0 -10   13.82    7.76   0
   0  14 -10    9.22    5.23   0
 -14   2 -10    3.86    7.47   0
  -2 -14  10    5.47    5.25   0
  14  -2 -10    5.61    5.50   0
   2  14 -10   11.48    5.11   0
  14  -4 -10   21.29    5.58   0
  -4 -14  10    0.49    5.38   0
 -14   4 -10   19.20    7.75   0
   4  14 -10   25.94    5.17   0
  -4 -14 -10   25.04    5.16   0
  14  -6 -10   -7.22    5.40   0
  -6 -14  10   -5.02    5.59   0
 -14   6 -10    2.42    7.50   0
   6  14 -10    2.16    5.11   0
  -6 -14 -10    3.65    5.15   0
 -14   8 -10    5.67    7.93   0
  -8 -14  10    3.20    5.71   0
  14  -8 -10    7.92    5.82   0
  -8 -14 -10    1.39    5.49   0
   8  14 -10    7.03    5.10   0
  15   7 -10    2.15    5.66   0
  -7  15 -10    5.16    6.88   0
 -15  -5 -10   -1.38    6.80   0
   5 -15  10   -3.81    5.68   0
 -15  -5 -10    3.01    7.44   0
  15   5 -10    3.83    5.46   0
  -5  15 -10    1.27    5.59   0
 -15  -3 -10    9.19    6.81   0
  15   3 -10    7.50    5.57   0
 -15  -3 -10    9.89    8.22   0
   3 -15  10    1.41    5.61   0
  -3  15 -10   12.16    5.26   0
 -15  -1 -10   11.44    7.72   0
  15   1 -10    6.39    5.36   0
   1 -15  10    4.54    5.60   0
 -15  -1 -10   11.69    8.13   0
  -1  15 -10   12.65    5.37   0
 -15   1 -10    8.35    7.87   0
  -1 -15  10    1.72    5.60   0
  15  -1 -10    5.78    5.76   0
   1  15 -10   11.75    5.38   0
  -3 -15  10    8.77    5.45   0
 -15   3 -10    3.15    8.61   0
  15  -3 -10    8.88    6.64   0
   3  15 -10   -2.83    4.87   0
  -3 -15 -10   -1.72    5.19   0
  15  -5 -10    0.97    5.69   0
  -5 -15  10   -7.16    5.46   0
 -15   5 -10    1.51    9.54   0
  -5 -15 -10    7.30    5.24   0
   5  15 -10    3.40    5.18   0
  15  -7 -10   -3.61    6.17   0
  -7 -15  10  -10.88    5.70   0
   7  15 -10    6.83    5.54   0
 -16  -4 -10    3.37    7.91   0
   4 -16  10    0.19    5.54   0
 -16  -4 -10    5.82    8.51   0
  16   4 -10    7.63    5.67   0
  -4  16 -10    4.72    6.75   0
  16   2 -10    7.70    5.68   0
 -16  -2 -10   10.46    7.74   0
   2 -16  10    0.86    5.88   0
 -16  -2 -10    9.64    9.46   0
  -2  16 -10   18.09    5.38   0
 -16   0 -10    5.24    9.29   0
 -16   0 -10    7.73    9.73   0
   0 -16  10    9.59    5.94   0
  16   0 -10   -3.97    5.69   0
   0  16 -10    9.23    5.42   0
   0 -16 -10    6.41    5.25   0
 -16   2 -10    0.01   11.98   0
  -2 -16  10   -1.85    5.76   0
  16  -2 -10    2.89    5.63   0
 -16   2 -10    2.45   12.32   0
   2  16 -10    2.41    5.18   0
  -2 -16 -10    2.02    5.07   0
  -4 -16  10    2.37    5.44   0
  16  -4 -10    5.63    5.83   0
  -4 -16 -10    2.90    5.37   0
   4  16 -10    4.66    5.02   0
   1   0 -11   20.54    5.06   0
  -1   0 -11   18.87    5.13   0
   0   1 -11   19.60    5.08   0
   0  -1 -11   26.05    5.25   0
   2   1 -11   75.09    5.16   0
  -2  -1 -11   72.74    5.46   0
  -1   2 -11   84.40    5.35   0
   1  -2 -11   76.46    5.37   0
  -2   1 -11   45.24    5.27   0
   2  -1 -11   41.89    5.18   0
  -1  -2 -11   46.47    5.25   0
   1   2 -11   42.46    5.08   0
  -3  -2 -11    0.79    5.06   0
   3   2 -11   -4.47    5.13   0
   2  -3 -11    4.05    5.02   0
  -2   3 -11   11.98    5.15   0
   3   0 -11   23.00    5.00   0
  -3   0 -11   19.91    5.45   0
   0  -3 -11   21.57    5.16   0
   0   3 -11   20.16    5.13   0
   3  -2 -11   21.93    5.01   0
  -3   2 -11   20.40    5.24   0
   2   3 -11   11.65    4.86   0
  -2  -3 -11   12.89    5.12   0
   4   3 -11   30.51    5.04   0
  -4  -3 -11   18.86    5.20   0
  -3   4 -11   29.34    6.34   0
   3  -4 -11   22.54    5.34   0
  -4  -1 -11  120.04    5.78   0
   4   1 -11  111.82    5.64   0
   1  -4 -11   94.25    5.33   0
  -1   4 -11  113.29    5.45   0
  -4   1 -11   18.07    5.34   0
   4  -1 -11   19.37    5.23   0
  -1  -4 -11   16.62    5.11   0
   1   4 -11   17.60    4.81   0
   4  -3 -11    9.60    5.13   0
  -4   3 -11   -0.96    5.24   0
   3   4 -11    6.31    4.90   0
  -3  -4 -11    7.07    6.38   0
   5   4 -11   50.50    5.25   0
  -5  -4 -11   40.27    6.64   0
   4  -5 -11   37.18    5.26   0
  -4   5 -11   46.92    5.53   0
  -5  -2 -11   26.44    5.19   0
   5   2 -11   25.52    5.00   0
  -2   5 -11   21.98    5.26   0
   2  -5 -11   23.41    5.32   0
   5   0 -11   39.20    5.18   0
  -5   0 -11   31.88    5.50   0
   0  -5 -11   37.03    5.14   0
   0   5 -11   32.38    5.18   0
   5  -2 -11   28.27    5.15   0
  -5   2 -11   35.80    5.50   0
   2   5 -11   42.18    5.13   0
  -2  -5 -11   35.46    4.92   0
   5  -4 -11    3.96    5.24   0
  -5   4 -11   13.00    5.21   0
  -4  -5 -11    0.25    5.15   0
   4   5 -11   10.31    4.99   0
   6   5 -11   19.06    5.01   0
  -6  -5 -11   18.40    5.54   0
  -5   6 -11   16.29    6.44   0
   5  -6 -11    8.55    5.14   0
   6   3 -11    6.37    4.81   0
  -6  -3 -11   15.98    5.50   0
   3  -6 -11    7.51    5.16   0
  -3   6 -11    7.29    4.99   0
  -6  -1 -11   39.10    5.57   0
   6   1 -11   46.47    5.49   0
  -1   6 -11   51.64    5.16   0
   1  -6 -11   38.54    5.34   0
  -6   1 -11  108.50    7.60   0
   6  -1 -11  115.44    5.71   0
   1   6 -11  123.41    5.78   0
  -6   3 -11    0.47    6.57   0
   6  -3 -11   12.97    5.09   0
  -3  -6  11    6.27    5.04   0
   3   6 -11    3.63    4.73   0
  -5  -6  11    6.63    5.07   0
  -6   5 -11    3.02    5.26   0
   6  -5 -11    3.25    4.96   0
   5   6 -11    6.27    4.88   0
   7   6 -11    7.50    4.62   0
  -6   7 -11    9.03    5.14   0
   6  -7 -11   -0.30    4.90   0
  -7  -6  11    1.02    5.12   0
   7   4 -11    8.87    4.78   0
  -7  -4 -11    4.40    5.14   0
  -4   7 -11    3.34    6.26   0
   4  -7 -11   12.40    4.95   0
  -7  -2 -11   34.73    5.90   0
   7   2 -11   32.11    4.84   0
  -2   7 -11   45.30    5.55   0
   7   0 -11   20.25    5.15   0
  -7   0 -11   20.31    5.53   0
   0  -7  11   16.15    5.02   0
   0   7 -11   19.08    5.13   0
  -2  -7  11   24.29    4.80   0
   7  -2 -11   20.10    5.06   0
  -7   2 -11   20.64    5.45   0
   2   7 -11   23.09    4.96   0
  -4  -7  11   79.51    5.38   0
  -7   4 -11   88.01    5.77   0
   7  -4 -11   68.12    5.47   0
   4   7 -11   86.55    5.21   0
  -7   6 -11    9.06    5.13   0
  -6  -7  11   11.78    5.00   0
   7  -6 -11   -1.46    4.87   0
   6   7 -11    7.57    4.91   0
   8   7 -11   -6.45    5.06   0
   7  -8 -11   -0.76    5.40   0
  -8  -7  11    7.43    5.31   0
  -7   8 -11    7.24    6.17   0
  -8  -5 -11   11.58    5.54   0
   8   5 -11    5.07    4.84   0
  -5   8 -11   10.32    6.37   0
   8   3 -11    3.02    4.72   0
  -8  -3 -11    1.16    6.91   0
   3  -8  11   -0.21    5.12   0
  -3   8 -11    4.30    4.96   0
  -8  -1 -11   18.24    5.47   0
   1  -8  11   16.72    5.38   0
   8   1 -11   17.65    5.22   0
  -1   8 -11   23.97    5.20   0
   8  -1 -11   57.21    5.52   0
  -1  -8  11   51.19    5.73   0
  -8   1 -11   71.22    5.93   0
   1   8 -11   72.91    5.43   0
  -3  -8  11   12.68    4.86   0
   8  -3 -11   11.59    5.27   0
  -8   3 -11    7.57    5.27   0
   3   8 -11    9.32    4.69   0
   8  -5 -11   17.00    5.28   0
  -8   5 -11   24.46    6.80   0
  -5  -8  11    6.85    5.30   0
   5   8 -11   21.73    5.00   0
  -7  -8  11   12.17    5.19   0
   8  -7 -11    4.79    5.25   0
  -8   7 -11    9.61    5.29   0
   7   8 -11    8.00    4.95   0
   9   8 -11   11.97    4.91   0
   8  -9 -11   12.00    4.90   0
  -8   9 -11    1.59    6.55   0
  -9  -8  11    0.45    5.08   0
   9   6 -11   17.77    4.91   0
  -6   9 -11   18.02    5.16   0
   4  -9  11   23.25    5.54   0
   9   4 -11   20.44    5.10   0
  -9  -4 -11   15.76    5.47   0
  -4   9 -11   22.36    5.54   0
   2  -9  11   45.20    5.35   0
   9   2 -11   42.13    5.15   0
  -9  -2 -11   35.64    6.85   0
  -2   9 -11   54.59    5.24   0
  -9   0 -11    7.11    6.78   0
   9   0 -11    5.83    5.19   0
   0  -9  11    3.17    5.32   0
   0   9 -11    3.62    4.88   0
   9  -2 -11   16.27    5.19   0
  -9   2 -11    1.19    5.42   0
  -2  -9  11    6.56    5.00   0
   2   9 -11   11.22    4.49   0
  -9   4 -11   47.13    6.74   0
   9  -4 -11   38.24    5.49   0
  -4  -9  11   36.33    5.29   0
   4   9 -11   43.66    4.82   0
   9  -6 -11    8.96    5.44   0
  -6  -9  11    1.55    5.31   0
  -9   6 -11   10.85    5.04   0
   6   9 -11    3.65    4.94   0
   9  -8 -11    8.25    5.27   0
  -9   8 -11   -3.51    6.54   0
  -8  -9  11    1.07    5.34   0
   8   9 -11   -3.99    5.02   0
  10   9 -11    3.69    5.08   0
 -10  -9  11    7.59    5.70   0
  -9  10 -11    0.78    5.45   0
   9 -10 -11    0.79    5.45   0
  10   7 -11    6.71    3.67   0
 -10  -7  11   -0.97    5.42   0
  -7  10 -11    0.79    6.41   0
  10   5 -11   29.09    5.02   0
   5 -10  11   19.13    5.38   0
 -10  -5 -11   22.86    5.67   0
  -5  10 -11   31.89    5.28   0
 -10  -3 -11    3.95    5.79   0
  10   3 -11    0.30    4.87   0
   3 -10  11    6.80    5.61   0
  -3  10 -11    1.94    4.97   0
 -10  -1 -11   10.57    7.08   0
  10   1 -11   11.41    5.13   0
   1 -10  11    4.58    5.19   0
  -1  10 -11   18.23    4.78   0
  -1 -10  11   26.07    5.44   0
 -10   1 -11   33.85    5.86   0
  10  -1 -11   25.14    5.38   0
   1  10 -11   42.60    5.26   0
  10  -3 -11   22.95    5.36   0
 -10   3 -11   23.31    5.28   0
  -3 -10  11   16.09    5.41   0
   3  10 -11   22.05    4.97   0
 -10   5 -11   10.31    5.30   0
  -5 -10  11   10.21    5.28   0
  10  -5 -11    4.60    5.29   0
   5  10 -11   17.40    4.92   0
  10  -7 -11   13.82    6.82   0
  -7 -10  11    1.21    5.38   0
 -10   7 -11    4.83    5.29   0
   7  10 -11    4.91    5.06   0
  10  -9 -11   10.50    5.58   0
 -10   9 -11    5.05    6.94   0
  -9 -10  11   -3.46    5.33   0
   9  10 -11   11.80    3.60   0
  11  10 -11    3.00    5.31   0
 -11 -10 -11    7.62    5.48   0
 -11 -10  11    2.37    5.52   0
 -10  11 -11    3.00    6.69   0
  10 -11 -11    8.56    5.63   0
  11   8 -11   -1.49    5.17   0
 -11  -8  11    4.27    5.37   0
  -8  11 -11    1.42    5.73   0
  11   6 -11   10.02    5.29   0
 -11  -6 -11   22.76    6.10   0
   6 -11  11   19.07    5.84   0
  -6  11 -11   23.26    6.62   0
  11   4 -11    5.40    5.41   0
 -11  -4 -11    6.24    5.48   0
   4 -11  11    3.44    6.77   0
  -4  11 -11   13.06    5.23   0
  11   2 -11   19.82    6.56   0
   2 -11  11   17.94    6.69   0
 -11  -2 -11   24.65    6.72   0
  -2  11 -11   20.09    5.35   0
   0 -11  11   14.78    5.40   0
  11   0 -11   14.85    5.26   0
 -11   0 -11   18.43    6.76   0
   0  11 -11   18.05    5.25   0
  -2 -11  11    4.06    5.11   0
 -11   2 -11   -1.97    6.12   0
  11  -2 -11    1.97    5.06   0
   2  11 -11    4.30    5.09   0
  -4 -11  11   30.05    5.32   0
 -11   4 -11   22.63    6.61   0
  11  -4 -11   23.00    5.43   0
   4  11 -11   33.99    5.03   0
  -6 -11  11   -0.76    5.21   0
  11  -6 -11    1.55    5.31   0
 -11   6 -11    6.42    6.52   0
   6  11 -11    6.96    4.88   0
  11  -8 -11   13.73    5.48   0
  -8 -11  11   14.11    5.59   0
 -11   8 -11    7.59    6.47   0
   8  11 -11   17.47    5.04   0
  11 -10 -11   -0.87    5.75   0
 -11  10 -11   -0.16    6.81   0
 -10 -11  11   10.35    5.67   0
  10  11 -11   -3.22    5.37   0
 -10 -11 -11    3.04    5.58   0
 -12  -9 -11    4.09    5.63   0
  12   9 -11    3.57    5.68   0
  -9  12 -11    6.43    5.47   0
 -12  -9  11    8.46    5.98   0
   7 -12  11    0.97    5.93   0
  12   7 -11    2.85    5.39   0
  -7  12 -11   -0.06    5.35   0
 -12  -5 -11    1.50    5.79   0
  12   5 -11   13.99    5.34   0
   5 -12  11    6.21    5.74   0
  -5  12 -11    3.34    6.50   0
  12   3 -11   20.42    5.44   0
   3 -12  11   15.94    6.79   0
 -12  -3 -11   20.12    5.77   0
  -3  12 -11   32.47    5.54   0
   1 -12  11    3.35    5.53   0
 -12  -1 -11    7.32    6.81   0
  12   1 -11   13.82    5.28   0
  -1  12 -11   11.80    5.15   0
  -1 -12  11    5.36    5.44   0
 -12   1 -11    4.10    5.41   0
  12  -1 -11    4.49    5.35   0
   1  12 -11    7.15    5.31   0
  -3 -12  11    9.82    5.22   0
  12  -3 -11    9.04    5.36   0
 -12   3 -11   18.27    6.72   0
   3  12 -11    7.86    4.65   0
  -5 -12  11    4.96    5.31   0
  12  -5 -11    9.77    5.48   0
 -12   5 -11    8.97    6.61   0
   5  12 -11   13.34    4.77   0
  -7 -12  11    5.15    5.65   0
 -12   7 -11   10.24    6.75   0
  12  -7 -11   15.34    7.03   0
   7  12 -11    4.74    5.32   0
  -9 -12  11   10.21    5.69   0
  12  -9 -11    3.08    6.16   0
 -12   9 -11    6.77    6.95   0
   9  12 -11   16.31    5.54   0
  -9 -12 -11    9.31    5.64   0
 -13  -6 -11    5.06    6.03   0
   6 -13  11    4.31    7.14   0
 -13  -6 -11    0.05    6.72   0
  13   6 -11    0.65    5.42   0
  -6  13 -11    1.82    5.48   0
 -13  -4 -11    6.18    5.61   0
  13   4 -11    4.43    5.10   0
   4 -13  11    5.81    5.74   0
  -4  13 -11    5.15    6.62   0
 -13  -2 -11    2.12    7.24   0
  13   2 -11    4.29    5.28   0
   2 -13  11    6.14    5.59   0
  -2  13 -11    0.24    6.46   0
  13   0 -11    2.78    5.39   0
 -13   0 -11    6.29    6.83   0
   0 -13  11   12.25    5.37   0
   0  13 -11   12.33    5.19   0
 -13   2 -11    1.24    7.76   0
  13  -2 -11    5.54    5.49   0
  -2 -13  11    0.07    6.64   0
   2  13 -11    1.89    4.99   0
  13  -4 -11    0.17    5.57   0
  -4 -13  11   -0.91    5.50   0
 -13   4 -11    3.81    7.90   0
   4  13 -11    0.47    5.18   0
  13  -6 -11    3.43    5.35   0
 -13   6 -11    1.90    6.83   0
  -6 -13  11    5.07    5.68   0
   6  13 -11    6.41    5.31   0
  13  -8 -11   10.41    5.91   0
  14   5 -11    0.33    5.57   0
   5 -14  11   -3.38    6.12   0
 -14  -5 -11   -5.22    5.94   0
 -14  -5 -11    0.68    6.79   0
  -5  14 -11   10.18    5.46   0
  14   3 -11    8.45    6.88   0
 -14  -3 -11    4.96    7.27   0
   3 -14  11   13.71    6.68   0
  -3  14 -11    8.18    5.51   0
  14   1 -11    2.35    5.51   0
 -14  -1 -11    6.64    7.09   0
   1 -14  11   -4.86    5.41   0
  -1  14 -11    4.27    5.27   0
 -14   1 -11   13.88    6.98   0
  14  -1 -11    7.56    5.53   0
  -1 -14  11    9.71    6.03   0
   1  14 -11   16.57    5.49   0
  -3 -14  11    8.29    5.68   0
  14  -3 -11   -6.51    5.73   0
 -14   3 -11    2.84    7.09   0
   3  14 -11    0.42    4.93   0
  14  -5 -11    9.41    5.91   0
 -14   5 -11    3.48    8.02   0
  -5 -14  11    0.91    5.63   0
   5  14 -11    4.60    5.00   0
  -5 -14 -11    6.50    5.33   0
  15   2 -11    4.46    5.69   0
   2 -15  11   -2.58    6.01   0
 -15  -2 -11    3.33    8.55   0
  -2  15 -11   12.68    5.30   0
 -15   0 -11    7.95    8.32   0
  15   0 -11   -0.17    5.42   0
   0 -15  11    2.84    5.81   0
   0  15 -11   -1.09    5.33   0
  15  -2 -11   17.82    6.12   0
  -2 -15  11   13.64    5.46   0
 -15   2 -11   20.90    8.74   0
   2  15 -11    3.51    5.27   0
   0   0 -12   41.39    5.45   0
  -1   1 -12   14.33    5.83   0
   1  -1 -12   21.41    5.30   0
   1   1 -12   19.14    5.32   0
  -1  -1 -12   29.32    5.14   0
   2   0 -12   22.67    5.00   0
  -2   0 -12   19.66    5.40   0
   0  -2 -12   20.01    5.08   0
   0   2 -12   21.32    5.71   0
   2  -2 -12   32.47    4.84   0
  -2   2 -12   26.45    5.62   0
   2   2 -12   34.30    5.06   0
  -2  -2 -12   29.71    5.56   0
  -3  -1 -12    8.25    5.32   0
   3   1 -12    2.29    5.01   0
   1  -3 -12    4.39    4.95   0
  -1   3 -12   11.90    5.21   0
  -3   1 -12   75.46    5.73   0
   3  -1 -12   76.89    5.56   0
  -1  -3 -12   67.72    5.71   0
   1   3 -12   74.80    5.58   0
  -3   3 -12    8.68    5.38   0
   3  -3 -12    5.60    5.06   0
  -3  -3 -12   18.34    5.57   0
   3   3 -12    1.73    4.90   0
   4   2 -12    8.83    5.03   0
  -4  -2 -12    8.48    5.27   0
   2  -4 -12   14.40    5.17   0
  -2   4 -12    8.74    5.32   0
   4   0 -12   13.11    5.18   0
  -4   0 -12   12.75    5.37   0
   0   4 -12   16.73    5.56   0
   0  -4 -12   13.35    5.04   0
   4  -2 -12   32.03    5.26   0
  -4   2 -12   46.04    5.50   0
   2   4 -12   34.84    5.16   0
  -2  -4 -12   47.75    5.44   0
   4  -4 -12   12.17    5.15   0
  -4   4 -12   29.98    5.60   0
   4   4 -12   13.40    4.78   0
  -4  -4 -12   11.15    5.37   0
  -5  -3 -12   24.97    5.28   0
   5   3 -12   32.19    5.00   0
  -3   5 -12   35.24    5.45   0
   3  -5 -12   22.81    5.09   0
  -5  -1 -12   23.80    5.67   0
   5   1 -12   12.80    5.21   0
  -1   5 -12   25.30    5.18   0
   1  -5 -12   15.08    3.52   0
  -5   1 -12   11.77    5.67   0
   5  -1 -12    5.81    4.96   0
   1   5 -12   13.24    4.67   0
  -1  -5 -12   10.66    5.04   0
  -5   3 -12    9.52    6.56   0
   5  -3 -12   12.07    5.11   0
   3   5 -12    5.43    4.90   0
  -3  -5 -12    8.61    5.43   0
  -5   5 -12   11.09    6.45   0
   5  -5 -12   14.73    5.37   0
   5   5 -12   12.89    4.98   0
  -5  -5 -12    8.10    5.74   0
   6   4 -12   -0.94    5.06   0
  -6  -4 -12   10.46    5.43   0
  -4   6 -12    4.76    6.39   0
   4  -6 -12    3.88    5.14   0
   6   2 -12    2.24    4.94   0
  -6  -2 -12   -0.41    5.36   0
  -2   6 -12    5.02    5.09   0
   2  -6 -12   -4.28    4.88   0
  -6   0 -12   16.67    5.51   0
   6   0 -12   16.43    5.04   0
   0  -6 -12    5.93    4.96   0
   0   6 -12   19.22    5.17   0
   6  -2 -12    8.58    4.87   0
  -6   2 -12    4.61    5.44   0
   2   6 -12    4.18    4.75   0
  -2  -6 -12   -7.12    5.34   0
  -6   4 -12   12.57    6.55   0
   6  -4 -12    5.63    5.01   0
   4   6 -12    2.65    4.85   0
  -4  -6 -12   14.31    5.13   0
  -6   6 -12    6.57    6.46   0
   6  -6 -12    7.18    5.31   0
  -6  -6 -12   -2.98    5.34   0
   6   6 -12    5.04    4.92   0
   7   5 -12   14.77    4.98   0
  -7  -5 -12   21.89    6.70   0
  -5   7 -12   19.41    5.38   0
   5  -7 -12   22.55    5.37   0
  -7  -3 -12   16.40    5.47   0
   7   3 -12    3.29    5.03   0
  -3   7 -12   11.58    5.36   0
   3  -7 -12    5.91    5.25   0
  -7  -1 -12    0.44    5.48   0
   7   1 -12   10.62    5.08   0
  -1   7 -12   22.33    4.98   0
   1  -7 -12   11.46    4.94   0
   7  -1 -12   14.86    5.10   0
  -7   1 -12    8.60    5.46   0
   1   7 -12    8.35    4.68   0
   7  -3 -12    8.23    4.96   0
  -7   3 -12    8.62    6.40   0
   3   7 -12   -0.98    4.88   0
  -7   5 -12   10.78    5.45   0
   7  -5 -12    3.38    5.07   0
   5   7 -12   12.29    5.09   0
   7  -7 -12   13.79    5.19   0
  -7   7 -12    4.62    5.41   0
   7   7 -12    6.60    3.69   0
   8   6 -12    2.08    5.14   0
  -8  -6 -12    4.06    5.58   0
   6  -8 -12    4.61    5.35   0
  -6   8 -12    7.67    5.35   0
   8   4 -12   -7.26    5.06   0
  -8  -4 -12    2.22    5.55   0
   4  -8 -12    5.53    5.10   0
  -4   8 -12    0.56    5.25   0
   8   2 -12   -5.64    4.97   0
  -8  -2 -12    4.82    6.83   0
  -2   8 -12    2.04    5.05   0
  -8   0 -12    3.65    5.48   0
   0  -8  12    0.76    5.33   0
   8   0 -12    2.09    4.94   0
   0   8 -12    9.60    5.13   0
   8  -2 -12   11.32    5.05   0
  -8   2 -12    7.19    6.72   0
  -2  -8  12   11.56    5.18   0
   2   8 -12    4.70    5.08   0
  -8   4 -12   16.56    5.50   0
   8  -4 -12   -0.57    5.37   0
  -4  -8  12    9.67    5.22   0
   4   8 -12   16.29    5.05   0
  -8   6 -12   -0.66    6.68   0
   8  -6 -12   -3.78    5.47   0
  -6  -8  12    0.25    5.14   0
   6   8 -12    2.26    4.94   0
  -8  -8  12    0.22    5.29   0
  -8   8 -12    5.88    6.86   0
   8  -8 -12   -1.83    5.17   0
   8   8 -12    6.19    4.94   0
   9   7 -12    9.05    5.21   0
  -9  -7 -12   10.61    5.70   0
   7  -9 -12    5.86    5.36   0
  -7   9 -12    1.81    6.92   0
  -9  -5 -12    4.05    5.49   0
   9   5 -12    8.06    4.86   0
   5  -9 -12   -3.89    5.16   0
  -5   9 -12    8.30    5.48   0
   9   3 -12   13.33    5.19   0
  -9  -3 -12   10.38    5.80   0
  -3   9 -12   11.71    5.43   0
  -9  -1 -12    3.53    6.62   0
   9   1 -12    2.79    5.03   0
   1  -9  12   -2.71    5.46   0
  -1   9 -12    6.27    5.01   0
  -1  -9  12    6.26    5.39   0
  -9   1 -12    8.08    5.73   0
   9  -1 -12    3.50    5.17   0
   1   9 -12   13.40    5.01   0
   9  -3 -12   12.58    5.53   0
  -9   3 -12    1.62    6.71   0
  -3  -9  12   -6.44    5.18   0
   3   9 -12   -4.09    4.71   0
  -9   5 -12    4.23    5.43   0
   9  -5 -12   -0.72    5.32   0
  -5  -9  12    0.51    5.23   0
   5   9 -12    6.39    4.85   0
   9  -7 -12    6.72    5.43   0
  -7  -9  12    0.90    5.62   0
  -9   7 -12    1.50    6.66   0
   7   9 -12    5.19    5.27   0
  -9  -9  12    5.73    5.43   0
  -9   9 -12   13.15    7.05   0
   9  -9 -12   14.42    5.88   0
   9   9 -12   23.16    5.37   0
  10   8 -12    3.04    5.51   0
   8 -10 -12    0.23    5.71   0
  -8  10 -12    4.96    5.59   0
  10   6 -12    2.06    5.17   0
 -10  -6 -12   -1.38    7.33   0
   6 -10 -12    3.95    5.30   0
  -6  10 -12    3.49    5.50   0
   4 -10  12    0.93    5.43   0
 -10  -4 -12    8.26    5.72   0
  10   4 -12    8.60    5.40   0
  -4  10 -12    4.46    5.34   0
   2 -10  12   11.05    6.46   0
  10   2 -12   12.58    5.04   0
 -10  -2 -12    1.09    5.68   0
  -2  10 -12   10.53    5.12   0
   0 -10  12    4.45    5.46   0
  10   0 -12    7.90    5.33   0
 -10   0 -12    1.60    5.76   0
   0  10 -12    2.60    5.32   0
  10  -2 -12   -0.81    5.50   0
  -2 -10  12    6.60    5.34   0
 -10   2 -12    7.20    5.47   0
   2  10 -12    4.83    5.15   0
  -4 -10  12    6.34    5.38   0
 -10   4 -12    6.03    5.44   0
  10  -4 -12    0.89    5.48   0
   4  10 -12    5.77    5.12   0
  -6 -10  12   -0.44    5.58   0
  10  -6 -12    5.95    5.17   0
 -10   6 -12   -4.07    7.17   0
   6  10 -12    2.45    5.31   0
  10  -8 -12   -2.50    5.89   0
  -8 -10  12    5.11    5.56   0
 -10   8 -12    4.17    5.80   0
   8  10 -12    7.69    5.27   0
 -11  -7 -12    9.64    6.14   0
  11   7 -12   11.93    5.53   0
  -7  11 -12   13.99    5.56   0
  11   5 -12    2.67    5.29   0
 -11  -5 -12    1.57    5.92   0
   5 -11  12   -4.64    5.30   0
  -5  11 -12    1.71    5.14   0
  11   3 -12   10.33    5.44   0
 -11  -3 -12   10.68    7.14   0
   3 -11  12    1.80    6.88   0
  -3  11 -12    4.16    5.52   0
 -11  -1 -12   12.57    7.06   0
   1 -11  12    9.94    5.71   0
  11   1 -12    5.47    5.37   0
  -1  11 -12    6.21    5.23   0
 -11   1 -12   30.41    6.73   0
  11  -1 -12   11.85    6.75   0
  -1 -11  12   16.44    5.64   0
   1  11 -12   15.97    5.41   0
  11  -3 -12    8.65    5.46   0
 -11   3 -12    4.32    6.96   0
  -3 -11  12   11.91    5.45   0
   3  11 -12   13.13    5.13   0
  11  -5 -12    1.68    5.68   0
  -5 -11  12   12.49    5.47   0
 -11   5 -12    9.92    5.65   0
   5  11 -12    6.86    5.22   0
  11  -7 -12    5.88    5.83   0
 -11   7 -12    2.36    6.87   0
  -7 -11  12    1.98    5.62   0
   7  11 -12   -4.29    5.32   0
  12   6 -12    3.77    5.73   0
 -12  -6 -12    6.64    5.80   0
   6 -12  12    1.44    7.36   0
  -6  12 -12   -5.07    5.86   0
  12   4 -12    1.08    5.72   0
   4 -12  12   12.27    5.86   0
 -12  -4 -12    4.05    7.51   0
  -4  12 -12    3.16    5.64   0
 -12  -2 -12    8.99    7.24   0
  12   2 -12    4.10    5.49   0
   2 -12  12    1.07    5.65   0
  -2  12 -12   12.05    5.52   0
  12   0 -12   11.78    5.69   0
   0 -12  12   10.00    5.55   0
 -12   0 -12   13.64    7.22   0
   0  12 -12   16.03    5.35   0
 -12   2 -12    3.03    7.07   0
  -2 -12  12   -0.88    5.51   0
  12  -2 -12    7.00    5.48   0
   2  12 -12   -0.14    4.95   0
 -12   4 -12    5.06    6.90   0
  12  -4 -12    0.87    5.57   0
  -4 -12  12    0.89    5.48   0
   4  12 -12    4.80    4.98   0
  12  -6 -12    6.05    5.85   0
  -6 -12  12   11.95    5.79   0
 -12   6 -12    2.24    6.90   0
   6  12 -12    9.06    5.37   0
  13   3 -12    5.83    5.81   0
 -13  -3 -12    4.89    7.29   0
   3 -13  12    3.28    5.79   0
  -3  13 -12    4.25    5.58   0
  13   1 -12    2.77    5.25   0
   1 -13  12    2.52    5.86   0
 -13  -1 -12    6.64    7.23   0
  -1  13 -12    0.15    5.21   0
  -1 -13  12    4.18    5.72   0
 -13   1 -12    9.90    7.22   0
  13  -1 -12    0.10    5.66   0
   1  13 -12   -1.81    5.16   0
 -13   3 -12   -0.91    7.15   0
  -3 -13  12   -1.68    5.70   0
  13  -3 -12    0.93    5.65   0
   3  13 -12   -2.00    5.27   0
   1   0 -13  -11.47    5.06   0
  -1   0 -13    7.09    5.00   0
   0  -1 -13    8.47    4.86   0
   0   1 -13    1.07    5.29   0
  -2  -1 -13    6.64    5.09   0
   2   1 -13   -6.19    4.92   0
   1  -2 -13    1.36    5.08   0
  -1   2 -13   -0.60    5.39   0
   2  -1 -13   21.56    5.34   0
  -2   1 -13   27.51    5.35   0
  -1  -2 -13   23.79    5.31   0
   1   2 -13   18.06    5.25   0
  -3  -2 -13    3.47    5.46   0
   3   2 -13    7.38    5.07   0
  -2   3 -13    4.67    5.33   0
   2  -3 -13    5.50    5.22   0
   3   0 -13   30.21    5.48   0
  -3   0 -13   30.37    5.59   0
   0   3 -13   34.00    5.26   0
   0  -3 -13   20.04    5.68   0
   3  -2 -13    1.83    5.22   0
  -3   2 -13    6.00    5.14   0
   2   3 -13    6.24    4.97   0
  -2  -3 -13    9.24    5.46   0
   4   3 -13    2.80    3.68   0
  -4  -3 -13    2.35    5.21   0
  -3   4 -13   -2.92    4.76   0
   3  -4 -13   -2.41    5.22   0
  -4  -1 -13   17.15    5.64   0
   4   1 -13   13.43    5.26   0
   1  -4 -13   16.87    5.32   0
  -1   4 -13   11.80    6.39   0
   4  -1 -13   -0.57    5.21   0
  -4   1 -13   -1.77    5.36   0
  -1  -4 -13    0.43    5.28   0
   1   4 -13    2.57    5.12   0
   4  -3 -13    8.31    5.34   0
  -4   3 -13   12.58    5.42   0
  -3  -4 -13   12.12    4.86   0
   3   4 -13    6.11    5.25   0
  -5  -4 -13   10.33    5.58   0
   5   4 -13    8.02    5.08   0
   4  -5 -13    4.97    5.31   0
  -4   5 -13   17.06    5.69   0
  -5  -2 -13    6.59    5.70   0
   5   2 -13   -1.79    5.17   0
  -2   5 -13    7.08    5.18   0
   2  -5 -13    3.30    5.28   0
  -5   0 -13   13.71    5.61   0
   5   0 -13   12.28    5.17   0
   0   5 -13   21.30    5.45   0
   0  -5 -13   12.21    5.11   0
   5  -2 -13    5.70    5.26   0
  -5   2 -13   18.61    5.58   0
   2   5 -13   12.02    5.39   0
  -2  -5 -13   10.58    5.45   0
  -5   4 -13    5.44    5.54   0
   5  -4 -13   15.95    5.21   0
   4   5 -13    8.54    5.13   0
  -4  -5 -13    4.17    5.41   0
   6   5 -13    8.66    5.17   0
  -6  -5 -13    0.79    5.56   0
  -5   6 -13    4.88    5.35   0
   5  -6 -13   -5.47    5.26   0
   6   3 -13   -2.71    5.14   0
  -6  -3 -13    4.16    5.39   0
  -3   6 -13    2.29    5.12   0
   3  -6 -13    5.14    3.71   0
  -6  -1 -13    5.34    5.80   0
   6   1 -13   10.15    5.06   0
  -1   6 -13    9.42    5.12   0
   1  -6 -13    8.25    5.26   0
   6  -1 -13   11.41    5.18   0
  -6   1 -13   -1.36    6.16   0
  -1  -6 -13    0.41    5.37   0
   1   6 -13   -1.85    5.47   0
   6  -3 -13    6.28    5.19   0
  -6   3 -13    8.37    6.81   0
   3   6 -13   12.46    5.14   0
  -3  -6 -13   12.58    5.46   0
  -6   5 -13   14.04    5.76   0
   6  -5 -13    2.83    5.08   0
   5   6 -13    1.97    5.18   0
  -5  -6 -13    6.84    5.37   0
   7   6 -13   13.13    5.47   0
  -7  -6 -13   28.24    5.89   0
  -6   7 -13   26.15    7.12   0
   6  -7 -13    8.04    5.55   0
  -7  -4 -13   15.39    5.75   0
   7   4 -13    8.31    5.16   0
  -4   7 -13   10.50    6.66   0
   4  -7 -13    8.14    5.30   0
  -7  -2 -13   19.02    5.65   0
   7   2 -13   13.80    4.98   0
  -2   7 -13   17.49    5.46   0
   2  -7 -13   19.21    5.22   0
  -7   0 -13   14.96    5.73   0
   7   0 -13   22.45    5.25   0
   0   7 -13   23.61    5.38   0
   0  -7 -13   28.83    5.14   0
   7  -2 -13   12.21    5.28   0
  -7   2 -13    2.40    5.64   0
   2   7 -13   -2.31    5.14   0
  -2  -7 -13   -2.11    5.47   0
  -7   4 -13    2.71    7.21   0
   7  -4 -13    0.32    5.13   0
   4   7 -13    7.17    5.12   0
  -4  -7 -13    4.21    5.49   0
  -7   6 -13    0.20    5.57   0
   7  -6 -13    3.29    5.26   0
   6   7 -13    2.64    5.23   0
  -6  -7 -13   10.21    5.37   0
   8   7 -13    2.60    5.38   0
  -8  -7 -13    1.45    5.79   0
   7  -8 -13    7.86    5.53   0
  -7   8 -13    5.69    7.15   0
   8   5 -13    9.03    5.27   0
  -8  -5 -13   -3.40    6.94   0
   5  -8 -13    4.08    5.34   0
  -5   8 -13    6.14    5.58   0
   8   3 -13   13.95    5.23   0
  -8  -3 -13    5.95    5.71   0
  -3   8 -13    8.78    5.35   0
   3  -8 -13    9.20    5.29   0
  -8  -1 -13   11.49    6.76   0
   8   1 -13    4.52    5.33   0
  -1   8 -13   13.53    5.31   0
   1  -8 -13    8.23    5.31   0
  -8   1 -13    3.53    5.70   0
   8  -1 -13   -0.28    5.16   0
   1   8 -13    7.71    5.32   0
  -1  -8 -13    5.25    5.31   0
   8  -3 -13    8.53    5.20   0
  -8   3 -13    0.54    5.58   0
   3   8 -13    6.77    4.98   0
  -3  -8 -13    0.80    5.49   0
  -8   5 -13    3.49    5.75   0
   8  -5 -13    3.36    5.64   0
   5   8 -13    2.48    5.22   0
  -5  -8 -13    6.53    5.57   0
   8  -7 -13   10.37    5.84   0
  -8   7 -13    2.10    7.00   0
   7   8 -13   11.52    5.42   0
  -7  -8 -13   -3.46    5.85   0
  -9  -6 -13    7.34    6.97   0
   9   6 -13    9.11    5.53   0
   6  -9 -13    2.13    5.31   0
  -6   9 -13    4.23    5.64   0
  -9  -4 -13    8.80    6.04   0
   9   4 -13    1.60    5.11   0
   4  -9 -13    2.69    5.50   0
  -4   9 -13    2.94    5.60   0
  -9  -2 -13    1.51    5.87   0
   9   2 -13    4.45    5.26   0
   2  -9 -13    1.41    5.43   0
  -2   9 -13    6.11    5.54   0
   9   0 -13   13.63    5.44   0
  -9   0 -13    7.46    7.10   0
   0   9 -13    3.51    5.24   0
   9  -2 -13   -4.48    5.31   0
  -9   2 -13    1.16    7.01   0
   2   9 -13    7.75    5.19   0
  -4  -9  13   11.08    5.52   0
  -9   4 -13   -4.70    6.89   0
   9  -4 -13    6.61    5.70   0
   4   9 -13    2.98    5.14   0
  -9   6 -13    7.89    7.07   0
  -6  -9  13    6.01    4.06   0
   9  -6 -13   -1.55    5.72   0
   6   9 -13    0.22    5.44   0
  10   5 -13   11.72    5.52   0
 -10  -5 -13    1.40    5.98   0
   5 -10 -13    6.50    5.66   0
  -5  10 -13    6.03    5.63   0
  10   3 -13    0.78    5.29   0
 -10  -3 -13   -0.61    6.00   0
   3 -10 -13   -3.63    3.88   0
  -3  10 -13    3.82    5.76   0
 -10  -1 -13    4.99    6.02   0
  10   1 -13    3.01    5.36   0
  -1  10 -13    4.37    5.55   0
 -10   1 -13    0.67    5.82   0
  10  -1 -13   -2.13    5.39   0
  -1 -10  13    5.46    5.53   0
   1  10 -13   -0.33    5.35   0
  10  -3 -13    6.52    5.46   0
 -10   3 -13    8.19    7.08   0
  -3 -10  13   -2.98    5.64   0
   3  10 -13    0.44    5.11   0
  -5 -10  13   -0.15    5.65   0
 -10   5 -13    5.27    7.09   0
  10  -5 -13    3.19    5.61   0
   5  10 -13   -3.39    5.13   0
 -11  -2 -13   -0.42    5.94   0
  11   2 -13    4.30    5.65   0
   2 -11  13    4.20    6.96   0
  -2  11 -13    0.92    5.56   0
   0 -11  13    1.77    5.68   0
  11   0 -13    6.18    5.56   0
 -11   0 -13   -0.53    5.86   0
   0  11 -13    6.89    5.48   0
 -11   2 -13    9.32    7.20   0
  -2 -11  13   -5.78    5.90   0
  11  -2 -13    9.37    5.80   0
   2  11 -13   -4.56    5.18   0
   0   0 -14    7.66    5.33   0
   1  -1 -14    8.55    5.28   0
  -1   1 -14    5.64    5.55   0
  -1  -1 -14    4.82    5.53   0
   1   1 -14    7.97    5.17   0
  -2   0 -14    2.81    5.46   0
   2   0 -14   10.97    5.31   0
   0  -2 -14    1.60    5.50   0
   0   2 -14    4.16    5.32   0
   2  -2 -14    4.13    5.26   0
  -2   2 -14    1.12    5.49   0
  -2  -2 -14    4.42    5.60   0
   2   2 -14   -1.45    5.14   0
  -3  -1 -14   -4.89    5.39   0
   3   1 -14    2.53    5.21   0
  -1   3 -14    7.68    5.48   0
   1  -3 -14    0.49    5.35   0
   3  -1 -14    2.48    5.16   0
  -3   1 -14    5.05    5.54   0
   1   3 -14    3.46    5.34   0
  -1  -3 -14    5.71    5.37   0
   3  -3 -14    8.43    5.17   0
  -3   3 -14    8.37    5.76   0
   3   3 -14   18.58    5.15   0
  -3  -3 -14    1.70    5.46   0
  -4  -2 -14    1.42    5.78   0
   4   2 -14    3.57    5.24   0
  -2   4 -14    1.10    5.47   0
   2  -4 -14    9.23    5.43   0
  -4   0 -14    8.19    6.72   0
   4   0 -14   13.51    5.23   0
   0   4 -14   12.13    5.38   0
   0  -4 -14    4.72    5.37   0
   4  -2 -14    2.56    5.62   0
  -4   2 -14   16.18    5.41   0
   2   4 -14    8.40    5.32   0
  -2  -4 -14    6.51    5.54   0
  -4   4 -14   13.17    5.53   0
   4  -4 -14   -3.24    5.57   0
   4   4 -14    6.61    5.52   0
  -4  -4 -14   11.35    5.66   0
   5   3 -14   -1.33    5.43   0
  -5  -3 -14    4.00    5.77   0
  -3   5 -14    0.73    6.95   0
   3  -5 -14    9.78    5.32   0
  -5  -1 -14    7.24    5.86   0
   5   1 -14    5.26    5.36   0
   1  -5 -14   13.67    5.22   0
  -1   5 -14    7.59    5.68   0
   5  -1 -14    6.09    5.48   0
  -5   1 -14   16.42    5.61   0
  -1  -5 -14    8.96    5.53   0
   1   5 -14   17.75    5.29   0
   5  -3 -14    2.15    5.41   0
  -5   3 -14    1.91    5.81   0
  -3  -5 -14    8.08    5.72   0
   3   5 -14    2.91    4.95   0
  -5   5 -14   12.91    5.80   0
   5  -5 -14    0.94    5.53   0
  -5  -5 -14    5.95    5.81   0
   5   5 -14   -3.64    5.29   0
   6   4 -14    5.58    5.44   0
  -6  -4 -14    3.14    5.88   0
   4  -6 -14    1.36    5.67   0
  -4   6 -14    6.36    6.99   0
  -6  -2 -14   -2.19    5.91   0
   6   2 -14    9.12    5.46   0
   2  -6 -14    4.21    5.46   0
  -2   6 -14    4.29    5.23   0
  -6   0 -14    2.57    6.96   0
   6   0 -14   -1.97    5.46   0
   0   6 -14    7.92    5.28   0
   0  -6 -14   -1.13    5.01   0
   6  -2 -14    8.15    5.44   0
  -6   2 -14    6.38    5.71   0
   2   6 -14   -0.02    5.09   0
  -2  -6 -14    0.11    5.72   0
  -6   4 -14    8.17    5.64   0
   6  -4 -14    1.56    5.55   0
   4   6 -14    3.01    4.93   0
  -4  -6 -14   13.50    6.03   0
  -6   6 -14   -2.64    6.01   0
   6  -6 -14    2.01    5.67   0
   6   6 -14   10.08    5.56   0
  -6  -6 -14    7.36    5.87   0
  -7  -5 -14   -2.25    5.76   0
   7   5 -14    3.24    5.45   0
   5  -7 -14    0.02    5.64   0
   7   3 -14   10.20    5.53   0
  -7  -3 -14    9.28    5.93   0
  -3   7 -14   -4.79    6.12   0
   3  -7 -14   11.01    5.46   0
  -7  -1 -14    4.99    5.93   0
   7   1 -14    9.65    5.28   0
  -1   7 -14    5.97    5.69   0
   1  -7 -14    5.60    4.94   0
  -7   1 -14    3.78    5.96   0
   7  -1 -14   -4.41    5.52   0
   1   7 -14    5.91    5.18   0
  -1  -7 -14    1.75    4.96   0
   7  -3 -14    4.24    5.54   0
  -7   3 -14   12.71    5.70   0
   3   7 -14    2.87    5.14   0
  -3  -7 -14    8.66    5.67   0
  -7   5 -14    8.13    6.14   0
   7  -5 -14   10.14    5.64   0
   5   7 -14    1.03    5.07   0
  -5  -7 -14    1.54    5.82   0
  -8  -2 -14    2.35    5.93   0
   8   2 -14   12.42    5.65   0
  -2   8 -14    8.33    5.64   0
   2  -8 -14    1.15    5.05   0
   8   0 -14    8.08    5.44   0
  -8   0 -14    3.10    6.28   0
   0   8 -14   -4.05    5.43   0
   0  -8 -14   -3.19    4.98   0
  -8   2 -14   13.09    7.63   0
   8  -2 -14    6.31    5.61   0
   2   8 -14    0.45    5.27   0
  -2  -8 -14    5.34    6.07   0
   1   0 -15   -1.16    5.22   0
  -1   0 -15    2.81    5.17   0
   0  -1 -15    3.17    5.00   0
   0   1 -15   -1.14    5.36   0
  -2  -1 -15    6.63    5.75   0
   2   1 -15    4.66    5.21   0
   1  -2 -15    1.95    4.85   0
  -1   2 -15   -0.72    5.56   0
   2  -1 -15    3.62    4.97   0
  -2   1 -15   -0.33    5.50   0
  -1  -2 -15    1.65    5.29   0
   1   2 -15   -0.57    5.12   0
  -3  -2 -15    2.30    5.87   0
   3   2 -15    2.14    4.81   0
   2  -3 -15    7.26    5.01   0
  -2   3 -15    5.91    5.90   0
   3   0 -15    2.99    4.89   0
  -3   0 -15    1.17    5.72   0
   0  -3 -15    4.98    5.07   0
   0   3 -15    3.60    5.40   0
   3  -2 -15   -0.83    4.91   0
  -3   2 -15    5.37    5.63   0
  -2  -3 -15    2.81    5.22   0
   2   3 -15    0.25    5.10   0
   4   1 -15   -2.13    5.12   0
   4  -1 -15    5.47    4.93   0
;
_shelx_hkl_checksum     13163
_shelx_res_file
;
TITL shelxt_a.res in I-4
    shelx.res
    created by SHELXL-2017/1 at 15:16:57 on 22-Jan-2018
CELL  0.71073  17.1509  17.1509  11.9033   90.000   90.000   90.000
ZERR     8.00   0.0008   0.0008   0.0007    0.000    0.000    0.000
LATT  -2
SYMM  - X, - Y,   Z
SYMM    Y, - X, - Z
SYMM  - Y,   X, - Z
SFAC  C    H    N    O
UNIT  152 152 40 16
MERG   2
OMIT    -2.00  53.00
TWIN
EQIV $1 -x+1/2, -y+3/2, z+1/2
HTAB C5 N4_$1
EQIV $2 -x+1/2, -y+3/2, z-1/2
HTAB N5 N1_$2
FMAP   2
PLAN    3
ACTA
BOND
BOND   $H
CONF
LIST   6
L.S.  10
WGHT    0.037200
BASF  -3.46085
FVAR       0.34221
C1    1    0.038959    0.725893    0.492538    11.00000    0.04523    0.07139 =
         0.05757   -0.00218   -0.00680   -0.00320
AFIX  43
H1    2   -0.014021    0.716332    0.501878    11.00000   -1.20000
AFIX   0
C2    1    0.066215    0.737212    0.386331    11.00000    0.05485    0.07657 =
         0.04778   -0.00108   -0.01442   -0.00136
AFIX  43
H2    2    0.032912    0.733641    0.324888    11.00000   -1.20000
AFIX   0
C3    1    0.144429    0.754130    0.371637    11.00000    0.05527    0.07024 =
         0.04199    0.00430   -0.00235    0.00029
AFIX  43
H3    2    0.164641    0.761427    0.299904    11.00000   -1.20000
AFIX   0
C4    1    0.191864    0.760024    0.464150    11.00000    0.04520    0.05106 =
         0.03894   -0.00247   -0.00188    0.00275
C5    1    0.159448    0.744972    0.568273    11.00000    0.04956    0.06480 =
         0.04278   -0.00164   -0.00468    0.00482
AFIX  43
H5    2    0.191757    0.746889    0.630959    11.00000   -1.20000
AFIX   0
C6    1    0.274458    0.783367    0.453842    11.00000    0.04740    0.04541 =
         0.03704   -0.00142   -0.00345    0.00389
C7    1    0.381999    0.810149    0.380721    11.00000    0.05220    0.04605 =
         0.03731    0.00262   -0.00110   -0.00004
C8    1    0.518782    0.832574    0.371350    11.00000    0.04974    0.05391 =
         0.05522    0.00678   -0.00341   -0.01080
AFIX  13
H8    2    0.557656    0.853590    0.319160    11.00000   -1.20000
AFIX   0
C9    1    0.506214    0.889776    0.466878    11.00000    0.06224    0.04157 =
         0.06859    0.00205   -0.01234   -0.00785
AFIX  23
H9A   2    0.555879    0.903724    0.500282    11.00000   -1.20000
H9B   2    0.481787    0.936913    0.438785    11.00000   -1.20000
AFIX   0
C10   1    0.454519    0.851799    0.553628    11.00000    0.05219    0.04328 =
         0.04966   -0.00252   -0.00996    0.00205
C11   1    0.429488    0.904096    0.648453    11.00000    0.07030    0.05117 =
         0.06444   -0.01806   -0.02004    0.01246
AFIX  33
H11A  2    0.401451    0.947929    0.618728    11.00000   -1.50000
H11B  2    0.396382    0.875548    0.698823    11.00000   -1.50000
H11C  2    0.474656    0.922184    0.688324    11.00000   -1.50000
AFIX   0
C12   1    0.536907    0.740156    0.532238    11.00000    0.03502    0.04648 =
         0.04800   -0.00623   -0.00286   -0.00123
C13   1    0.548342    0.756672    0.420666    11.00000    0.03881    0.04971 =
         0.04949   -0.00233   -0.00082   -0.00594
C14   1    0.588338    0.702933    0.353594    11.00000    0.04758    0.06553 =
         0.05388   -0.00430    0.00815   -0.00396
AFIX  43
H14   2    0.596039    0.713003    0.277630    11.00000   -1.20000
AFIX   0
C15   1    0.616193    0.635207    0.400439    11.00000    0.05580    0.06502 =
         0.06838   -0.01266    0.01407    0.01019
AFIX  43
H15   2    0.642215    0.599352    0.355389    11.00000   -1.20000
AFIX   0
C16   1    0.606184    0.619520    0.513266    11.00000    0.04788    0.05594 =
         0.06913   -0.00129    0.00383    0.00769
AFIX  43
H16   2    0.625672    0.573495    0.543568    11.00000   -1.20000
AFIX   0
C17   1    0.567375    0.671864    0.581265    11.00000    0.03948    0.04839 =
         0.05340    0.00010   -0.00135    0.00016
C18   1    0.585000    0.594328    0.745282    11.00000    0.06963    0.07185 =
         0.07330    0.02041   -0.00164    0.02020
AFIX  23
H18A  2    0.641332    0.593704    0.738080    11.00000   -1.20000
H18B  2    0.564269    0.547848    0.709738    11.00000   -1.20000
AFIX   0
C19   1    0.562221    0.596532    0.866460    11.00000    0.10088    0.11936 =
         0.08166    0.03919    0.00944    0.03174
AFIX  33
H19A  2    0.582492    0.551306    0.903941    11.00000   -1.50000
H19B  2    0.583133    0.642681    0.900739    11.00000   -1.50000
H19C  2    0.506407    0.597026    0.872521    11.00000   -1.50000
AFIX   0
N1    3    0.083835    0.727735    0.583767    11.00000    0.04949    0.07477 =
         0.04734    0.00025   -0.00086   -0.00418
N2    3    0.316018    0.804368    0.541839    11.00000    0.04712    0.04976 =
         0.04041   -0.00438   -0.00273    0.00340
N3    3    0.387230    0.821476    0.492016    11.00000    0.04145    0.04909 =
         0.04216   -0.00296   -0.00378   -0.00108
N4    3    0.311080    0.785982    0.351898    11.00000    0.04358    0.05712 =
         0.03931    0.00328   -0.00496    0.00050
N5    3    0.443804    0.823746    0.313040    11.00000    0.04857    0.07292 =
         0.04100    0.01038   -0.00336   -0.00497
AFIX  43
H5A   2    0.439554    0.826988    0.241203    11.00000   -1.20000
AFIX   0
O1    4    0.495879    0.788022    0.605650    11.00000    0.04938    0.04592 =
         0.04508   -0.00439   -0.00544    0.00817
O2    4    0.553633    0.662521    0.693286    11.00000    0.05573    0.05853 =
         0.05591    0.00871   -0.00169    0.01403
HKLF 4
REM  shelxt_a.res in I-4
REM R1 =  0.0419 for    2449 Fo > 4sig(Fo)  and  0.0734 for all    3629 data
REM    236 parameters refined using      0 restraints
END
WGHT      0.0372      0.0000
REM Highest difference peak  0.154,  deepest hole -0.119,  1-sigma level  0.036
Q1    1   0.4525  0.7931  0.2345  11.00000  0.05    0.15
Q2    1   0.0775  0.7350  0.6762  11.00000  0.05    0.14
Q3    1   0.4481  0.7566  0.2541  11.00000  0.05    0.14
;
_shelx_res_checksum     8634
data_global
_journal_date_recd_electronic     2018-01-30
_journal_date_accepted     2018-02-13
_journal_name_full     'Acta Crystallographica, Section E'
_journal_year     2018
_journal_volume     74
_journal_issue      3
_journal_page_first     367
_journal_page_last     370
_journal_paper_category     GO
_journal_paper_doi     10.1107/S2056989018002621
_journal_coeditor_code     XU5917
_publ_contact_author_name     'Sevgi Kansiz'
_publ_contact_author_address
;
Ondokuz May\is University, Faculty of Arts and Sciences,
Departman of Phsysics, 55139, Kurupelit, Samsun, Turkey
;
_publ_contact_author_email     'sevgi.koroglu@omu.edu.tr'
_publ_contact_author_fax     '+903623121919'
_publ_contact_author_phone     '+905423166872'
_publ_section_title
;\
Crystal structure and Hirshfeld surface analysis of
7-ethoxy-5-methyl-2-(pyridin-3-yl)-11,12-dihydro-5,11-methano[1,2,4]\
triazolo[1,5-<i>c</i>][1,3,5]benzoxadiazocine
;
loop_
    _publ_author_name
    _publ_author_footnote
    _publ_author_address
    'Aydemir, Ercan' .
;
T.R. Ministry of Forestry and Water Affairs, 11th Regional Directorate, 55030
Ilkad\?im, Samsun,
Turkey
Artvin Coruh University, Science-Technology Research and Application Center,
Artvin 08000,
Turkey
;
    'Kansiz, Sevgi' .
;
Ondokuz May\?is University, Faculty of Arts and Sciences, Department of Physics,
55139, Kurupelit, Samsun,
Turkey
;
    'Gumus, Mustafa Kemal' .
;
Artvin Coruh University, Science-Technology Research and Application Center,
Artvin 08000,
Turkey
;
    'Gorobets, Nikolay Yu.' .
;
SSI "Institute for Single Crystals" of National Academy of Sciences of Ukraine,
60 Nauky Ave., Kharkiv 61072,
Ukraine
V.N. Karazin Kharkiv National University, Svobody sq. 4, Kharkiv 61077,
Ukraine
;
    'Dege, Necmi' .
;
Ondokuz May\?is University, Faculty of Arts and Sciences, Department of Physics,
55139, Kurupelit, Samsun,
Turkey
;
_publ_section_synopsis
;
In the crystal, N---H...N hydrogen bonds link the molecules into the
supramolecular chains propagating along the <i>c-</i>axis direction.
;
