# Supplementary material for: Crystal structure and Hirshfeld surface analysis of 7-eth­oxy-5-methyl-2-(pyridin-3-yl)-11,12-di­hydro-5,11-methano­[1,2,4]triazolo[1,5-c][1,3,5]benzoxadiazo­cine
Source: Acta Crystallogr E Crystallogr Commun. 2018 Feb 20;74(Pt 3):367–70. doi: 10.1107/S2056989018002621 (PMC5947805; doi:10.1107/S2056989018002621)
Supplement: Supplementary file 2 [file e-74-00367-Isup2.hkl]

data_I                                                                          
_shelx_title ' shelxt_a.res in I-4'                                             
_shelx_refln_list_code          4                                               
_shelx_F_calc_maximum      299.68                                               
_exptl_crystal_F_000      1472.00                                               
_reflns_d_resolution_high  0.7965                                               
                                                                                
loop_                                                                           
 _space_group_symop_operation_xyz                                               
 'x, y, z'                                                                      
 '-x, -y, z'                                                                    
 'y, -x, -z'                                                                    
 '-y, x, -z'                                                                    
 'x+1/2, y+1/2, z+1/2'                                                          
 '-x+1/2, -y+1/2, z+1/2'                                                        
 'y+1/2, -x+1/2, -z+1/2'                                                        
 '-y+1/2, x+1/2, -z+1/2'                                                        
                                                                                
_cell_length_a    17.1509                                                       
_cell_length_b    17.1509                                                       
_cell_length_c    11.9033                                                       
_cell_angle_alpha  90.000                                                       
_cell_angle_beta   90.000                                                       
_cell_angle_gamma  90.000                                                       
                                                                                
_shelx_F_squared_multiplier     1.000                                           
                                                                                
loop_                                                                           
 _refln_index_h                                                                 
 _refln_index_k                                                                 
 _refln_index_l                                                                 
 _refln_F_squared_calc                                                          
 _refln_F_squared_meas                                                          
 _refln_F_squared_sigma                                                         
 _refln_observed_status                                                         
   1   1   0       1473.78       1749.57        62.16 o                         
   0   2   0      12940.36      14956.22       233.37 o                         
   2   2   0      15231.80      16550.07       258.70 o                         
  -1   3   0      21295.88      22237.76       111.88 o                         
   1   3   0       3965.32       3991.72        67.44 o                         
   3   3   0       1187.16       1208.28        39.61 o                         
  -2   4   0      86928.97      85390.68       385.20 o                         
   0   4   0        163.57        360.42        36.39 o                         
   2   4   0      27092.49      28637.41       207.54 o                         
   4   4   0       2111.55       2068.34        38.60 o                         
  -3   5   0      15332.40      15879.05       239.94 o                         
  -1   5   0      77982.75      77389.55       672.06 o                         
   1   5   0        539.87        471.77        29.67 o                         
   3   5   0       7072.90       7420.42        64.09 o                         
   5   5   0        272.34        333.82        25.27 o                         
  -4   6   0       4089.05       4266.41        98.65 o                         
  -2   6   0         37.13         49.43        23.23 o                         
   0   6   0       8882.25       9140.46       245.18 o                         
   2   6   0        970.86       1110.11        30.01 o                         
   4   6   0        451.83        367.36        27.84 o                         
   6   6   0       1121.50       1142.95        29.06 o                         
  -5   7   0        882.42        979.59        29.49 o                         
  -3   7   0        109.29        135.16        24.57 o                         
  -1   7   0       3674.12       3872.88        93.74 o                         
   1   7   0          0.00         20.79        24.16 o                         
   3   7   0        994.85       1066.53        59.35 o                         
   5   7   0         19.74         30.48        23.26 o                         
   7   7   0         89.41        131.65        23.31 o                         
  -6   8   0        216.76        243.22        24.53 o                         
  -4   8   0       1292.92       1474.56        50.26 o                         
  -2   8   0       2584.52       2907.84        71.56 o                         
   0   8   0       2281.92       2447.56        92.36 o                         
   2   8   0       1766.94       1874.45        77.96 o                         
   4   8   0        245.70        267.28        24.67 o                         
   6   8   0        956.40        961.65        26.67 o                         
   8   8   0          0.90         17.24        25.10 o                         
  -7   9   0        892.26        874.77        33.30 o                         
  -5   9   0       3566.03       3464.24        55.85 o                         
  -3   9   0        234.46        289.57        26.85 o                         
  -1   9   0       1591.57       1624.03        40.07 o                         
   1   9   0        156.38        143.63        24.39 o                         
   3   9   0        968.09        980.77        28.79 o                         
   5   9   0       1886.71       1840.45        29.61 o                         
   7   9   0        305.22        332.84        24.47 o                         
   9   9   0        423.52        458.77        27.11 o                         
  -8  10   0         92.43        112.08        23.71 o                         
  -6  10   0         31.07         45.64        21.68 o                         
  -4  10   0        597.88        574.81        28.01 o                         
  -2  10   0        121.47        136.42        26.10 o                         
   0  10   0         66.71         47.47        22.80 o                         
   2  10   0        298.24        303.47        26.20 o                         
   4  10   0         10.73          9.60        21.87 o                         
   6  10   0         81.27         83.34        22.39 o                         
   8  10   0        114.17        108.06        23.18 o                         
  10  10   0       4725.65       4692.99       126.56 o                         
  -9  11   0       1516.91       1548.20        37.48 o                         
  -7  11   0          5.09         -8.29        26.33 o                         
  -5  11   0        582.46        606.45        27.53 o                         
  -3  11   0        779.71        755.63        38.22 o                         
  -1  11   0          2.11         21.60        26.52 o                         
   1  11   0          4.74         17.57        18.75 o                         
   3  11   0        370.23        380.02        25.15 o                         
   5  11   0        665.88        746.51        24.55 o                         
   7  11   0        409.91        440.40        24.55 o                         
   9  11   0        109.83        111.67        26.64 o                         
  11  11   0          1.31         18.28        23.43 o                         
 -10  12   0       1095.65       1092.73        32.34 o                         
  -8  12   0        847.75        828.35        26.47 o                         
  -6  12   0       2049.64       2057.24        69.41 o                         
  -4  12   0         47.36         55.38        25.51 o                         
  -2  12   0       2207.91       2250.16       102.20 o                         
   0  12   0        165.44        188.00        30.22 o                         
   2  12   0        142.70        187.92        25.77 o                         
   4  12   0         13.32         37.82        24.62 o                         
   6  12   0          0.01         39.51        22.15 o                         
   8  12   0        534.64        526.56        26.08 o                         
  10  12   0        112.19        124.90        25.33 o                         
  12  12   0        268.04        253.06        26.20 o                         
 -11  13   0        174.26        195.18        25.73 o                         
  -9  13   0        152.19        141.53        26.41 o                         
  -7  13   0        829.71        789.89        27.86 o                         
  -5  13   0       3053.28       2937.28        90.77 o                         
  -3  13   0        753.65        719.33        37.98 o                         
  -1  13   0         14.22          2.99        30.67 o                         
   1  13   0          4.60         22.37        21.43 o                         
   3  13   0         43.81        100.80        26.02 o                         
   5  13   0         23.38         33.31        24.99 o                         
   7  13   0        219.08        271.22        25.16 o                         
   9  13   0        322.95        324.89        25.48 o                         
  11  13   0        453.53        477.76        28.56 o                         
  13  13   0        154.43        169.35        27.86 o                         
 -12  14   0         43.38         34.35        24.43 o                         
 -10  14   0         88.59         92.53        23.35 o                         
  -8  14   0        785.10        746.30        33.19 o                         
  -6  14   0         57.90         76.61        25.42 o                         
  -4  14   0        438.13        384.33        27.87 o                         
  -2  14   0        293.61        276.81        28.92 o                         
   0  14   0        481.40        499.62        41.24 o                         
   2  14   0        609.28        565.46        41.50 o                         
   4  14   0         28.74         64.74        26.74 o                         
   6  14   0        184.20        209.46        25.86 o                         
   8  14   0        483.34        504.49        24.48 o                         
  10  14   0       1032.10       1063.95        41.09 o                         
  12  14   0        186.64        186.24        62.85 o                         
  14  14   0          0.02         -2.00        34.73 o                         
 -13  15   0         38.25          2.53        38.20 o                         
 -11  15   0         84.08         75.14        33.62 o                         
  -9  15   0        131.55        104.93        24.95 o                         
  -7  15   0        416.70        372.54        29.10 o                         
  -5  15   0         86.48        109.31        26.63 o                         
  -3  15   0         51.07         47.64        31.70 o                         
  -1  15   0         14.60         35.69        35.44 o                         
   1  15   0         49.03         65.58        37.83 o                         
   3  15   0         56.73         21.69        37.14 o                         
   5  15   0          0.35         17.51        24.94 o                         
   7  15   0       1096.69       1019.97        57.60 o                         
   9  15   0        448.91        422.57        26.80 o                         
  11  15   0        106.04        128.22        35.53 o                         
  13  15   0        138.98        155.27        35.21 o                         
  15  15   0         29.20         32.62        42.21 o                         
 -14  16   0        102.74         56.14        41.78 o                         
 -12  16   0         15.74         -9.15        34.91 o                         
 -10  16   0         59.69         52.22        30.38 o                         
  -8  16   0         59.41         79.87        33.13 o                         
  -6  16   0        171.78        149.58        28.76 o                         
  -4  16   0       2573.74       2441.32       136.88 o                         
  -2  16   0          0.75         27.58        35.44 o                         
   0  16   0        184.47        135.00        35.69 o                         
   2  16   0        667.02        693.37        42.10 o                         
   4  16   0         14.18        -32.19        40.05 o                         
   6  16   0        263.73        207.84        40.99 o                         
   8  16   0        298.62        311.25        41.76 o                         
  10  16   0          6.14         34.76        36.98 o                         
  12  16   0        127.59        140.77        41.36 o                         
  14  16   0         54.95         10.35        44.19 o                         
 -13  17   0          1.09         37.72        41.46 o                         
 -11  17   0          0.08         18.46        35.38 o                         
  -9  17   0          7.05         -3.55        29.59 o                         
  -7  17   0         24.28         -2.99        32.44 o                         
  -5  17   0        324.31        307.72        36.10 o                         
  -3  17   0         16.39          6.23        40.65 o                         
  -1  17   0          0.47         48.93        40.90 o                         
   1  17   0         64.79         94.10        37.57 o                         
   3  17   0        225.36        247.72        39.62 o                         
   5  17   0        370.43        341.14        39.28 o                         
   7  17   0        505.39        483.82        41.33 o                         
   9  17   0        103.47        117.41        43.38 o                         
  11  17   0         52.40         41.85        37.04 o                         
  13  17   0         16.53         38.54        38.66 o                         
 -10  18   0        103.28         83.22        39.87 o                         
  -8  18   0          3.05          1.05        34.91 o                         
  -6  18   0         61.49         29.76        34.39 o                         
  -4  18   0         50.20         15.72        36.11 o                         
  -2  18   0         21.04          1.37        41.07 o                         
   0  18   0        138.50        146.62        39.96 o                         
   2  18   0         57.32         92.14        38.43 o                         
   4  18   0         63.21         30.48        39.28 o                         
   6  18   0        526.07        441.47        45.17 o                         
   8  18   0          5.89        -28.18        40.73 o                         
  10  18   0          8.43          4.44        44.32 o                         
  -9  19   0         88.01         82.97        37.28 o                         
  -7  19   0          2.54         -7.09        34.37 o                         
  -5  19   0        104.47        125.38        41.41 o                         
  -3  19   0         26.71         58.58        41.41 o                         
  -1  19   0          3.06         58.58        40.73 o                         
   1  19   0         30.19         29.37        40.90 o                         
   3  19   0          1.43          9.82        41.07 o                         
   5  19   0        223.05        209.89        42.87 o                         
   7  19   0         49.88         96.24        43.46 o                         
   9  19   0          2.89        -10.25        45.26 o                         
  -6  20   0         67.43         50.70        36.68 o                         
  -4  20   0          4.21         25.96        42.78 o                         
  -2  20   0         45.93         36.89        42.52 o                         
   0  20   0         49.86         50.38        43.72 o                         
   2  20   0          1.01        -17.08        41.41 o                         
   4  20   0         27.43         26.13        42.61 o                         
   6  20   0         33.99         32.96        44.23 o                         
  -3  21   0          9.26        -18.87        44.66 o                         
  -1  21   0         11.05         93.08        53.20 o                         
   1  21   0          0.50        -21.01        42.61 o                         
   3  21   0         11.51         20.15        43.98 o                         
   1   0   1      12491.10      12218.67       320.39 o                         
   3   0   1      25633.54      25146.22      2596.60 o                         
   5   0   1       1678.59       1751.34        72.06 o                         
   7   0   1       1057.48       1037.79        44.21 o                         
   9   0   1       2046.47       2104.42        74.29 o                         
  11   0   1       1069.52       1149.98        29.62 o                         
  13   0   1         90.12        136.89        26.23 o                         
  15   0   1        791.76        763.05        30.48 o                         
  17   0   1        902.12        966.96        44.66 o                         
  19   0   1          8.72        -39.02        39.02 o                         
  21   0   1          7.73         51.66        44.15 o                         
 -20   1   1          2.04         72.41        41.76 o                         
 -18   1   1        116.57         58.49        40.05 o                         
 -16   1   1          6.28         47.76        25.15 o                         
 -14   1   1         35.13         10.11        26.11 o                         
 -12   1   1        583.01        613.65        28.12 o                         
 -10   1   1       1300.45       1286.70        31.09 o                         
  -8   1   1       1001.89        977.37        30.16 o                         
  -6   1   1       1348.39       1324.65        34.32 o                         
  -4   1   1       8074.06       8651.52        79.29 o                         
  -2   1   1       9777.19      10265.28       348.82 o                         
   0   1   1      12514.17      12612.62       589.54 o                         
   2   1   1       4161.07       4063.25        80.48 o                         
   6   1   1       4090.87       3909.91       136.85 o                         
   8   1   1       5096.79       5035.04       207.43 o                         
  10   1   1        806.34        857.08        31.23 o                         
  12   1   1        215.71        175.59        23.44 o                         
  14   1   1        582.19        573.42        29.39 o                         
  16   1   1        547.60        497.83        39.71 o                         
  18   1   1        112.20        131.84        38.68 o                         
  20   1   1         27.50         47.31        41.33 o                         
 -21   2   1          1.08        -33.73        41.84 o                         
 -19   2   1         67.87         58.32        41.41 o                         
 -17   2   1        338.54        318.86        27.46 o                         
 -15   2   1        189.04        210.62        26.13 o                         
 -13   2   1        148.13        171.65        40.05 o                         
 -11   2   1       1112.97       1095.87        55.38 o                         
  -9   2   1       5286.20       5496.90        47.01 o                         
  -7   2   1        870.10        862.42        30.76 o                         
  -5   2   1        652.48        688.93        32.97 o                         
  -3   2   1      13182.21      13382.06        91.98 o                         
  -1   2   1       4163.61       3905.20       142.73 o                         
   1   2   1       9714.82      10135.86       132.70 o                         
   3   2   1      31646.59      32554.12      1822.45 o                         
   5   2   1      14255.13      14245.54       219.05 o                         
   7   2   1      19274.46      19790.09       436.00 o                         
   9   2   1       7796.69       7898.04       268.07 o                         
  11   2   1       2052.52       2010.76        83.75 o                         
  13   2   1       1198.21       1177.75        44.01 o                         
  15   2   1        162.62        152.42        38.94 o                         
  17   2   1         63.35         81.04        39.79 o                         
  19   2   1         95.33        100.08        39.02 o                         
  21   2   1          3.12         32.62        45.00 o                         
 -20   3   1        185.27        105.63        43.04 o                         
 -18   3   1        301.80        200.41        41.41 o                         
 -16   3   1         16.75         40.32        26.56 o                         
 -14   3   1         80.17        109.50        26.08 o                         
 -12   3   1        500.62        518.34        27.96 o                         
 -10   3   1       1288.16       1291.98        31.67 o                         
  -8   3   1       1388.35       1433.92        39.71 o                         
  -6   3   1         31.78         45.01        24.19 o                         
  -4   3   1       2640.79       2566.42        43.53 o                         
  -2   3   1      31653.40      32586.33       460.58 o                         
   0   3   1      25671.47      24404.53      1805.29 o                         
   2   3   1      13163.85      13350.78       365.22 o                         
   4   3   1      18379.25      18989.56       321.48 o                         
   6   3   1       2068.11       2140.28        32.24 o                         
   8   3   1      17905.62      18258.24       374.86 o                         
  10   3   1       5163.23       5083.00       147.52 o                         
  12   3   1       1285.96       1267.48        68.99 o                         
  14   3   1       1726.06       1711.27       155.11 o                         
  16   3   1        151.53         95.28        31.71 o                         
  18   3   1         22.48         42.01        39.62 o                         
  20   3   1         14.49         65.24        43.12 o                         
 -21   4   1         74.57         75.91        45.60 o                         
 -19   4   1        437.74        436.77        43.46 o                         
 -17   4   1         19.41         10.68        26.74 o                         
 -15   4   1         71.12         63.07        20.31 o                         
 -13   4   1        257.98        254.23        27.65 o                         
 -11   4   1        351.64        349.05        25.99 o                         
  -9   4   1         39.95         79.05        24.02 o                         
  -7   4   1        734.08        738.56        27.55 o                         
  -5   4   1       1292.30       1348.51        32.75 o                         
  -3   4   1      18419.67      18679.02       266.21 o                         
  -1   4   1      78760.03      79918.41       321.07 o                         
   1   4   1       8007.36       8121.45       524.73 o                         
   3   4   1       2631.65       2608.31        59.02 o                         
   5   4   1       9087.07       8928.28       111.99 o                         
   7   4   1        415.19        447.61        24.77 o                         
   9   4   1       5170.15       5090.52       121.34 o                         
  11   4   1       1250.12       1325.11        79.48 o                         
  13   4   1        530.22        550.66        39.83 o                         
  15   4   1        547.56        547.18        33.54 o                         
  17   4   1          2.82         12.58        31.80 o                         
  19   4   1          1.85         14.94        41.76 o                         
  21   4   1         72.76         22.37        43.38 o                         
 -20   5   1         86.28         29.80        43.89 o                         
 -18   5   1         82.14         91.21        28.74 o                         
 -16   5   1        756.84        743.32        29.94 o                         
 -14   5   1        356.02        338.39        26.90 o                         
 -12   5   1         52.27         67.85        24.60 o                         
 -10   5   1        242.15        272.00        24.52 o                         
  -8   5   1        971.91        980.40        29.24 o                         
  -6   5   1       2281.69       2267.16        35.42 o                         
  -4   5   1       9140.91       9151.65       108.35 o                         
  -2   5   1      14206.18      14522.52       225.35 o                         
   0   5   1       1673.42       1736.61        50.80 o                         
   2   5   1        666.16        700.89        52.09 o                         
   4   5   1       1281.49       1346.21        37.35 o                         
   6   5   1       6181.69       6315.90        79.77 o                         
   8   5   1       1067.76       1041.24        25.49 o                         
  10   5   1        784.10        745.73        28.81 o                         
  12   5   1        229.87        231.83        33.08 o                         
  14   5   1       2947.35       2810.99       127.23 o                         
  16   5   1        107.72        122.45        37.14 o                         
  18   5   1         74.89         76.54        35.85 o                         
  20   5   1        148.62        120.91        45.00 o                         
 -19   6   1         84.50         93.93        41.84 o                         
 -17   6   1         63.33         29.82        41.46 o                         
 -15   6   1        401.92        414.08        27.20 o                         
 -13   6   1        392.40        367.68        27.77 o                         
 -11   6   1       1506.60       1529.66        30.29 o                         
  -9   6   1       2318.53       2211.06        58.56 o                         
  -7   6   1        412.84        381.96        26.33 o                         
  -5   6   1       6173.92       6255.26        79.19 o                         
  -3   6   1       2075.00       2032.68        35.99 o                         
  -1   6   1       4036.38       3962.80        60.51 o                         
   1   6   1       1340.78       1280.85       122.11 o                         
   3   6   1         32.97         57.15        27.72 o                         
   5   6   1       2259.95       2259.41        38.82 o                         
   7   6   1        420.60        452.80        23.90 o                         
   9   6   1       1204.09       1160.38        29.96 o                         
  11   6   1        365.97        381.03        24.84 o                         
  13   6   1        363.51        379.11        42.87 o                         
  15   6   1        163.79        181.82        36.33 o                         
  17   6   1         58.89         40.92        32.59 o                         
  19   6   1         28.69         60.67        36.18 o                         
 -20   7   1         30.83         71.81        43.12 o                         
 -18   7   1        430.73        412.13        36.21 o                         
 -16   7   1        410.54        417.80        28.71 o                         
 -14   7   1        322.85        342.44        27.54 o                         
 -12   7   1        228.49        218.73        25.80 o                         
 -10   7   1        333.58        341.97        24.13 o                         
  -8   7   1        430.73        459.87        25.09 o                         
  -6   7   1        425.66        407.48        25.30 o                         
  -4   7   1        398.67        400.45        26.07 o                         
  -2   7   1      19293.38      19557.76       205.29 o                         
   0   7   1       1062.07       1026.86        37.13 o                         
   2   7   1        867.75        863.13        76.47 o                         
   4   7   1        723.90        718.51        29.99 o                         
   6   7   1        406.11        442.49        29.42 o                         
   8   7   1        866.53        851.29        27.48 o                         
  10   7   1       1235.00       1214.50        40.64 o                         
  12   7   1       1891.55       1855.81        93.84 o                         
  14   7   1        144.93        185.81        47.26 o                         
  16   7   1         34.23         42.38        28.92 o                         
  18   7   1          3.06         43.05        32.98 o                         
  20   7   1         22.90         58.01        36.49 o                         
 -19   8   1         17.01         40.30        43.21 o                         
 -17   8   1        179.27        129.84        29.50 o                         
 -15   8   1         28.25         42.17        27.70 o                         
 -13   8   1        786.91        760.80        30.30 o                         
 -11   8   1        320.32        318.66        29.99 o                         
  -9   8   1        148.59        150.08        25.77 o                         
  -7   8   1        861.49        841.06        32.96 o                         
  -5   8   1       1080.09       1013.34        30.26 o                         
  -3   8   1      17932.96      18098.24       318.91 o                         
  -1   8   1       5106.84       5010.55        77.71 o                         
   1   8   1        988.03        929.60        41.71 o                         
   3   8   1       1366.30       1413.65        59.68 o                         
   5   8   1        972.35        986.91        31.89 o                         
   7   8   1        424.30        473.08        25.36 o                         
   9   8   1        178.34        180.84        29.03 o                         
  11   8   1        418.33        424.91        33.92 o                         
  13   8   1        319.33        315.80        32.29 o                         
  15   8   1          5.50         25.77        29.70 o                         
  17   8   1         28.31         23.21        33.56 o                         
  19   8   1         13.07        -14.26        38.53 o                         
 -18   9   1         75.32         74.20        30.49 o                         
 -16   9   1        292.90        346.35        35.52 o                         
 -14   9   1        734.88        719.17        28.70 o                         
 -12   9   1         43.84         52.93        23.96 o                         
 -10   9   1        133.98        162.53        24.13 o                         
  -8   9   1        177.60        190.38        26.53 o                         
  -6   9   1       1197.89       1223.85        40.35 o                         
  -4   9   1       5156.90       5140.06        54.96 o                         
  -2   9   1       7810.11       7870.25       221.16 o                         
   0   9   1       2061.84       2039.34        49.61 o                         
   2   9   1       5267.97       5135.54       312.53 o                         
   4   9   1         36.54         21.42        25.18 o                         
   6   9   1       2323.94       2272.16        54.57 o                         
   8   9   1        147.38        161.29        25.27 o                         
  10   9   1        108.79        127.07        24.38 o                         
  12   9   1       1670.67       1622.98        60.24 o                         
  14   9   1        246.70        222.80        33.07 o                         
  16   9   1        118.02        115.83        31.24 o                         
  18   9   1         10.60          0.25        39.16 o                         
 -19  10   1         19.40         60.29        47.90 o                         
 -17  10   1         15.18         41.19        31.24 o                         
 -15  10   1        220.37        180.30        27.90 o                         
 -13  10   1        297.33        259.80        26.63 o                         
 -11  10   1       1121.45       1120.12        55.22 o                         
  -9  10   1        106.02        116.50        22.50 o                         
  -7  10   1       1228.17       1220.94        30.76 o                         
  -5  10   1        784.40        754.62        27.38 o                         
  -3  10   1       5139.17       5186.11       100.53 o                         
  -1  10   1        809.23        832.94        31.33 o                         
   1  10   1       1303.17       1310.35        81.72 o                         
   3  10   1       1299.81       1198.80        82.74 o                         
   5  10   1        246.66        263.37        26.62 o                         
   7  10   1        330.07        345.61        27.04 o                         
   9  10   1        135.22        127.40        23.87 o                         
  11  10   1        169.44        161.54        28.63 o                         
  13  10   1        147.79        171.44        35.60 o                         
  15  10   1         72.28         97.15        32.65 o                         
  17  10   1          5.07         48.11        33.84 o                         
  19  10   1         19.08         10.93        37.07 o                         
 -18  11   1         91.57         76.94        44.57 o                         
 -16  11   1          4.73         26.17        27.48 o                         
 -14  11   1        282.48        257.24        26.58 o                         
 -12  11   1          4.21         24.05        24.04 o                         
 -10  11   1        172.12        167.87        24.15 o                         
  -8  11   1        415.53        411.31        27.12 o                         
  -6  11   1        366.37        350.12        27.27 o                         
  -4  11   1       1251.79       1280.27        33.31 o                         
  -2  11   1       2053.94       1985.03        36.82 o                         
   0  11   1       1077.35       1062.52        35.46 o                         
   2  11   1       1105.43       1032.68        37.02 o                         
   4  11   1        357.35        325.63        33.54 o                         
   6  11   1       1493.37       1510.05        81.51 o                         
   8  11   1        326.09        298.97        39.28 o                         
  10  11   1       1127.63       1108.41       103.88 o                         
  12  11   1        332.57        373.69        33.01 o                         
  14  11   1         60.86         40.10        30.87 o                         
  16  11   1          9.52          2.06        32.83 o                         
  18  11   1         92.10         89.64        41.66 o                         
 -17  12   1         26.28         46.73        29.85 o                         
 -15  12   1        111.36        130.59        27.73 o                         
 -13  12   1         13.18         47.31        25.70 o                         
 -11  12   1        331.51        333.07        27.35 o                         
  -9  12   1       1658.97       1664.83        34.91 o                         
  -7  12   1       1892.31       1876.52        77.10 o                         
  -5  12   1        221.68        241.86        28.98 o                         
  -3  12   1       1297.14       1171.12        33.24 o                         
  -1  12   1        218.45        185.87        29.93 o                         
   1  12   1        580.52        557.84        35.33 o                         
   3  12   1        506.58        471.78        27.93 o                         
   5  12   1         54.66         31.84        33.35 o                         
   7  12   1        228.29        220.98        32.97 o                         
   9  12   1         42.59         64.64        29.66 o                         
  11  12   1          3.91          4.08        30.64 o                         
  13  12   1         84.37         73.50        38.85 o                         
  15  12   1         13.20          5.07        33.54 o                         
  17  12   1         50.64         28.92        35.86 o                         
 -16  13   1         65.35         43.05        29.41 o                         
 -14  13   1        127.75        138.35        26.82 o                         
 -12  13   1         84.14         81.36        26.40 o                         
 -10  13   1        148.77        177.82        26.52 o                         
  -8  13   1        320.43        301.86        25.55 o                         
  -6  13   1        359.37        361.46        26.50 o                         
  -4  13   1        532.12        531.97        28.30 o                         
  -2  13   1       1192.53       1175.49        35.52 o                         
   0  13   1         90.35         97.07        31.83 o                         
   2  13   1        144.92        112.83        34.06 o                         
   4  13   1        261.32        287.69        35.91 o                         
   6  13   1        387.33        359.27        29.53 o                         
   8  13   1        787.14        791.76        34.77 o                         
  10  13   1        302.78        273.15        35.86 o                         
  12  13   1         12.38         38.01        33.81 o                         
  14  13   1         25.23         37.76        32.92 o                         
  16  13   1         48.32         45.32        38.78 o                         
 -15  14   1         24.28         20.26        27.27 o                         
 -13  14   1         25.26         30.66        25.48 o                         
 -11  14   1         59.21         82.71        24.05 o                         
  -9  14   1        250.79        260.26        24.16 o                         
  -7  14   1        142.54        163.45        26.59 o                         
  -5  14   1       2938.91       2901.17       102.16 o                         
  -3  14   1       1742.45       1720.69        63.70 o                         
  -1  14   1        581.60        600.48        35.03 o                         
   1  14   1         35.11         62.41        32.47 o                         
   3  14   1         79.97         83.56        35.09 o                         
   5  14   1        354.40        361.70        31.40 o                         
   7  14   1        325.92        347.22        30.41 o                         
   9  14   1        739.46        694.04        43.29 o                         
  11  14   1        283.91        278.07        33.61 o                         
  13  14   1        124.80        107.43        33.94 o                         
  15  14   1          1.57         -2.58        34.50 o                         
 -14  15   1          1.28         13.95        26.79 o                         
 -12  15   1         12.59         11.53        26.73 o                         
 -10  15   1         72.12         43.44        26.07 o                         
  -8  15   1          5.51         14.35        24.90 o                         
  -6  15   1        165.89        196.65        26.37 o                         
  -4  15   1        546.66        508.77        29.78 o                         
  -2  15   1        164.36        193.61        32.45 o                         
   0  15   1        790.39        790.19        47.26 o                         
   2  15   1        193.08        188.94        34.03 o                         
   4  15   1         72.09         99.56        32.57 o                         
   6  15   1        404.35        367.48        32.58 o                         
   8  15   1         28.86         45.08        28.38 o                         
  10  15   1        221.00        206.62        34.77 o                         
  12  15   1        113.51        113.29        36.07 o                         
  14  15   1         24.20         21.02        34.53 o                         
 -13  16   1         48.07         43.18        27.29 o                         
 -11  16   1          9.23          5.31        27.35 o                         
  -9  16   1        115.73        113.32        26.69 o                         
  -7  16   1         35.65         41.76        26.43 o                         
  -5  16   1        109.09        108.35        29.40 o                         
  -3  16   1        153.69        111.30        30.37 o                         
  -1  16   1        549.32        560.47        33.68 o                         
   1  16   1          6.69          2.46        34.22 o                         
   3  16   1         17.30          5.38        38.60 o                         
   5  16   1        751.47        722.15        44.49 o                         
   7  16   1        411.16        441.82        35.86 o                         
   9  16   1        295.14        278.02        32.71 o                         
  11  16   1          4.46         29.23        35.23 o                         
  13  16   1         64.70         62.13        37.37 o                         
 -12  17   1         52.15         55.53        28.58 o                         
 -10  17   1          4.57         18.56        24.98 o                         
  -8  17   1         28.39         50.57        25.79 o                         
  -6  17   1         57.43         65.18        27.48 o                         
  -4  17   1          2.59          2.32        30.89 o                         
  -2  17   1         61.00         73.08        32.66 o                         
   0  17   1        908.41        886.99        40.06 o                         
   2  17   1        343.99        378.79        40.39 o                         
   4  17   1         19.04         50.38        39.11 o                         
   6  17   1         63.48         21.77        38.51 o                         
   8  17   1        180.78        208.35        41.76 o                         
  10  17   1         14.47         25.39        33.10 o                         
  12  17   1         26.07         68.38        32.23 o                         
 -11  18   1         93.62         60.78        30.99 o                         
  -9  18   1         10.33         39.67        29.82 o                         
  -7  18   1          2.63         -0.90        30.63 o                         
  -5  18   1         76.36         81.93        29.23 o                         
  -3  18   1         22.42         45.03        34.26 o                         
  -1  18   1        112.15         89.23        39.79 o                         
   1  18   1        117.59        122.36        39.02 o                         
   3  18   1        300.08        315.60        41.33 o                         
   5  18   1         83.53        100.33        41.93 o                         
   7  18   1        432.64        381.18        45.60 o                         
   9  18   1         74.05         19.81        45.60 o                         
  11  18   1         90.93         46.47        38.86 o                         
 -10  19   1         19.43         51.84        42.00 o                         
  -8  19   1         13.94          7.72        43.74 o                         
  -6  19   1         28.49         32.74        30.34 o                         
  -4  19   1          1.88         -5.64        41.16 o                         
  -2  19   1         95.50         61.40        43.55 o                         
   0  19   1          8.39         18.02        40.48 o                         
   2  19   1         68.44         -1.28        42.10 o                         
   4  19   1        436.00        423.37        44.92 o                         
   6  19   1         84.50         68.65        42.10 o                         
   8  19   1         16.60          5.29        43.81 o                         
  10  19   1         19.06        -47.56        47.56 o                         
  -7  20   1         23.07         69.31        38.51 o                         
  -5  20   1        148.06         69.76        45.94 o                         
  -3  20   1         15.49         74.03        42.27 o                         
  -1  20   1         27.78         49.27        39.11 o                         
   1  20   1          1.98          6.15        41.16 o                         
   3  20   1        186.58        170.53        43.04 o                         
   5  20   1         85.98         86.07        44.40 o                         
   7  20   1         30.84        115.45        45.00 o                         
  -4  21   1         71.31         57.81        47.99 o                         
  -2  21   1          3.36         22.12        43.72 o                         
   0  21   1          7.16        -25.96        44.57 o                         
   2  21   1          1.11          7.94        44.57 o                         
   4  21   1         73.61         76.68        46.28 o                         
   0   0   2      89806.75      72485.23       355.82 o                         
   2   0   2      13633.35      12676.82       211.90 o                         
   4   0   2       7789.07       7395.16       464.23 o                         
   6   0   2         30.60         95.07        34.17 o                         
   8   0   2       3155.65       3323.50        40.72 o                         
  10   0   2         83.06         77.90        24.54 o                         
  12   0   2        835.12        878.54        60.84 o                         
  14   0   2        566.90        594.84        29.59 o                         
  16   0   2        131.61        144.99        25.87 o                         
  18   0   2         21.52         50.04        32.15 o                         
  20   0   2          0.39         14.26        40.56 o                         
 -21   1   2          3.39         43.04        44.49 o                         
 -19   1   2        138.01        176.53        29.00 o                         
 -17   1   2        220.04        278.77        28.30 o                         
 -15   1   2         48.96         53.23        33.69 o                         
 -13   1   2        785.86        808.97        45.39 o                         
 -11   1   2        817.46        883.44        39.75 o                         
  -9   1   2       1519.09       1634.52        33.11 o                         
  -7   1   2        679.83        716.52        30.36 o                         
  -5   1   2        213.28        177.95        43.55 o                         
  -3   1   2       2351.00       2456.01        83.85 o                         
  -1   1   2       7413.84       6790.32        89.15 o                         
   1   1   2       7403.40       6707.67       135.39 o                         
   3   1   2      16534.32      15102.54      1201.02 o                         
   5   1   2       4009.65       3864.58       177.23 o                         
   7   1   2       2195.27       2127.08       131.67 o                         
   9   1   2       2068.96       2039.65        97.85 o                         
  11   1   2        193.83        191.29        22.88 o                         
  13   1   2        364.18        339.02        33.56 o                         
  15   1   2        737.13        697.12        29.26 o                         
  17   1   2        195.14        187.25        28.39 o                         
  19   1   2         12.85          8.54        40.13 o                         
  21   1   2         30.39         30.23        44.49 o                         
 -20   2   2         14.02          5.04        41.84 o                         
 -18   2   2         20.20         37.98        27.22 o                         
 -16   2   2        156.26        129.79        41.37 o                         
 -14   2   2        208.07        237.38        26.31 o                         
 -12   2   2        678.86        717.62        28.48 o                         
 -10   2   2        451.54        448.34        27.13 o                         
  -8   2   2       1200.44       1188.72        31.24 o                         
  -6   2   2       4406.21       4220.33        66.60 o                         
  -4   2   2        188.74        161.40        44.31 o                         
  -2   2   2        652.98        604.50        54.46 o                         
   0   2   2      13470.87      11805.66       103.78 o                         
   2   2   2        651.60        601.05        58.73 o                         
   4   2   2       8513.09       8237.48       566.31 o                         
   6   2   2       2181.78       2165.10       147.81 o                         
   8   2   2       4194.05       4382.71       235.70 o                         
  10   2   2        244.71        292.74        23.67 o                         
  12   2   2        218.49        205.85        24.54 o                         
  14   2   2       1782.01       1740.82        62.67 o                         
  16   2   2        552.92        544.51        28.85 o                         
  18   2   2        167.45        129.03        40.99 o                         
  20   2   2          1.38         16.22        43.63 o                         
 -21   3   2         27.60         12.21        30.74 o                         
 -19   3   2         33.06         42.76        29.19 o                         
 -17   3   2        410.48        418.10        43.59 o                         
 -15   3   2         73.03         95.11        25.91 o                         
 -13   3   2        950.77        986.61        42.95 o                         
 -11   3   2        312.35        293.30        26.26 o                         
  -9   3   2       1939.75       1863.62        33.96 o                         
  -7   3   2        300.62        341.87        27.16 o                         
  -5   3   2       1365.15       1355.03        40.22 o                         
  -3   3   2       1958.23       1734.79        55.07 o                         
  -1   3   2      16424.41      15619.88       519.60 o                         
   1   3   2       2346.50       2301.78       138.76 o                         
   3   3   2       1964.22       1686.52        82.32 o                         
   5   3   2       6309.39       6455.27       226.46 o                         
   7   3   2       2159.23       2240.07        97.90 o                         
   9   3   2       1619.40       1666.37        71.56 o                         
  11   3   2       1395.90       1436.48        86.66 o                         
  13   3   2       1146.75       1123.90        61.93 o                         
  15   3   2        327.31        356.59        25.16 o                         
  17   3   2        268.02        264.03        42.95 o                         
  19   3   2         51.11         91.97        42.61 o                         
  21   3   2         18.26        -28.35        44.74 o                         
 -20   4   2         45.11         59.81        30.22 o                         
 -18   4   2        125.60        121.27        28.70 o                         
 -16   4   2        262.07        289.43        27.80 o                         
 -14   4   2         25.73         12.38        25.57 o                         
 -12   4   2        298.80        306.90        26.66 o                         
 -10   4   2       1766.70       1917.24        32.60 o                         
  -8   4   2        525.31        518.99        26.07 o                         
  -6   4   2       1345.78       1302.86        35.09 o                         
  -4   4   2       2325.81       2303.37        54.75 o                         
  -2   4   2       8580.44       8293.70       209.08 o                         
   0   4   2       7811.59       7045.34       407.31 o                         
   2   4   2        183.17        162.38        44.25 o                         
   4   4   2       2311.87       2315.04        47.91 o                         
   6   4   2       3739.42       3517.05       177.23 o                         
   8   4   2       4828.34       4905.28       167.98 o                         
  10   4   2        379.94        374.63        25.69 o                         
  12   4   2       1523.63       1553.97        53.00 o                         
  14   4   2        475.36        475.07        26.17 o                         
  16   4   2        427.02        408.09        32.89 o                         
  18   4   2        218.62        196.83        40.99 o                         
  20   4   2         69.61         73.86        44.23 o                         
 -19   5   2         49.25         80.96        41.46 o                         
 -17   5   2        415.21        421.12        28.38 o                         
 -15   5   2        139.56        158.50        26.54 o                         
 -13   5   2        163.57        219.91        41.29 o                         
 -11   5   2        255.65        217.42        25.57 o                         
  -9   5   2        360.74        331.60        25.05 o                         
  -7   5   2        148.59        179.48        23.38 o                         
  -5   5   2       2177.79       2324.45        47.14 o                         
  -3   5   2       6366.38       6504.67       126.13 o                         
  -1   5   2       4006.08       3865.75       136.33 o                         
   1   5   2        205.26        179.27        35.53 o                         
   3   5   2       1360.26       1308.01        44.38 o                         
   5   5   2       2156.74       2155.33        57.77 o                         
   7   5   2       4071.15       4088.57        95.13 o                         
   9   5   2       4868.85       4983.21       208.16 o                         
  11   5   2        646.67        632.48        36.35 o                         
  13   5   2       2047.31       2113.37        81.53 o                         
  15   5   2         97.01        128.51        30.96 o                         
  17   5   2        171.35        161.41        33.50 o                         
  19   5   2         75.11         51.05        35.17 o                         
 -20   6   2          1.44         -4.77        30.43 o                         
 -18   6   2         93.48         84.57        29.52 o                         
 -16   6   2         25.37         67.22        26.76 o                         
 -14   6   2          8.13         23.98        24.85 o                         
 -12   6   2        497.38        505.69        27.92 o                         
 -10   6   2       1673.30       1625.44        29.69 o                         
  -8   6   2       1109.62       1068.39        27.55 o                         
  -6   6   2       1008.53       1012.97        28.29 o                         
  -4   6   2       3758.50       3637.86        56.29 o                         
  -2   6   2       2185.65       2220.21        56.36 o                         
   0   6   2         30.24         49.58        32.84 o                         
   2   6   2       4409.20       4105.62       211.95 o                         
   4   6   2       1343.19       1271.85        54.65 o                         
   6   6   2       1015.92        972.00        39.62 o                         
   8   6   2       2562.20       2476.23        43.47 o                         
  10   6   2       1617.10       1574.98        38.96 o                         
  12   6   2         32.60         40.73        26.07 o                         
  14   6   2        144.02        120.87        31.50 o                         
  16   6   2         72.61         80.48        31.42 o                         
  18   6   2        156.65        196.50        34.54 o                         
  20   6   2         24.13         45.98        37.78 o                         
 -19   7   2        100.08        122.95        30.76 o                         
 -17   7   2         42.10         73.88        51.70 o                         
 -15   7   2        172.53        202.92        36.76 o                         
 -13   7   2         55.15         70.63        25.36 o                         
 -11   7   2        298.71        266.58        25.24 o                         
  -9   7   2        215.90        218.64        25.18 o                         
  -7   7   2        154.24        144.15        23.42 o                         
  -5   7   2       4087.91       4168.75        42.40 o                         
  -3   7   2       2149.96       2389.98        36.40 o                         
  -1   7   2       2173.17       2088.62        40.18 o                         
   1   7   2        667.85        679.33        37.43 o                         
   3   7   2        301.24        287.00        41.41 o                         
   5   7   2        146.33        183.18        32.82 o                         
   7   7   2        154.28        156.67        29.38 o                         
   9   7   2        127.83        146.49        23.10 o                         
  11   7   2        541.19        600.20        73.27 o                         
  13   7   2       2615.61       2545.82       155.41 o                         
  15   7   2        193.69        206.11        29.65 o                         
  17   7   2        176.72        149.64        38.58 o                         
  19   7   2         62.02         53.11        35.20 o                         
 -18   8   2        125.37        111.00        29.91 o                         
 -16   8   2         74.01         96.35        36.33 o                         
 -14   8   2        430.25        449.68        39.07 o                         
 -12   8   2         16.16         45.07        24.64 o                         
 -10   8   2         67.85         58.56        23.79 o                         
  -8   8   2        525.91        523.54        26.23 o                         
  -6   8   2       2557.66       2537.92        48.33 o                         
  -4   8   2       4850.29       4801.22       103.64 o                         
  -2   8   2       4171.37       4272.19        90.35 o                         
   0   8   2       3170.89       3149.37       138.07 o                         
   2   8   2       1197.94       1075.15        99.78 o                         
   4   8   2        513.85        559.31        42.87 o                         
   6   8   2       1109.15       1046.21        47.22 o                         
   8   8   2        524.11        535.23        46.37 o                         
  10   8   2        135.98        153.53        32.46 o                         
  12   8   2        732.77        727.62        48.93 o                         
  14   8   2        143.79        144.62        30.43 o                         
  16   8   2        131.65        133.40        30.81 o                         
  18   8   2         24.13          4.60        34.82 o                         
 -19   9   2         96.79        136.75        32.30 o                         
 -17   9   2        143.61        116.39        29.64 o                         
 -15   9   2         28.10         50.81        32.62 o                         
 -13   9   2        119.84        137.50        25.58 o                         
 -11   9   2        269.16        278.91        27.46 o                         
  -9   9   2        135.05        129.95        24.47 o                         
  -7   9   2        129.42        113.94        25.85 o                         
  -5   9   2       4868.78       4880.95       112.89 o                         
  -3   9   2       1632.32       1674.80        35.64 o                         
  -1   9   2       2054.05       2050.56        35.96 o                         
   1   9   2       1512.77       1503.62        66.90 o                         
   3   9   2       1913.84       1859.52       182.78 o                         
   5   9   2        362.81        345.06        39.02 o                         
   7   9   2        219.39        225.86        39.28 o                         
   9   9   2        132.32        157.29        36.29 o                         
  11   9   2        678.39        736.74        55.80 o                         
  13   9   2        184.25        197.00        31.93 o                         
  15   9   2        158.30        172.24        33.42 o                         
  17   9   2         66.90         78.60        38.24 o                         
  19   9   2         62.44         19.32        40.95 o                         
 -18  10   2         34.02         33.81        31.54 o                         
 -16  10   2         26.84         31.11        29.48 o                         
 -14  10   2        150.10        172.98        31.41 o                         
 -12  10   2         29.73         22.18        24.89 o                         
 -10  10   2        372.69        377.60        25.52 o                         
  -8  10   2        131.39        141.35        28.39 o                         
  -6  10   2       1616.88       1637.04        35.52 o                         
  -4  10   2        375.57        383.58        27.44 o                         
  -2  10   2        248.15        283.19        26.49 o                         
   0  10   2         84.44         80.96        33.62 o                         
   2  10   2        447.52        412.13        34.01 o                         
   4  10   2       1766.07       1750.37       123.99 o                         
   6  10   2       1672.78       1645.91        48.07 o                         
   8  10   2         72.22         69.89        27.32 o                         
  10  10   2        375.77        424.71        33.19 o                         
  12  10   2         86.81         73.94        32.88 o                         
  14  10   2         19.53          8.23        35.08 o                         
  16  10   2        124.61        112.45        32.71 o                         
  18  10   2        201.35        160.88        37.54 o                         
 -17  11   2         10.04         -5.25        31.04 o                         
 -15  11   2         39.29         53.78        29.09 o                         
 -13  11   2        496.66        488.43        26.20 o                         
 -11  11   2        747.37        771.22        29.71 o                         
  -9  11   2        675.99        709.86        26.79 o                         
  -7  11   2        542.19        528.12        24.85 o                         
  -5  11   2        648.76        651.96        28.95 o                         
  -3  11   2       1389.67       1447.07        33.03 o                         
  -1  11   2        193.98        195.30        29.08 o                         
   1  11   2        817.97        791.98        34.52 o                         
   3  11   2        310.69        306.86        38.38 o                         
   5  11   2        248.78        245.19        34.17 o                         
   7  11   2        301.57        295.96        39.19 o                         
   9  11   2        266.63        318.51        32.88 o                         
  11  11   2        746.31        701.24        37.46 o                         
  13  11   2        145.46        128.12        39.37 o                         
  15  11   2         20.53         32.87        33.25 o                         
  17  11   2         20.10         36.93        31.09 o                         
 -16  12   2         18.76          7.35        31.48 o                         
 -14  12   2         38.91         44.29        26.77 o                         
 -12  12   2         25.82         69.26        26.49 o                         
 -10  12   2         87.99         70.14        24.83 o                         
  -8  12   2        724.41        695.53        26.14 o                         
  -6  12   2         33.21         15.09        26.12 o                         
  -4  12   2       1504.26       1577.05        31.62 o                         
  -2  12   2        220.44        198.94        28.53 o                         
   0  12   2        826.72        875.13        56.57 o                         
   2  12   2        671.62        730.44        40.43 o                         
   4  12   2        305.65        255.23        35.13 o                         
   6  12   2        497.74        477.44        34.55 o                         
   8  12   2         16.14         28.95        29.77 o                         
  10  12   2         27.86         22.11        30.43 o                         
  12  12   2         25.47         28.74        32.19 o                         
  14  12   2         12.91         25.82        37.33 o                         
  16  12   2         14.80         50.79        31.72 o                         
 -15  13   2         20.28         32.50        27.90 o                         
 -13  13   2         32.67         62.29        28.50 o                         
 -11  13   2        148.52        147.56        25.07 o                         
  -9  13   2        185.59        196.21        26.97 o                         
  -7  13   2       2617.20       2587.73        41.49 o                         
  -5  13   2       2023.72       2092.46        40.22 o                         
  -3  13   2       1132.96       1091.82        42.67 o                         
  -1  13   2        364.76        378.95        47.26 o                         
   1  13   2        791.03        802.52        36.50 o                         
   3  13   2        951.99        878.20        36.32 o                         
   5  13   2        164.37        183.17        33.86 o                         
   7  13   2         54.50         74.86        31.54 o                         
   9  13   2        119.90        114.25        30.45 o                         
  11  13   2        502.45        523.91        34.85 o                         
  13  13   2         32.53         36.08        33.29 o                         
  15  13   2         46.81         73.01        34.55 o                         
 -16  14   2         10.12          2.14        29.84 o                         
 -14  14   2         52.47         41.59        27.89 o                         
 -12  14   2         13.63         47.56        27.27 o                         
 -10  14   2         19.50          1.89        25.96 o                         
  -8  14   2        142.47        123.74        26.39 o                         
  -6  14   2        146.73        124.21        26.17 o                         
  -4  14   2        477.83        469.60        30.06 o                         
  -2  14   2       1774.75       1706.27        37.45 o                         
   0  14   2        565.73        609.07        42.01 o                         
   2  14   2        201.37        218.70        34.14 o                         
   4  14   2         25.35         31.99        33.16 o                         
   6  14   2          8.11        -10.70        32.05 o                         
   8  14   2        439.74        503.19        30.37 o                         
  10  14   2        151.17        163.67        32.88 o                         
  12  14   2         41.61         65.44        32.89 o                         
  14  14   2         52.10         50.03        31.55 o                         
  16  14   2        117.93         83.11        41.34 o                         
 -15  15   2          8.05          4.75        31.29 o                         
 -13  15   2         46.97         62.83        27.17 o                         
 -11  15   2         20.32         27.71        25.72 o                         
  -9  15   2        157.45        171.09        25.74 o                         
  -7  15   2        194.38        206.53        27.47 o                         
  -5  15   2         97.52        107.88        26.74 o                         
  -3  15   2        326.35        347.87        31.95 o                         
  -1  15   2        737.27        716.29        33.50 o                         
   1  15   2         48.41         71.19        31.18 o                         
   3  15   2         74.68         78.26        33.12 o                         
   5  15   2        141.13        158.49        33.41 o                         
   7  15   2        174.90        169.09        29.25 o                         
   9  15   2         26.66         20.23        29.22 o                         
  11  15   2         38.17         54.33        32.05 o                         
  13  15   2         20.37         41.61        34.48 o                         
  15  15   2          8.73         21.52        41.01 o                         
 -14  16   2        117.40        100.58        32.45 o                         
 -12  16   2         14.21         30.22        29.37 o                         
 -10  16   2        124.48        113.67        26.83 o                         
  -8  16   2        129.62        107.02        29.98 o                         
  -6  16   2         72.48         57.66        26.17 o                         
  -4  16   2        422.11        414.98        29.75 o                         
  -2  16   2        557.28        479.36        63.57 o                         
   0  16   2        134.07        146.69        33.44 o                         
   2  16   2        155.33        174.56        31.91 o                         
   4  16   2        260.74        270.16        36.30 o                         
   6  16   2         25.87         22.45        29.72 o                         
   8  16   2         72.96         87.18        29.88 o                         
  10  16   2         27.85         38.19        30.66 o                         
  12  16   2         17.86         31.51        36.77 o                         
  14  16   2          9.57         56.00        37.32 o                         
 -11  17   2         20.48          0.93        28.21 o                         
  -9  17   2         66.00         76.46        28.91 o                         
  -7  17   2        174.70        158.83        26.58 o                         
  -5  17   2        168.17        155.25        28.66 o                         
  -3  17   2        271.73        310.46        55.63 o                         
  -1  17   2        193.39        233.85        32.71 o                         
   1  17   2        217.85        257.95        34.37 o                         
   3  17   2        414.00        423.39        36.33 o                         
   5  17   2        420.34        412.03        33.61 o                         
   7  17   2         42.08         40.01        30.92 o                         
   9  17   2        144.70        103.31        38.59 o                         
  11  17   2          9.96         14.22        30.69 o                         
 -10  18   2        201.50        154.49        29.68 o                         
  -8  18   2         24.70         10.61        30.06 o                         
  -6  18   2        156.90        130.70        33.03 o                         
  -4  18   2        217.25        191.30        33.41 o                         
  -2  18   2        164.94        120.69        32.89 o                         
   0  18   2         21.59         -2.17        33.34 o                         
   2  18   2         21.11         -2.95        35.65 o                         
   4  18   2        127.61        162.69        39.75 o                         
   6  18   2         93.97        124.57        36.68 o                         
   8  18   2        123.09         99.33        34.32 o                         
  10  18   2         34.54         66.00        35.22 o                         
  -9  19   2         61.88         73.36        31.32 o                         
  -7  19   2         63.31         80.79        30.82 o                         
  -5  19   2         73.42         74.48        32.17 o                         
  -3  19   2         51.59         35.88        35.57 o                         
  -1  19   2         12.44         33.00        34.41 o                         
   1  19   2        139.02        130.10        38.30 o                         
   3  19   2         32.59         44.15        42.10 o                         
   5  19   2         49.19         23.06        42.87 o                         
   7  19   2         99.98         60.37        42.87 o                         
   9  19   2         98.29         31.34        45.60 o                         
  -6  20   2         24.29         14.97        33.75 o                         
  -4  20   2         69.74         80.28        35.42 o                         
  -2  20   2          1.49         19.55        37.40 o                         
   0  20   2          0.34          9.65        43.46 o                         
   2  20   2         13.78         -5.04        42.95 o                         
   4  20   2         45.80         69.34        44.40 o                         
   6  20   2          1.33         45.77        42.95 o                         
  -3  21   2         17.27         33.05        47.73 o                         
  -1  21   2         30.79         31.68        46.54 o                         
   1  21   2          3.36        -43.63        43.63 o                         
   3  21   2         27.26          5.29        45.68 o                         
   1   0   3        428.09        464.01        79.50 o                         
   3   0   3       1389.01       1316.98        66.60 o                         
   5   0   3        998.10       1101.37        50.72 o                         
   7   0   3        107.10        108.36        38.94 o                         
   9   0   3       3339.00       3547.89        39.31 o                         
  11   0   3        127.73        111.71        25.26 o                         
  13   0   3         43.57         36.58        31.00 o                         
  15   0   3       1055.59       1096.09        29.01 o                         
  17   0   3        161.81        189.96        26.57 o                         
  19   0   3         21.29          2.52        28.59 o                         
  21   0   3         22.16         65.41        44.32 o                         
 -20   1   3          1.58         10.76        29.34 o                         
 -18   1   3        112.43        146.20        28.32 o                         
 -16   1   3        176.72        197.36        27.30 o                         
 -14   1   3        333.01        385.45        26.75 o                         
 -12   1   3        168.41        183.82        25.37 o                         
 -10   1   3        286.05        335.07        26.05 o                         
  -8   1   3       1434.19       1440.64        32.98 o                         
  -6   1   3       1963.66       1968.51        54.14 o                         
  -4   1   3        299.91        260.01        46.71 o                         
  -2   1   3       2059.44       1954.47        57.77 o                         
   0   1   3        427.12        431.73        40.45 o                         
   2   1   3       3659.20       3402.10        63.31 o                         
   4   1   3        459.31        367.67        38.75 o                         
   6   1   3       7838.98       7810.14       674.25 o                         
   8   1   3       1147.40       1194.36        78.99 o                         
  10   1   3        340.53        383.00        33.30 o                         
  12   1   3         68.94         63.31        25.33 o                         
  14   1   3        215.02        180.35        26.67 o                         
  16   1   3        105.57        125.55        27.37 o                         
  18   1   3          9.39          7.41        27.62 o                         
  20   1   3         12.58          6.99        29.33 o                         
 -21   2   3         32.38         22.50        30.11 o                         
 -19   2   3        195.94        190.61        29.51 o                         
 -17   2   3        124.72        182.15        27.32 o                         
 -15   2   3        122.54         87.92        25.64 o                         
 -13   2   3         64.79         85.72        38.43 o                         
 -11   2   3        931.13       1018.22        29.62 o                         
  -9   2   3        269.50        272.53        26.79 o                         
  -7   2   3        563.98        672.96        42.01 o                         
  -5   2   3       1206.03       1153.80        47.22 o                         
  -3   2   3       5602.12       5184.16       265.61 o                         
  -1   2   3       3650.55       3440.42        64.00 o                         
   1   2   3       2053.01       1916.28        57.96 o                         
   3   2   3       3756.66       3508.38       223.00 o                         
   5   2   3       8763.03       8222.14       858.56 o                         
   7   2   3       8094.64       7907.41       471.91 o                         
   9   2   3        331.97        359.01        42.10 o                         
  11   2   3        379.32        383.39        23.74 o                         
  13   2   3        313.80        288.01        24.67 o                         
  15   2   3         24.89         54.02        27.86 o                         
  17   2   3        208.34        204.34        28.18 o                         
  19   2   3         11.36         11.06        30.53 o                         
  21   2   3         31.18         55.33        46.79 o                         
 -20   3   3        135.04        167.91        31.55 o                         
 -18   3   3         40.52         75.21        28.53 o                         
 -16   3   3         72.97         50.50        27.80 o                         
 -14   3   3        518.29        528.41        28.21 o                         
 -12   3   3        243.67        274.35        27.28 o                         
 -10   3   3        288.57        272.48        26.07 o                         
  -8   3   3        227.81        215.53        25.78 o                         
  -6   3   3       3703.26       4004.05       372.56 o                         
  -4   3   3        185.89        160.81        34.14 o                         
  -2   3   3       3751.71       3484.87        89.62 o                         
   0   3   3       1399.17       1203.83        66.86 o                         
   2   3   3       5653.71       5224.03       120.49 o                         
   4   3   3        187.57        225.83        53.63 o                         
   6   3   3       2263.37       2366.44       182.01 o                         
   8   3   3       3821.50       3899.90       266.59 o                         
  10   3   3        329.50        371.80        24.44 o                         
  12   3   3        261.53        293.53        25.56 o                         
  14   3   3        302.01        325.40        25.56 o                         
  16   3   3        272.31        279.70        27.56 o                         
  18   3   3          3.37        -18.99        28.34 o                         
  20   3   3         18.14          0.68        43.98 o                         
 -19   4   3         54.70         72.32        29.65 o                         
 -17   4   3         31.80         50.42        27.30 o                         
 -15   4   3         18.16         46.00        25.76 o                         
 -13   4   3         66.64         65.87        25.46 o                         
 -11   4   3       1907.65       1985.59       104.77 o                         
  -9   4   3        501.08        580.15        27.92 o                         
  -7   4   3         84.73        113.25        24.69 o                         
  -5   4   3       1328.99       1200.90        73.61 o                         
  -3   4   3        185.33        215.49        35.14 o                         
  -1   4   3        456.06        360.96        43.48 o                         
   1   4   3        301.48        253.34        35.93 o                         
   3   4   3        182.16        164.08        33.60 o                         
   5   4   3       4972.00       4954.90       310.44 o                         
   7   4   3       3976.17       3960.30       147.00 o                         
   9   4   3       2503.93       2370.21       110.28 o                         
  11   4   3         66.16        107.93        23.79 o                         
  13   4   3        878.14        871.07        27.46 o                         
  15   4   3        286.03        253.32        25.22 o                         
  17   4   3          3.10         28.99        24.28 o                         
  19   4   3         22.91         38.68        42.95 o                         
 -20   5   3        188.23        171.35        32.21 o                         
 -18   5   3         97.00         91.45        29.19 o                         
 -16   5   3        406.60        420.53        28.89 o                         
 -14   5   3        118.74        127.86        25.35 o                         
 -12   5   3        233.15        226.96        26.84 o                         
 -10   5   3         10.57         13.00        23.61 o                         
  -8   5   3       1266.79       1355.36        50.75 o                         
  -6   5   3       7370.52       7318.57       184.43 o                         
  -4   5   3       4995.17       4979.57       189.74 o                         
  -2   5   3       8803.42       8626.71        68.75 o                         
   0   5   3        976.14       1016.38       108.75 o                         
   2   5   3       1221.05       1087.63        43.95 o                         
   4   5   3       1342.06       1258.20        40.78 o                         
   6   5   3       1060.08       1095.05        38.64 o                         
   8   5   3        634.52        646.40        32.74 o                         
  10   5   3        745.27        782.45        26.45 o                         
  12   5   3       1095.98       1175.98        59.14 o                         
  14   5   3        664.91        658.41        37.11 o                         
  16   5   3        149.60        134.75        24.15 o                         
  18   5   3          8.89         24.87        33.12 o                         
  20   5   3         84.05         63.45        43.38 o                         
 -19   6   3         54.50         48.66        30.38 o                         
 -17   6   3         18.75         54.71        27.91 o                         
 -15   6   3         23.36         56.15        27.33 o                         
 -13   6   3         43.80         53.18        25.90 o                         
 -11   6   3        128.82        149.08        25.06 o                         
  -9   6   3        213.59        225.95        24.18 o                         
  -7   6   3       1183.00       1134.25        28.18 o                         
  -5   6   3       1055.48       1061.00        29.43 o                         
  -3   6   3       2242.97       2403.17        47.67 o                         
  -1   6   3       7818.67       7555.97       427.38 o                         
   1   6   3       1966.44       1853.58        81.88 o                         
   3   6   3       3715.19       3893.06       158.27 o                         
   5   6   3       7373.08       7464.68        63.72 o                         
   7   6   3       1916.71       2044.81        58.15 o                         
   9   6   3        171.53        167.25        32.56 o                         
  11   6   3         95.46         90.98        29.34 o                         
  13   6   3        451.94        484.42        36.33 o                         
  15   6   3         60.74         62.10        24.95 o                         
  17   6   3         17.04        -15.40        32.40 o                         
  19   6   3         32.63         81.02        35.13 o                         
 -18   7   3         12.96         63.63        28.84 o                         
 -16   7   3        195.04        242.51        28.22 o                         
 -14   7   3        115.53        104.23        25.76 o                         
 -12   7   3        622.32        641.56        36.53 o                         
 -10   7   3        221.11        218.31        24.48 o                         
  -8   7   3        138.75        147.30        25.98 o                         
  -6   7   3       1941.64       2102.93        35.88 o                         
  -4   7   3       4004.90       4076.68        42.45 o                         
  -2   7   3       8103.47       8098.33       148.06 o                         
   0   7   3        109.82         80.94        31.51 o                         
   2   7   3        581.56        622.86        31.51 o                         
   4   7   3         82.37        100.65        33.86 o                         
   6   7   3       1184.23       1102.62        49.91 o                         
   8   7   3        591.84        586.20        36.92 o                         
  10   7   3        115.54         78.16        23.95 o                         
  12   7   3       2093.81       2061.72        65.00 o                         
  14   7   3         39.03         36.75        25.56 o                         
  16   7   3         67.52         80.81        32.64 o                         
  18   7   3         28.46         33.86        33.79 o                         
 -19   8   3         74.33         66.89        33.35 o                         
 -17   8   3          3.78         20.82        28.86 o                         
 -15   8   3         85.27         85.23        28.77 o                         
 -13   8   3        416.92        382.55        27.12 o                         
 -11   8   3        599.86        655.59        31.91 o                         
  -9   8   3         31.64         42.97        25.08 o                         
  -7   8   3        598.94        616.10        28.10 o                         
  -5   8   3        627.53        653.52        27.52 o                         
  -3   8   3       3818.33       3895.60        41.07 o                         
  -1   8   3       1153.37       1258.73        33.67 o                         
   1   8   3       1427.46       1412.46        39.30 o                         
   3   8   3        223.03        201.14        28.59 o                         
   5   8   3       1255.85       1332.33        39.52 o                         
   7   8   3        141.17        149.54        31.36 o                         
   9   8   3       1172.07       1135.56        37.35 o                         
  11   8   3        544.54        596.10        27.16 o                         
  13   8   3         77.36         68.30        28.34 o                         
  15   8   3         44.06         26.38        30.71 o                         
  17   8   3        103.74         81.72        34.20 o                         
  19   8   3         13.01         19.41        33.64 o                         
 -18   9   3        102.39         73.23        56.02 o                         
 -16   9   3         35.02         21.97        27.98 o                         
 -14   9   3        308.08        300.75        31.34 o                         
 -12   9   3        184.25        181.99        25.34 o                         
 -10   9   3         88.93         55.40        24.30 o                         
  -8   9   3       1170.36       1146.89        29.96 o                         
  -6   9   3        175.35        210.62        26.21 o                         
  -4   9   3       2501.41       2455.67        35.12 o                         
  -2   9   3        330.38        380.79        27.38 o                         
   0   9   3       3383.36       3323.23       135.66 o                         
   2   9   3        269.74        237.56        32.22 o                         
   4   9   3        497.34        527.82        34.55 o                         
   6   9   3        223.67        240.32        32.77 o                         
   8   9   3         32.31        -14.77        40.65 o                         
  10   9   3         28.06         11.60        28.85 o                         
  12   9   3        331.01        338.80        29.56 o                         
  14   9   3       1025.19       1042.88       135.73 o                         
  16   9   3         42.17         84.14        31.84 o                         
  18   9   3         45.33         45.91        36.45 o                         
 -17  10   3         72.18         79.52        31.32 o                         
 -15  10   3         22.40         66.99        28.73 o                         
 -13  10   3         16.66         68.82        24.36 o                         
 -11  10   3        423.07        422.95        25.86 o                         
  -9  10   3         30.25         41.86        23.91 o                         
  -7  10   3        115.20        121.65        26.41 o                         
  -5  10   3        749.32        761.02        26.62 o                         
  -3  10   3        325.56        366.87        28.16 o                         
  -1  10   3        339.23        383.81        29.93 o                         
   1  10   3        293.20        320.59        32.00 o                         
   3  10   3        285.44        259.36        31.74 o                         
   5  10   3         10.40         33.05        38.51 o                         
   7  10   3        227.20        238.15        40.65 o                         
   9  10   3         86.50         70.62        43.89 o                         
  11  10   3        155.44        141.72        32.44 o                         
  13  10   3         22.36         14.22        28.86 o                         
  15  10   3         60.12         41.49        33.63 o                         
  17  10   3         80.75         88.20        36.27 o                         
 -18  11   3         14.55         -3.78        35.91 o                         
 -16  11   3        107.54         91.53        31.21 o                         
 -14  11   3         94.41        111.71        28.63 o                         
 -12  11   3         61.47         37.46        25.16 o                         
 -10  11   3        155.18        141.39        24.57 o                         
  -8  11   3        545.80        576.12        28.39 o                         
  -6  11   3         98.07        121.77        26.89 o                         
  -4  11   3         66.90         70.69        26.75 o                         
  -2  11   3        374.19        373.66        26.67 o                         
   0  11   3        124.84         96.97        30.36 o                         
   2  11   3        929.14        885.29        63.27 o                         
   4  11   3       1924.99       1882.16       160.24 o                         
   6  11   3        129.12        141.49        38.77 o                         
   8  11   3        604.40        639.92        45.00 o                         
  10  11   3        429.28        423.46        49.83 o                         
  12  11   3        130.18        143.04        31.47 o                         
  14  11   3         62.18         78.01        37.03 o                         
  16  11   3         56.71         72.48        34.12 o                         
  18  11   3         64.13         28.18        39.83 o                         
 -17  12   3         50.43         66.16        34.16 o                         
 -15  12   3         60.40         42.43        28.35 o                         
 -13  12   3        129.26        104.59        26.35 o                         
 -11  12   3        128.29        143.92        24.72 o                         
  -9  12   3        330.95        353.50        27.54 o                         
  -7  12   3       2088.19       2021.06        52.40 o                         
  -5  12   3       1089.66       1062.48        31.17 o                         
  -3  12   3        264.61        294.76        26.71 o                         
  -1  12   3         67.13         66.94        30.41 o                         
   1  12   3        172.95        166.02        32.31 o                         
   3  12   3        235.85        261.28        34.37 o                         
   5  12   3        231.72        194.62        31.77 o                         
   7  12   3        619.12        652.47        43.46 o                         
   9  12   3        187.07        244.30        40.99 o                         
  11  12   3         61.87         67.22        46.03 o                         
  13  12   3        143.79        153.24        30.44 o                         
  15  12   3          5.31         12.36        34.74 o                         
  17  12   3         96.18         83.05        37.36 o                         
 -16  13   3         17.29         32.29        30.00 o                         
 -14  13   3         16.45         51.73        27.39 o                         
 -12  13   3        146.09        112.53        25.77 o                         
 -10  13   3         22.44         28.89        26.30 o                         
  -8  13   3         77.67         69.10        26.88 o                         
  -6  13   3        452.94        391.50        27.87 o                         
  -4  13   3        885.50        867.97        31.06 o                         
  -2  13   3        321.01        278.68        30.99 o                         
   0  13   3         43.29         22.91        32.11 o                         
   2  13   3         63.65        120.00        36.29 o                         
   4  13   3         64.32         56.26        33.77 o                         
   6  13   3         43.86         47.01        31.97 o                         
   8  13   3        415.73        366.92        42.01 o                         
  10  13   3         16.40         43.78        31.24 o                         
  12  13   3        128.28        137.64        32.53 o                         
  14  13   3         13.95         42.98        30.43 o                         
  16  13   3         75.74         57.14        36.64 o                         
 -15  14   3         45.69         59.98        29.39 o                         
 -13  14   3         13.06         17.35        26.68 o                         
 -11  14   3         61.66         45.71        24.76 o                         
  -9  14   3       1026.58        981.22        32.61 o                         
  -7  14   3         41.22         62.59        28.18 o                         
  -5  14   3        663.38        654.17        28.62 o                         
  -3  14   3        300.14        312.53        32.79 o                         
  -1  14   3        211.19        225.25        32.19 o                         
   1  14   3        335.08        301.45        33.53 o                         
   3  14   3        516.97        572.51        87.35 o                         
   5  14   3        122.25        127.59        31.75 o                         
   7  14   3        116.44        122.61        31.88 o                         
   9  14   3        313.12        299.87        38.55 o                         
  11  14   3         93.14        102.83        32.59 o                         
  13  14   3         16.52         50.77        31.11 o                         
  15  14   3          8.27         23.41        36.30 o                         
 -14  15   3          7.95          5.53        30.98 o                         
 -12  15   3          5.26         28.34        28.70 o                         
 -10  15   3         61.53         37.39        27.27 o                         
  -8  15   3         43.81         51.27        25.40 o                         
  -6  15   3         60.80         77.30        25.24 o                         
  -4  15   3        286.73        291.60        26.49 o                         
  -2  15   3         26.38         31.51        30.57 o                         
   0  15   3       1055.48       1047.09        37.55 o                         
   2  15   3        126.01         96.27        31.13 o                         
   4  15   3         17.88         49.38        33.58 o                         
   6  15   3         23.83         35.14        34.16 o                         
   8  15   3         84.32         97.69        28.26 o                         
  10  15   3         23.14         32.51        32.50 o                         
  12  15   3         62.35         34.84        30.91 o                         
  14  15   3         47.10         48.59        35.39 o                         
 -13  16   3         74.38         84.61        31.14 o                         
 -11  16   3         57.20         52.08        31.37 o                         
  -9  16   3         43.21         41.04        27.51 o                         
  -7  16   3         68.14         57.96        25.59 o                         
  -5  16   3        147.18        150.33        27.30 o                         
  -3  16   3        268.38        253.97        29.59 o                         
  -1  16   3        103.52        110.46        31.40 o                         
   1  16   3        176.42        168.71        32.47 o                         
   3  16   3         76.54         53.56        33.77 o                         
   5  16   3        405.57        442.56        68.57 o                         
   7  16   3        195.27        192.49        33.96 o                         
   9  16   3         35.01         56.19        29.51 o                         
  11  16   3        107.52         75.05        29.03 o                         
  13  16   3         17.33         19.30        35.81 o                         
 -12  17   3         95.76         74.51        31.23 o                         
 -10  17   3         80.06         78.31        29.38 o                         
  -8  17   3        103.60         85.67        29.14 o                         
  -6  17   3         18.22         47.54        31.46 o                         
  -4  17   3          2.96         34.19        30.30 o                         
  -2  17   3        207.05        194.02        32.50 o                         
   0  17   3        158.80        125.85        32.10 o                         
   2  17   3        125.13        142.17        32.87 o                         
   4  17   3         31.11         48.53        32.73 o                         
   6  17   3         18.29         36.80        34.21 o                         
   8  17   3          3.65         49.10        29.97 o                         
  10  17   3         72.33         86.99        30.01 o                         
  12  17   3         51.80         30.07        31.36 o                         
 -11  18   3         64.24         42.93        29.36 o                         
  -9  18   3         43.50         51.77        29.39 o                         
  -7  18   3         28.79         33.27        27.52 o                         
  -5  18   3          9.60         29.03        29.25 o                         
  -3  18   3          3.10         37.41        32.11 o                         
  -1  18   3          9.65         62.82        32.32 o                         
   1  18   3        113.36        115.38        34.44 o                         
   3  18   3         40.35         75.30        34.81 o                         
   5  18   3         99.75         33.00        37.03 o                         
   7  18   3         13.16         13.11        30.81 o                         
   9  18   3        101.46         69.81        32.22 o                         
  11  18   3         14.90         19.09        31.17 o                         
  -8  19   3         13.51         19.35        31.60 o                         
  -6  19   3         32.93         46.87        31.52 o                         
  -4  19   3         22.45         51.50        32.66 o                         
  -2  19   3         11.31         10.63        34.19 o                         
   0  19   3         22.04         50.37        34.09 o                         
   2  19   3        194.87        152.61        36.62 o                         
   4  19   3         53.84         54.95        38.15 o                         
   6  19   3         55.16         49.98        33.58 o                         
   8  19   3         75.55         58.76        34.44 o                         
  -5  20   3         83.66        113.54        34.73 o                         
  -3  20   3         18.33         16.21        36.21 o                         
  -1  20   3         12.46         10.80        36.91 o                         
   1  20   3          1.89         24.65        37.82 o                         
   3  20   3        136.45        122.49        39.07 o                         
   5  20   3        189.56        100.76        46.54 o                         
  -2  21   3         31.11         63.84        38.24 o                         
   0  21   3         23.10         56.94        40.58 o                         
   2  21   3         31.21         70.28        45.51 o                         
   0   0   4      11799.58      11260.91       112.80 o                         
   2   0   4       4452.24       4182.01        78.05 o                         
   4   0   4       2475.70       2456.44        60.97 o                         
   6   0   4         47.05         63.70        39.37 o                         
   8   0   4         94.75        105.88        36.55 o                         
  10   0   4         62.52         98.80        26.81 o                         
  12   0   4        632.97        676.14        28.32 o                         
  14   0   4       1022.40       1059.22        30.24 o                         
  16   0   4         52.41         49.30        26.76 o                         
  18   0   4         25.80         -1.81        27.41 o                         
  20   0   4          1.70         22.63        37.06 o                         
 -19   1   4         27.79         68.74        29.13 o                         
 -17   1   4        100.11         71.28        27.08 o                         
 -15   1   4        226.22        244.76        27.37 o                         
 -13   1   4        374.36        395.50        27.56 o                         
 -11   1   4        322.61        333.33        26.61 o                         
  -9   1   4        114.74        120.06        36.38 o                         
  -7   1   4        552.86        536.51        44.06 o                         
  -5   1   4       2205.64       2272.85        56.78 o                         
  -3   1   4       3220.84       3287.03        67.12 o                         
  -1   1   4       2059.01       1938.88        65.75 o                         
   1   1   4       2061.56       1855.16        47.18 o                         
   3   1   4        666.00        697.75        38.45 o                         
   5   1   4       2679.19       2711.28       146.45 o                         
   7   1   4       6035.34       6354.70       420.25 o                         
   9   1   4        460.97        466.52        33.24 o                         
  11   1   4        451.86        497.33        28.10 o                         
  13   1   4        433.32        448.51        28.17 o                         
  15   1   4        176.73        189.82        26.83 o                         
  17   1   4        139.02        186.72        27.71 o                         
  19   1   4         16.17         19.39        39.92 o                         
 -20   2   4          2.01         12.91        29.87 o                         
 -18   2   4        142.09        170.90        28.95 o                         
 -16   2   4         90.59         89.65        25.57 o                         
 -14   2   4        444.34        424.29        26.87 o                         
 -12   2   4        797.16        821.49        48.42 o                         
 -10   2   4        859.12        894.40        37.27 o                         
  -8   2   4        222.76        303.65        40.73 o                         
  -6   2   4        452.62        465.81        44.66 o                         
  -4   2   4       2395.34       2386.26       141.66 o                         
  -2   2   4       2441.74       2265.56        70.66 o                         
   0   2   4       4453.23       4082.09        49.21 o                         
   2   2   4       2425.78       2263.08       109.21 o                         
   4   2   4        902.30        922.08        76.60 o                         
   6   2   4       5172.14       5289.85       267.74 o                         
   8   2   4       1485.57       1422.43       125.95 o                         
  10   2   4        219.16        219.83        32.03 o                         
  12   2   4        444.34        450.58        24.70 o                         
  14   2   4        177.04        159.41        29.42 o                         
  16   2   4        114.16        118.58        27.36 o                         
  18   2   4         56.14         67.48        28.53 o                         
  20   2   4         67.99         71.73        31.75 o                         
 -19   3   4         42.27         63.59        29.74 o                         
 -17   3   4         30.91         34.51        27.31 o                         
 -15   3   4         22.79         31.28        21.92 o                         
 -13   3   4         25.72         58.41        25.60 o                         
 -11   3   4          6.06         43.28        26.94 o                         
  -9   3   4       5986.60       6344.72       252.71 o                         
  -7   3   4        589.89        613.45        43.98 o                         
  -5   3   4        446.47        452.85        50.68 o                         
  -3   3   4       2418.29       2283.61        62.51 o                         
  -1   3   4        673.20        654.99        38.00 o                         
   1   3   4       3209.09       3048.40        54.49 o                         
   3   3   4       2442.03       2319.38        44.65 o                         
   5   3   4       1569.22       1558.56       149.05 o                         
   7   3   4       1155.88       1212.36        62.34 o                         
   9   3   4        232.42        257.01        34.08 o                         
  11   3   4         45.06         45.35        24.80 o                         
  13   3   4        214.24        178.54        25.21 o                         
  15   3   4        140.39        121.14        25.22 o                         
  17   3   4         32.02         67.97        26.81 o                         
  19   3   4         53.96         85.76        30.52 o                         
 -20   4   4         10.10          9.37        30.45 o                         
 -18   4   4         58.84         75.81        29.31 o                         
 -16   4   4        249.48        266.53        27.59 o                         
 -14   4   4        147.19        155.07        25.61 o                         
 -12   4   4         68.42         40.48        26.14 o                         
 -10   4   4       2428.38       2485.31        49.01 o                         
  -8   4   4        636.48        666.93        29.95 o                         
  -6   4   4       1692.13       1772.45       116.99 o                         
  -4   4   4       2150.60       2278.08       107.98 o                         
  -2   4   4        902.98        909.39        37.16 o                         
   0   4   4       2445.05       2189.99        37.71 o                         
   2   4   4       2422.18       2327.51        48.33 o                         
   4   4   4       2169.99       2361.56        72.54 o                         
   6   4   4        237.81        296.39        44.87 o                         
   8   4   4       1348.74       1264.55       130.35 o                         
  10   4   4        214.18        182.95        31.60 o                         
  12   4   4       1211.91       1237.84        57.47 o                         
  14   4   4         88.29        121.56        23.36 o                         
  16   4   4         73.13         72.64        27.40 o                         
  18   4   4         30.79         50.88        33.36 o                         
  20   4   4         32.27         62.85        42.61 o                         
 -19   5   4         39.08         35.18        29.50 o                         
 -17   5   4        119.89         95.24        40.30 o                         
 -15   5   4        533.34        606.94        29.52 o                         
 -13   5   4        290.94        253.82        27.32 o                         
 -11   5   4        103.53        121.54        26.35 o                         
  -9   5   4        109.41        105.22        23.44 o                         
  -7   5   4        862.38        851.67        37.30 o                         
  -5   5   4       8714.88       9130.06       541.38 o                         
  -3   5   4       1564.24       1514.63        41.77 o                         
  -1   5   4       2700.86       2660.34        46.71 o                         
   1   5   4       2187.24       2067.99        41.54 o                         
   3   5   4        437.94        384.82        37.31 o                         
   5   5   4       8724.76       9029.80       280.42 o                         
   7   5   4        424.23        429.97        65.67 o                         
   9   5   4        151.29        179.39        30.15 o                         
  11   5   4        869.75        911.51        63.66 o                         
  13   5   4        153.79        148.70        25.18 o                         
  15   5   4         84.41         92.26        24.18 o                         
  17   5   4         40.34         39.62        26.46 o                         
  19   5   4         11.71         43.72        43.46 o                         
 -18   6   4        111.89         40.28        28.64 o                         
 -16   6   4        115.56        115.14        34.75 o                         
 -14   6   4         20.50         42.09        26.02 o                         
 -12   6   4         40.64         83.19        26.23 o                         
 -10   6   4        336.58        384.40        31.11 o                         
  -8   6   4        278.38        326.29        32.51 o                         
  -6   6   4        341.70        362.81        27.27 o                         
  -4   6   4        243.47        311.28        32.17 o                         
  -2   6   4       5199.95       5233.35        54.15 o                         
   0   6   4         50.67         75.06        29.79 o                         
   2   6   4        447.95        432.56        29.71 o                         
   4   6   4       1688.11       1782.76        42.63 o                         
   6   6   4        335.43        282.30        41.50 o                         
   8   6   4        316.91        366.34        33.27 o                         
  10   6   4        595.44        606.93        87.44 o                         
  12   6   4        122.71        131.07        28.14 o                         
  14   6   4         22.12         52.64        22.58 o                         
  16   6   4        357.27        371.94        27.20 o                         
  18   6   4          2.62         35.85        31.12 o                         
 -19   7   4          2.84          8.64        30.47 o                         
 -17   7   4        104.66        124.88        29.58 o                         
 -15   7   4        447.95        459.91        29.56 o                         
 -13   7   4        150.04        149.15        26.84 o                         
 -11   7   4        401.32        396.07        46.82 o                         
  -9   7   4        889.99        910.07        27.98 o                         
  -7   7   4        910.42        923.72        27.81 o                         
  -5   7   4        422.70        459.06        24.53 o                         
  -3   7   4       1157.78       1161.58        43.38 o                         
  -1   7   4       6053.08       5843.35        69.38 o                         
   1   7   4        555.74        518.36        31.17 o                         
   3   7   4        591.18        610.15        29.66 o                         
   5   7   4        856.95        847.91        37.27 o                         
   7   7   4        899.08        902.06        36.39 o                         
   9   7   4        215.34        269.74        32.54 o                         
  11   7   4        897.31        898.88        37.01 o                         
  13   7   4         20.42         54.09        23.27 o                         
  15   7   4         97.18        100.09        24.18 o                         
  17   7   4         56.18         61.90        34.48 o                         
  19   7   4         68.02         66.68        37.55 o                         
 -18   8   4         52.46         40.98        30.06 o                         
 -16   8   4        172.12        181.57        27.63 o                         
 -14   8   4        216.58        233.28        27.21 o                         
 -12   8   4        599.93        634.04        39.97 o                         
 -10   8   4        162.38        171.76        24.89 o                         
  -8   8   4        214.26        225.97        25.20 o                         
  -6   8   4        315.91        374.15        26.28 o                         
  -4   8   4       1349.37       1336.89        29.60 o                         
  -2   8   4       1485.64       1464.70        38.17 o                         
   0   8   4         96.33        102.63        30.06 o                         
   2   8   4        218.22        245.58        30.55 o                         
   4   8   4        636.40        651.80        35.86 o                         
   6   8   4        280.30        296.50        32.72 o                         
   8   8   4        213.65        231.99        33.10 o                         
  10   8   4        698.90        722.25        36.53 o                         
  12   8   4        216.05        214.52        25.18 o                         
  14   8   4         44.40         70.12        23.77 o                         
  16   8   4        204.18        128.41        39.47 o                         
  18   8   4          3.47        -15.68        32.09 o                         
 -17   9   4        162.96        188.70        37.66 o                         
 -15   9   4        378.47        412.25        29.09 o                         
 -13   9   4         38.74         46.25        25.88 o                         
 -11   9   4        145.38        139.71        24.26 o                         
  -9   9   4        311.03        311.75        25.28 o                         
  -7   9   4        210.99        273.49        24.85 o                         
  -5   9   4        146.71        150.92        23.81 o                         
  -3   9   4        234.89        234.78        26.42 o                         
  -1   9   4        454.35        493.24        33.63 o                         
   1   9   4        118.99        121.64        28.66 o                         
   3   9   4       6012.79       5892.34       234.29 o                         
   5   9   4        105.66         80.68        32.72 o                         
   7   9   4        881.95        915.47        36.59 o                         
   9   9   4        320.16        320.67        33.95 o                         
  11   9   4       1245.23       1271.03        35.76 o                         
  13   9   4         53.75         50.03        26.28 o                         
  15   9   4         18.51         58.83        34.03 o                         
  17   9   4        103.31         72.47        46.71 o                         
 -18  10   4         68.20         62.79        33.44 o                         
 -16  10   4        164.30        128.09        33.43 o                         
 -14  10   4        542.13        609.40        57.59 o                         
 -12  10   4        336.84        351.04        26.44 o                         
 -10  10   4         37.04         62.49        25.25 o                         
  -8  10   4        700.09        707.72        27.65 o                         
  -6  10   4        596.69        626.61        25.39 o                         
  -4  10   4        209.34        191.91        24.83 o                         
  -2  10   4        227.35        201.94        29.02 o                         
   0  10   4         59.07         68.06        25.31 o                         
   2  10   4        852.02        884.23        32.76 o                         
   4  10   4       2439.17       2296.31       118.63 o                         
   6  10   4        336.09        365.19        36.25 o                         
   8  10   4        164.56        164.11        32.37 o                         
  10  10   4         37.47         28.78        30.73 o                         
  12  10   4        307.96        263.10        61.44 o                         
  14  10   4        178.17        124.58        33.93 o                         
  16  10   4        111.47         84.35        39.68 o                         
  18  10   4         61.36         49.32        37.58 o                         
 -17  11   4         40.61         53.37        31.76 o                         
 -15  11   4         67.55         88.10        32.11 o                         
 -13  11   4        396.37        398.91        27.78 o                         
 -11  11   4        572.04        604.10        27.45 o                         
  -9  11   4       1236.75       1224.09        32.97 o                         
  -7  11   4        904.66        947.33        29.59 o                         
  -5  11   4        869.86        926.36        36.02 o                         
  -3  11   4         46.69         33.16        25.70 o                         
  -1  11   4        450.01        445.92        26.65 o                         
   1  11   4        324.06        330.01        32.27 o                         
   3  11   4          5.55         27.42        33.37 o                         
   5  11   4        100.95        154.63        31.78 o                         
   7  11   4        408.30        396.13        45.00 o                         
   9  11   4        142.37        108.87        43.04 o                         
  11  11   4        570.04        520.20        44.23 o                         
  13  11   4         49.56         61.18        33.41 o                         
  15  11   4         73.01         48.80        34.36 o                         
  17  11   4         88.78         82.76        34.35 o                         
 -16  12   4        134.16         86.70        32.33 o                         
 -14  12   4         85.76         92.27        28.07 o                         
 -12  12   4         28.47         26.83        25.54 o                         
 -10  12   4        309.72        283.11        27.30 o                         
  -8  12   4        217.66        181.35        23.88 o                         
  -6  12   4        124.41        140.99        25.61 o                         
  -4  12   4       1203.32       1226.94        39.70 o                         
  -2  12   4        453.65        450.56        28.67 o                         
   0  12   4        621.48        553.97        34.11 o                         
   2  12   4        806.12        757.31        37.54 o                         
   4  12   4         68.36         86.93        31.87 o                         
   6  12   4         39.81         53.34        42.87 o                         
   8  12   4        608.13        570.75        43.98 o                         
  10  12   4        337.67        295.96        43.72 o                         
  12  12   4         29.20         41.23        30.12 o                         
  14  12   4         27.39         11.86        34.34 o                         
  16  12   4         33.99         69.82        34.01 o                         
 -15  13   4         62.31         60.11        33.90 o                         
 -13  13   4         82.64         64.55        27.69 o                         
 -11  13   4         50.34         72.38        27.22 o                         
  -9  13   4         55.17         37.60        27.17 o                         
  -7  13   4         20.45         30.72        26.06 o                         
  -5  13   4        155.11        148.48        26.14 o                         
  -3  13   4        211.38        222.75        29.61 o                         
  -1  13   4        433.20        430.46        31.94 o                         
   1  13   4        370.14        406.40        34.33 o                         
   3  13   4         24.49         25.54        34.41 o                         
   5  13   4        291.81        253.48        29.67 o                         
   7  13   4        151.51        149.34        30.74 o                         
   9  13   4         39.85         61.40        40.65 o                         
  11  13   4        393.04        344.03        35.36 o                         
  13  13   4         85.68         67.31        33.72 o                         
  15  13   4          2.10         -9.23        35.37 o                         
 -14  14   4         52.22         56.24        30.06 o                         
 -12  14   4         27.75         38.06        28.17 o                         
 -10  14   4        173.84        154.64        27.93 o                         
  -8  14   4         44.44         52.50        23.36 o                         
  -6  14   4         23.12         24.33        24.00 o                         
  -4  14   4         85.92         82.43        25.75 o                         
  -2  14   4        176.75        151.96        27.42 o                         
   0  14   4       1019.83        995.19        46.15 o                         
   2  14   4        442.10        356.38        32.37 o                         
   4  14   4        149.23        128.23        32.71 o                         
   6  14   4         19.02         35.31        32.21 o                         
   8  14   4        217.29        249.09        40.39 o                         
  10  14   4        543.60        554.53        47.56 o                         
  12  14   4         87.67         88.39        34.06 o                         
  14  14   4         54.27         -3.84        47.09 o                         
 -13  15   4          2.09         18.36        28.78 o                         
 -11  15   4         71.21         99.67        25.28 o                         
  -9  15   4         18.12          5.40        27.96 o                         
  -7  15   4         97.99         73.97        25.03 o                         
  -5  15   4         84.80         84.44        26.37 o                         
  -3  15   4        139.72        108.21        26.94 o                         
  -1  15   4        181.43        175.08        29.70 o                         
   1  15   4        224.48        170.26        30.61 o                         
   3  15   4         23.13          4.56        32.46 o                         
   5  15   4        533.22        526.32        60.16 o                         
   7  15   4        442.87        404.40        33.59 o                         
   9  15   4        381.72        340.47        35.96 o                         
  11  15   4         67.66         68.96        30.88 o                         
  13  15   4         62.10         42.65        48.33 o                         
 -12  16   4         34.89         46.31        30.62 o                         
 -10  16   4        112.07         82.06        28.78 o                         
  -8  16   4        204.25        187.45        26.65 o                         
  -6  16   4        354.10        368.35        65.73 o                         
  -4  16   4         71.86         45.14        29.09 o                         
  -2  16   4        109.70         89.72        32.87 o                         
   0  16   4         52.79         62.87        32.19 o                         
   2  16   4         90.04         50.60        32.78 o                         
   4  16   4        251.03        225.04        33.06 o                         
   6  16   4        115.14        134.14        33.87 o                         
   8  16   4        174.33        166.18        34.91 o                         
  10  16   4        164.58        147.78        30.78 o                         
  12  16   4        134.11        105.68        28.27 o                         
 -11  17   4         90.66         68.30        29.51 o                         
  -9  17   4        102.39         85.47        32.30 o                         
  -7  17   4         56.25         39.94        29.39 o                         
  -5  17   4         40.35         54.12        30.46 o                         
  -3  17   4         31.88         41.09        31.63 o                         
  -1  17   4        137.11         82.60        33.64 o                         
   1  17   4        100.34        150.88        32.29 o                         
   3  17   4         28.55         54.87        31.57 o                         
   5  17   4        117.71        114.01        43.38 o                         
   7  17   4        104.34         94.93        34.88 o                         
   9  17   4        163.18        121.65        30.42 o                         
  11  17   4         41.22         24.17        30.85 o                         
 -10  18   4         61.28         62.05        31.15 o                         
  -8  18   4          3.46         -3.83        31.97 o                         
  -6  18   4          2.41         18.08        30.67 o                         
  -4  18   4         30.74         17.95        36.58 o                         
  -2  18   4         55.85         51.35        32.31 o                         
   0  18   4         25.51         54.71        32.53 o                         
   2  18   4        141.31         79.11        33.81 o                         
   4  18   4         58.52         59.53        33.77 o                         
   6  18   4        112.68         62.03        36.54 o                         
   8  18   4         51.70         42.31        29.54 o                         
  10  18   4         66.74         40.93        30.50 o                         
  -7  19   4         69.21         62.49        30.23 o                         
  -5  19   4         11.03          8.92        33.49 o                         
  -3  19   4         53.28         20.51        34.26 o                         
  -1  19   4         17.11         56.36        36.63 o                         
   1  19   4         27.03         -3.02        35.12 o                         
   3  19   4         42.26         21.74        34.83 o                         
   5  19   4         39.18         48.04        35.55 o                         
   7  19   4          2.76         22.76        32.02 o                         
  -4  20   4         32.65         29.40        35.77 o                         
  -2  20   4         68.78         68.80        35.99 o                         
   0  20   4          1.64         19.71        34.09 o                         
   2  20   4          1.96         23.02        35.22 o                         
   4  20   4         10.07         15.83        37.06 o                         
   1   0   5       1261.59       1282.88        45.17 o                         
   3   0   5       1409.07       1442.16        54.65 o                         
   5   0   5       2683.22       2838.73        59.35 o                         
   7   0   5       1783.49       1950.84        49.70 o                         
   9   0   5       1570.28       1773.31        49.53 o                         
  11   0   5        648.98        748.71        39.71 o                         
  13   0   5       1280.31       1423.19        32.20 o                         
  15   0   5        114.32         81.95        26.63 o                         
  17   0   5        160.39        162.53        34.46 o                         
  19   0   5         81.76         89.43        24.58 o                         
 -20   1   5         16.50          7.97        30.18 o                         
 -18   1   5         32.58         48.84        28.80 o                         
 -16   1   5        144.11        132.71        27.45 o                         
 -14   1   5        888.69        906.76        25.24 o                         
 -12   1   5        528.84        565.11        31.34 o                         
 -10   1   5        168.10        195.97        39.62 o                         
  -8   1   5        698.08        801.73        41.33 o                         
  -6   1   5       4473.27       4975.21        67.03 o                         
  -4   1   5        365.04        444.46        48.67 o                         
  -2   1   5       4771.65       4700.68        73.27 o                         
   0   1   5       1267.09       1213.43        53.54 o                         
   2   1   5       3474.95       3330.65        46.59 o                         
   4   1   5        551.08        484.98        33.87 o                         
   6   1   5       1245.73       1212.71        55.29 o                         
   8   1   5       1703.89       1826.08        51.58 o                         
  10   1   5        426.42        418.24        38.94 o                         
  12   1   5        339.63        366.86        28.13 o                         
  14   1   5        342.25        370.92        33.00 o                         
  16   1   5        272.71        234.88        29.04 o                         
  18   1   5        123.25        117.85        29.65 o                         
  20   1   5         38.41          9.54        30.88 o                         
 -19   2   5         23.23         18.38        30.53 o                         
 -17   2   5         41.78         61.94        30.66 o                         
 -15   2   5        201.79        209.00        27.93 o                         
 -13   2   5       2132.14       2262.90        41.16 o                         
 -11   2   5        674.89        769.71        66.95 o                         
  -9   2   5        928.70        913.08        42.61 o                         
  -7   2   5        510.84        534.55        42.44 o                         
  -5   2   5       5515.67       5863.61        72.33 o                         
  -3   2   5        339.19        379.13        47.39 o                         
  -1   2   5       3485.37       3268.49       101.36 o                         
   1   2   5       4797.38       4421.14        42.66 o                         
   3   2   5        600.20        612.01        34.76 o                         
   5   2   5       1778.06       1946.54        87.48 o                         
   7   2   5       2718.24       2723.30       221.12 o                         
   9   2   5        501.64        496.40        68.18 o                         
  11   2   5        385.89        408.32        80.52 o                         
  13   2   5        382.78        395.46        27.86 o                         
  15   2   5         94.27        103.65        26.99 o                         
  17   2   5          1.33         -2.24        27.51 o                         
  19   2   5         89.42        102.91        30.63 o                         
 -20   3   5          0.11         11.69        30.72 o                         
 -18   3   5         39.97         31.09        30.44 o                         
 -16   3   5        247.07        232.49        48.50 o                         
 -14   3   5        622.53        624.27        29.16 o                         
 -12   3   5        234.17        255.24        28.44 o                         
 -10   3   5        321.25        312.47        27.80 o                         
  -8   3   5       1284.70       1302.29        45.26 o                         
  -6   3   5        753.11        770.31        45.51 o                         
  -4   3   5       1389.89       1424.03        38.28 o                         
  -2   3   5        601.84        623.80        35.76 o                         
   0   3   5       1399.86       1280.26        32.32 o                         
   2   3   5        337.89        372.88        35.16 o                         
   4   3   5       9524.39       9322.61       416.84 o                         
   6   3   5         80.99        104.33        31.15 o                         
   8   3   5        141.48        148.71        32.16 o                         
  10   3   5        849.72        845.40        37.79 o                         
  12   3   5       1587.38       1584.00        88.25 o                         
  14   3   5         74.00         80.75        22.93 o                         
  16   3   5         82.09         84.18        27.95 o                         
  18   3   5         46.78         43.74        28.62 o                         
  20   3   5         31.09         77.46        32.48 o                         
 -19   4   5         17.50         27.48        29.93 o                         
 -17   4   5         19.48         35.52        28.80 o                         
 -15   4   5        247.43        271.00        27.98 o                         
 -13   4   5        730.67        760.63        48.80 o                         
 -11   4   5       1262.87       1393.35        32.39 o                         
  -9   4   5        227.00        260.27        38.43 o                         
  -7   4   5        321.48        306.07        33.85 o                         
  -5   4   5        682.70        660.07        34.38 o                         
  -3   4   5       9543.18       9471.98       533.91 o                         
  -1   4   5        543.79        480.28        34.63 o                         
   1   4   5        361.34        375.64        28.97 o                         
   3   4   5       1384.67       1450.26        39.53 o                         
   5   4   5        455.11        423.79        32.66 o                         
   7   4   5        512.81        553.92        38.17 o                         
   9   4   5         64.75         64.81        34.86 o                         
  11   4   5         77.95         65.81        46.28 o                         
  13   4   5        354.19        320.35        32.80 o                         
  15   4   5         39.04         37.72        24.45 o                         
  17   4   5         89.84         99.32        28.32 o                         
  19   4   5         74.05         49.96        35.25 o                         
 -18   5   5         21.20        -24.15        28.22 o                         
 -16   5   5        249.66        253.76        34.11 o                         
 -14   5   5        247.42        273.82        36.55 o                         
 -12   5   5       1014.58        997.96        59.39 o                         
 -10   5   5        263.72        297.84        26.38 o                         
  -8   5   5       1014.38       1054.14       103.19 o                         
  -6   5   5       2016.28       2061.59       115.19 o                         
  -4   5   5        450.70        402.89        35.86 o                         
  -2   5   5       1774.80       1847.75        40.46 o                         
   0   5   5       2681.66       2582.67        78.26 o                         
   2   5   5       5514.16       5248.25       107.91 o                         
   4   5   5        679.67        688.86        37.42 o                         
   6   5   5       1503.55       1550.01        96.45 o                         
   8   5   5       1156.37       1314.13       102.21 o                         
  10   5   5        148.66        132.72        33.71 o                         
  12   5   5        487.53        488.76        33.56 o                         
  14   5   5         46.47         17.70        22.95 o                         
  16   5   5         23.28         22.19        24.04 o                         
  18   5   5         58.59         69.01        31.03 o                         
 -19   6   5         57.77         32.03        41.80 o                         
 -17   6   5         96.47        137.51        39.15 o                         
 -15   6   5        123.51        140.51        38.47 o                         
 -13   6   5        215.68        234.56        31.77 o                         
 -11   6   5        155.49        161.96        27.66 o                         
  -9   6   5       1039.99       1096.52        61.21 o                         
  -7   6   5        233.76        289.93        47.82 o                         
  -5   6   5       1502.45       1456.45        36.58 o                         
  -3   6   5         79.50         97.57        35.10 o                         
  -1   6   5       1257.14       1218.19        36.88 o                         
   1   6   5       4521.41       4399.48        57.83 o                         
   3   6   5        752.39        687.05        29.19 o                         
   5   6   5       2018.02       2093.91        77.71 o                         
   7   6   5       2233.37       2376.51       126.42 o                         
   9   6   5        336.34        327.02        32.83 o                         
  11   6   5        177.24        190.11        47.31 o                         
  13   6   5        162.69        188.16        24.51 o                         
  15   6   5        133.16        157.72        24.87 o                         
  17   6   5         13.19          9.58        24.91 o                         
  19   6   5         31.36         55.18        31.82 o                         
 -18   7   5         43.27         56.63        30.91 o                         
 -16   7   5        233.04        247.17        29.28 o                         
 -14   7   5        186.55        199.68        28.02 o                         
 -12   7   5          4.70         27.04        25.72 o                         
 -10   7   5        379.20        381.90        27.14 o                         
  -8   7   5        289.77        322.05        30.18 o                         
  -6   7   5       2230.35       2293.31        96.66 o                         
  -4   7   5        515.74        564.68        34.11 o                         
  -2   7   5       2708.52       2712.12        43.26 o                         
   0   7   5       1796.24       1671.36        53.20 o                         
   2   7   5        504.81        465.87        29.53 o                         
   4   7   5        316.38        334.07        34.77 o                         
   6   7   5        236.14        228.31        30.74 o                         
   8   7   5         91.33        164.98        32.48 o                         
  10   7   5        207.21        247.99        35.55 o                         
  12   7   5        374.40        324.34        31.01 o                         
  14   7   5         85.43         68.29        23.30 o                         
  16   7   5         65.89         62.07        27.35 o                         
  18   7   5         13.64         28.72        25.91 o                         
 -17   8   5         15.96         48.55        30.24 o                         
 -15   8   5        268.59        312.20        28.57 o                         
 -13   8   5        188.05        190.04        28.52 o                         
 -11   8   5        711.64        728.68        39.01 o                         
  -9   8   5        731.21        700.66        27.38 o                         
  -7   8   5         91.85        138.56        36.24 o                         
  -5   8   5       1180.74       1292.74        66.73 o                         
  -3   8   5        146.08        150.29        32.94 o                         
  -1   8   5       1712.75       1593.15        38.85 o                         
   1   8   5        697.77        730.12        34.34 o                         
   3   8   5       1282.50       1180.54        47.56 o                         
   5   8   5       1017.79       1039.32        37.61 o                         
   7   8   5        293.62        290.06        33.55 o                         
   9   8   5         53.32         74.62        32.66 o                         
  11   8   5        366.70        351.13        37.14 o                         
  13   8   5         32.64         65.51        25.34 o                         
  15   8   5        126.05        113.87        24.67 o                         
  17   8   5         21.91         31.52        29.14 o                         
 -18   9   5        126.02        120.31        32.41 o                         
 -16   9   5        240.27        222.96        34.54 o                         
 -14   9   5        281.51        251.41        29.04 o                         
 -12   9   5         74.83         75.09        25.14 o                         
 -10   9   5        304.44        307.37        25.43 o                         
  -8   9   5         56.18         57.44        24.31 o                         
  -6   9   5        334.00        335.61        25.43 o                         
  -4   9   5         65.80         61.32        25.90 o                         
  -2   9   5        504.26        493.97        70.58 o                         
   0   9   5       1556.76       1543.78        63.46 o                         
   2   9   5        931.32        911.10        33.60 o                         
   4   9   5        228.85        215.59        29.18 o                         
   6   9   5       1038.39       1018.01        50.55 o                         
   8   9   5        727.23        730.34        38.39 o                         
  10   9   5         74.24         74.21        34.57 o                         
  12   9   5         45.36         57.90        32.58 o                         
  14   9   5         58.09         52.89        25.86 o                         
  16   9   5         28.02         57.54        33.17 o                         
  18   9   5         31.92         63.11        36.98 o                         
 -17  10   5          7.90         14.43        31.27 o                         
 -15  10   5         76.29         80.71        32.15 o                         
 -13  10   5         91.07         63.11        27.04 o                         
 -11  10   5        259.13        253.07        25.60 o                         
  -9  10   5         73.08         68.29        25.59 o                         
  -7  10   5        202.43        234.58        24.90 o                         
  -5  10   5        147.15        166.41        25.67 o                         
  -3  10   5        862.48        824.07        29.40 o                         
  -1  10   5        435.76        414.52        29.30 o                         
   1  10   5        170.87        187.30        28.90 o                         
   3  10   5        322.97        337.86        30.03 o                         
   5  10   5        258.29        247.94        28.89 o                         
   7  10   5        383.84        369.13        35.65 o                         
   9  10   5        298.51        289.74        32.05 o                         
  11  10   5        229.44        226.67        32.72 o                         
  13  10   5         93.17         86.91        23.46 o                         
  15  10   5          3.37         16.19        41.12 o                         
  17  10   5          8.57         -3.58        35.48 o                         
 -16  11   5         27.92         46.67        31.06 o                         
 -14  11   5          8.84         -0.56        29.73 o                         
 -12  11   5         23.60         52.67        26.96 o                         
 -10  11   5        228.41        204.09        28.06 o                         
  -8  11   5        368.92        353.08        29.74 o                         
  -6  11   5        175.65        160.20        26.04 o                         
  -4  11   5         80.68         72.85        25.73 o                         
  -2  11   5        390.39        323.98        29.48 o                         
   0  11   5        659.04        677.11        28.74 o                         
   2  11   5        678.32        672.06        34.35 o                         
   4  11   5       1251.83       1185.27        81.10 o                         
   6  11   5        154.70        144.31        28.80 o                         
   8  11   5        711.73        704.70        37.58 o                         
  10  11   5        261.93        238.87        36.16 o                         
  12  11   5        130.59        116.39        43.55 o                         
  14  11   5          7.59         17.62        28.36 o                         
  16  11   5         19.02         19.40        32.90 o                         
 -15  12   5         68.91         62.12        29.17 o                         
 -13  12   5        101.92         89.09        25.90 o                         
 -11  12   5        131.41        102.45        28.09 o                         
  -9  12   5         45.90         50.49        23.03 o                         
  -7  12   5        370.71        340.75        25.69 o                         
  -5  12   5        483.86        495.19        28.87 o                         
  -3  12   5       1590.76       1598.91        57.58 o                         
  -1  12   5        328.40        304.22        26.91 o                         
   1  12   5        528.26        562.38        33.90 o                         
   3  12   5        237.63        190.03        32.12 o                         
   5  12   5       1030.42        962.75        46.07 o                         
   7  12   5          4.16        -13.14        31.90 o                         
   9  12   5         75.93         94.78        41.93 o                         
  11  12   5         24.24         78.47        45.77 o                         
  13  12   5         14.06         28.17        32.89 o                         
  15  12   5         27.58         50.39        31.18 o                         
 -14  13   5         30.46         23.05        27.66 o                         
 -12  13   5         13.64         -0.54        24.66 o                         
 -10  13   5         94.45        127.70        24.84 o                         
  -8  13   5         33.54         53.84        24.73 o                         
  -6  13   5        163.72        172.47        25.71 o                         
  -4  13   5        352.80        317.15        28.63 o                         
  -2  13   5        372.50        363.15        26.97 o                         
   0  13   5       1273.18       1238.84        38.80 o                         
   2  13   5       2131.12       2005.59       172.02 o                         
   4  13   5        724.86        678.04        59.01 o                         
   6  13   5        218.46        204.69        33.82 o                         
   8  13   5        188.56        183.15        47.99 o                         
  10  13   5         93.37         95.64        43.04 o                         
  12  13   5        100.32        115.52        33.42 o                         
  14  13   5         16.18         28.81        34.24 o                         
 -13  14   5         16.03         19.32        27.22 o                         
 -11  14   5          8.32         18.02        26.76 o                         
  -9  14   5         57.53         73.63        29.96 o                         
  -7  14   5         84.00         85.62        29.31 o                         
  -5  14   5         47.85         53.20        24.90 o                         
  -3  14   5         75.84         76.66        28.04 o                         
  -1  14   5        339.75        283.86        31.50 o                         
   1  14   5        892.47        875.48        33.12 o                         
   3  14   5        609.10        545.05        34.53 o                         
   5  14   5        246.81        216.00        31.20 o                         
   7  14   5        183.32        137.10        33.38 o                         
   9  14   5        283.06        249.69        30.75 o                         
  11  14   5          8.99         90.77        45.51 o                         
  13  14   5         30.06         61.17        32.45 o                         
 -12  15   5         28.72         28.86        27.76 o                         
 -10  15   5          3.18         -2.74        26.91 o                         
  -8  15   5        126.10        114.06        28.62 o                         
  -6  15   5        130.73        113.30        28.10 o                         
  -4  15   5         37.53         27.59        25.88 o                         
  -2  15   5         91.89        114.78        36.40 o                         
   0  15   5        115.39        102.69        32.23 o                         
   2  15   5        200.42        231.72        33.32 o                         
   4  15   5        245.66        230.65        30.97 o                         
   6  15   5        124.95        134.65        30.76 o                         
   8  15   5        267.63        232.45        31.42 o                         
  10  15   5         76.87         58.82        32.87 o                         
  12  15   5         68.41         42.88        41.20 o                         
 -11  16   5         19.08         10.97        27.71 o                         
  -9  16   5         28.90         14.30        27.80 o                         
  -7  16   5         65.83         62.15        26.70 o                         
  -5  16   5         23.60         61.39        28.81 o                         
  -3  16   5         83.07        104.29        28.29 o                         
  -1  16   5        273.23        299.71        33.52 o                         
   1  16   5        141.43        129.87        32.68 o                         
   3  16   5        247.02        252.43        32.54 o                         
   5  16   5        253.75        184.92        32.29 o                         
   7  16   5        231.91        207.15        44.66 o                         
   9  16   5        242.53        230.73        35.68 o                         
  11  16   5         28.10         29.75        30.10 o                         
 -10  17   5          8.85         27.31        30.63 o                         
  -8  17   5         21.77         29.89        30.16 o                         
  -6  17   5         13.17         39.02        29.89 o                         
  -4  17   5         89.46         81.16        30.32 o                         
  -2  17   5          1.46         24.99        30.25 o                         
   0  17   5        158.56        121.92        33.37 o                         
   2  17   5         40.51         28.39        54.14 o                         
   4  17   5         19.26         12.28        32.89 o                         
   6  17   5         96.24        129.35        34.42 o                         
   8  17   5         16.66         55.75        35.31 o                         
  10  17   5          7.41         -0.72        29.99 o                         
  -9  18   5         31.59         32.95        31.11 o                         
  -7  18   5         12.96         24.23        30.94 o                         
  -5  18   5         58.83         83.29        32.00 o                         
  -3  18   5         46.59         18.58        33.49 o                         
  -1  18   5        123.71        139.45        31.52 o                         
   1  18   5         33.18         66.89        38.51 o                         
   3  18   5         40.62         17.37        35.13 o                         
   5  18   5         20.53          2.90        33.55 o                         
   7  18   5         43.89         64.64        34.81 o                         
   9  18   5        127.17        141.41        37.59 o                         
  -6  19   5         29.92         24.91        34.00 o                         
  -4  19   5         74.38         75.67        34.22 o                         
  -2  19   5         87.52         70.79        31.73 o                         
   0  19   5         83.06         92.51        35.11 o                         
   2  19   5         22.22         64.88        33.31 o                         
   4  19   5         17.41         88.49        35.98 o                         
   6  19   5         56.49         39.47        38.57 o                         
  -3  20   5         30.88         93.07        39.75 o                         
  -1  20   5         37.61         21.62        36.30 o                         
   1  20   5         16.16         20.47        36.83 o                         
   3  20   5          0.08         31.20        36.49 o                         
   0   0   6        190.96        220.22        49.70 o                         
   2   0   6       1878.88       1961.85        57.30 o                         
   4   0   6       1221.67       1306.65        49.44 o                         
   6   0   6        701.49        763.56        44.92 o                         
   8   0   6        606.15        604.57        43.29 o                         
  10   0   6        243.25        344.98        40.56 o                         
  12   0   6        510.92        486.81        42.61 o                         
  14   0   6        410.23        461.65        27.71 o                         
  16   0   6         69.21        119.18        30.44 o                         
  18   0   6         12.20         16.52        29.85 o                         
 -19   1   6         37.38        115.50        43.17 o                         
 -17   1   6        122.45         98.47        29.40 o                         
 -15   1   6        385.83        382.67        28.18 o                         
 -13   1   6        329.40        367.53        27.14 o                         
 -11   1   6        691.81        716.43        42.61 o                         
  -9   1   6         35.73         71.22        37.91 o                         
  -7   1   6         27.92        -13.06        38.00 o                         
  -5   1   6       1616.90       1831.97        51.41 o                         
  -3   1   6       3390.78       3497.09        63.53 o                         
  -1   1   6        661.30        622.50        35.70 o                         
   1   1   6        665.15        595.54        36.53 o                         
   3   1   6        111.39        172.92        46.03 o                         
   5   1   6       2527.87       2761.62        57.72 o                         
   7   1   6         90.45        102.21        39.02 o                         
   9   1   6        640.72        664.68        43.98 o                         
  11   1   6        253.55        239.86        40.48 o                         
  13   1   6         50.96         53.17        33.13 o                         
  15   1   6        124.12         92.99        26.77 o                         
  17   1   6        128.59        128.98        28.14 o                         
  19   1   6         18.46         11.30        31.36 o                         
 -18   2   6         29.14         30.61        29.08 o                         
 -16   2   6          4.73         35.14        38.00 o                         
 -14   2   6         96.86        115.18        27.66 o                         
 -12   2   6        168.70        206.26        25.79 o                         
 -10   2   6       1067.16       1116.91        44.74 o                         
  -8   2   6         59.31         68.23        38.26 o                         
  -6   2   6          0.87        -33.81        40.56 o                         
  -4   2   6        166.05        161.39        44.49 o                         
  -2   2   6       4951.68       4765.57        69.08 o                         
   0   2   6       1882.32       1958.95        33.45 o                         
   2   2   6       4924.93       4807.49        45.10 o                         
   4   2   6       2228.13       2288.37        42.78 o                         
   6   2   6        327.16        356.49        32.84 o                         
   8   2   6         38.67         54.49        31.16 o                         
  10   2   6       1001.66       1044.50        52.94 o                         
  12   2   6        623.34        635.31        45.00 o                         
  14   2   6        321.68        296.15        43.34 o                         
  16   2   6         74.51         81.85        27.76 o                         
  18   2   6         81.10        109.71        29.98 o                         
 -19   3   6          7.78          7.31        29.49 o                         
 -17   3   6         24.46         46.40        28.80 o                         
 -15   3   6        175.95        201.28        42.14 o                         
 -13   3   6         22.25         20.81        25.11 o                         
 -11   3   6         55.25        105.20        37.74 o                         
  -9   3   6       1552.49       1521.24        47.65 o                         
  -7   3   6       1718.96       1828.30        49.53 o                         
  -5   3   6       1811.39       1915.06        53.71 o                         
  -3   3   6       2475.45       2474.36        72.71 o                         
  -1   3   6        113.14        163.30        27.57 o                         
   1   3   6       3402.64       3088.69        56.67 o                         
   3   3   6       2509.71       2452.48        98.46 o                         
   5   3   6        954.62       1006.87        35.87 o                         
   7   3   6       1661.79       1799.55       129.03 o                         
   9   3   6         12.85         20.97        30.34 o                         
  11   3   6        488.75        502.87        32.28 o                         
  13   3   6        131.49        101.36        38.08 o                         
  15   3   6        631.56        671.29        30.32 o                         
  17   3   6         49.50         50.86        28.56 o                         
  19   3   6         97.08         99.77        32.62 o                         
 -18   4   6         69.72         69.80        29.23 o                         
 -16   4   6         67.02         66.12        27.78 o                         
 -14   4   6        443.79        448.62        29.00 o                         
 -12   4   6        563.09        588.78        28.73 o                         
 -10   4   6        631.77        767.58        42.95 o                         
  -8   4   6        231.99        273.93        28.95 o                         
  -6   4   6        699.97        684.69        28.18 o                         
  -4   4   6        185.86        153.41        32.39 o                         
  -2   4   6       2229.42       2171.66        95.68 o                         
   0   4   6       1205.07       1152.18        31.56 o                         
   2   4   6        161.84        113.72        28.46 o                         
   4   4   6        188.63        160.31        49.19 o                         
   6   4   6        103.40        103.34        31.03 o                         
   8   4   6        205.62        249.49        30.91 o                         
  10   4   6        173.31        175.19        35.02 o                         
  12   4   6        106.93         95.53        27.99 o                         
  14   4   6        172.65        169.59        26.23 o                         
  16   4   6         86.97        112.49        29.31 o                         
  18   4   6         85.18         77.88        34.33 o                         
 -19   5   6         14.67         58.41        31.10 o                         
 -17   5   6         29.02         34.21        28.99 o                         
 -15   5   6         95.35         85.34        27.01 o                         
 -13   5   6       1138.97       1129.48        31.88 o                         
 -11   5   6        128.20        127.67        26.59 o                         
  -9   5   6        515.52        561.61        42.52 o                         
  -7   5   6        468.67        473.78        44.49 o                         
  -5   5   6        270.66        302.51        35.33 o                         
  -3   5   6        944.31       1001.99        35.98 o                         
  -1   5   6       2512.43       2377.36        34.26 o                         
   1   5   6       1603.34       1522.32        45.48 o                         
   3   5   6       1811.55       1788.06        49.58 o                         
   5   5   6        270.65        249.25        35.07 o                         
   7   5   6        767.58        770.11        68.27 o                         
   9   5   6         52.12         45.74        37.70 o                         
  11   5   6        880.49        878.78       124.07 o                         
  13   5   6         14.31         13.63        30.58 o                         
  15   5   6          1.26          9.91        25.18 o                         
  17   5   6         56.37         63.33        30.08 o                         
  19   5   6         75.33         72.19        46.45 o                         
 -18   6   6         49.75          6.92        29.84 o                         
 -16   6   6         85.25         67.67        28.64 o                         
 -14   6   6        114.65        143.54        44.02 o                         
 -12   6   6        307.61        306.53        27.94 o                         
 -10   6   6        130.68        143.01        27.40 o                         
  -8   6   6        364.45        382.91        34.38 o                         
  -6   6   6        217.20        261.46        33.31 o                         
  -4   6   6        102.67         94.90        30.90 o                         
  -2   6   6        330.25        354.86        33.55 o                         
   0   6   6        699.74        680.28        29.33 o                         
   2   6   6          0.41         29.18        25.68 o                         
   4   6   6        703.18        685.89        36.49 o                         
   6   6   6        215.86        247.40        31.26 o                         
   8   6   6        103.01        156.26        30.86 o                         
  10   6   6        615.51        617.43        33.30 o                         
  12   6   6         80.80         69.62        31.09 o                         
  14   6   6        100.30         91.68        24.79 o                         
  16   6   6         28.27         52.77        25.81 o                         
  18   6   6         35.38         15.04        28.02 o                         
 -17   7   6          5.86         26.89        29.04 o                         
 -15   7   6         50.40         65.15        28.01 o                         
 -13   7   6        301.68        314.20        47.86 o                         
 -11   7   6        166.21        181.93        27.01 o                         
  -9   7   6        165.29        177.28        27.21 o                         
  -7   7   6         54.92         76.54        33.21 o                         
  -5   7   6        774.16        819.16        34.98 o                         
  -3   7   6       1676.16       1747.44        39.08 o                         
  -1   7   6         93.36         85.28        26.18 o                         
   1   7   6         27.64         79.21        29.08 o                         
   3   7   6       1733.02       1705.66        60.11 o                         
   5   7   6        464.85        487.85        34.49 o                         
   7   7   6         54.34         62.22        29.99 o                         
   9   7   6       1018.97       1044.59        58.58 o                         
  11   7   6       1593.50       1462.24        88.42 o                         
  13   7   6        431.40        378.65        44.57 o                         
  15   7   6         34.87         43.87        24.85 o                         
  17   7   6         10.14         20.05        27.34 o                         
 -18   8   6         29.01         45.52        34.62 o                         
 -16   8   6        317.38        299.61        37.61 o                         
 -14   8   6        204.42        238.72        38.94 o                         
 -12   8   6        982.81        947.90        41.93 o                         
 -10   8   6         56.95        103.05        24.03 o                         
  -8   8   6         84.83         71.35        25.61 o                         
  -6   8   6        103.11        145.50        32.76 o                         
  -4   8   6        204.96        195.06        31.81 o                         
  -2   8   6         36.28         44.12        33.43 o                         
   0   8   6        608.47        555.87        42.68 o                         
   2   8   6         60.55         54.96        28.33 o                         
   4   8   6        235.74        267.41        29.21 o                         
   6   8   6        362.99        324.58        61.44 o                         
   8   8   6         87.48         92.58        34.30 o                         
  10   8   6        252.30        264.59        72.41 o                         
  12   8   6         69.26         57.99        29.17 o                         
  14   8   6         52.37         83.33        26.26 o                         
  16   8   6         42.66         40.52        28.96 o                         
  18   8   6        107.56        102.50        28.31 o                         
 -17   9   6          4.27         11.97        30.58 o                         
 -15   9   6        239.05        251.47        30.15 o                         
 -13   9   6        100.42        101.46        32.19 o                         
 -11   9   6        790.12        779.68        48.94 o                         
  -9   9   6        174.77        217.32        25.84 o                         
  -7   9   6       1023.60       1106.33        29.77 o                         
  -5   9   6         50.89         46.77        30.66 o                         
  -3   9   6         12.22         29.89        30.68 o                         
  -1   9   6        640.79        573.04        31.46 o                         
   1   9   6         37.54         47.92        30.14 o                         
   3   9   6       1554.00       1413.96        72.61 o                         
   5   9   6        516.34        465.73        29.46 o                         
   7   9   6        169.35        183.26        33.00 o                         
   9   9   6        177.97        200.83        51.87 o                         
  11   9   6         80.80        104.68        32.53 o                         
  13   9   6         57.88         73.64        30.33 o                         
  15   9   6         24.44         60.43        25.80 o                         
  17   9   6          3.95         26.62        29.89 o                         
 -16  10   6        143.09        150.39        43.42 o                         
 -14  10   6        300.32        319.19        33.05 o                         
 -12  10   6        366.19        352.26        26.65 o                         
 -10  10   6         68.64         77.60        24.52 o                         
  -8  10   6        252.90        261.12        25.33 o                         
  -6  10   6        619.28        592.40        26.90 o                         
  -4  10   6        166.43        233.99        35.31 o                         
  -2  10   6       1003.68        994.23        41.89 o                         
   0  10   6        242.30        202.34        29.79 o                         
   2  10   6       1063.35       1045.70        32.78 o                         
   4  10   6        627.78        645.56        29.78 o                         
   6  10   6        135.22        127.93        27.94 o                         
   8  10   6         56.29         57.66        45.43 o                         
  10  10   6         68.71         91.32        32.64 o                         
  12  10   6          2.25          4.08        32.39 o                         
  14  10   6         36.30         10.28        25.12 o                         
  16  10   6          0.11        -22.71        27.86 o                         
 -15  11   6         46.19         42.49        33.64 o                         
 -13  11   6        138.23        144.02        27.30 o                         
 -11  11   6        313.03        332.45        26.78 o                         
  -9  11   6         82.89         69.51        26.61 o                         
  -7  11   6       1601.50       1532.24        42.45 o                         
  -5  11   6        885.32        861.75        29.42 o                         
  -3  11   6        488.08        469.73        27.70 o                         
  -1  11   6        250.40        232.47        29.19 o                         
   1  11   6        701.32        648.81        30.51 o                         
   3  11   6         54.76         87.04        44.19 o                         
   5  11   6        128.73         98.54        27.43 o                         
   7  11   6        162.45        121.03        25.80 o                         
   9  11   6        789.91        801.13        37.75 o                         
  11  11   6        311.06        297.49        33.44 o                         
  13  11   6         88.23         85.33        35.13 o                         
  15  11   6          9.41         12.94        31.02 o                         
 -14  12   6         65.67         67.97        28.51 o                         
 -12  12   6         49.95         44.56        25.82 o                         
 -10  12   6          2.16          5.39        24.50 o                         
  -8  12   6         68.14         70.80        25.26 o                         
  -6  12   6         80.47         88.26        26.13 o                         
  -4  12   6        105.37        113.88        26.95 o                         
  -2  12   6        633.74        627.91        27.29 o                         
   0  12   6        514.83        496.89        29.55 o                         
   2  12   6        169.89        153.60        28.94 o                         
   4  12   6        566.70        510.25        30.86 o                         
   6  12   6        308.51        309.35        28.55 o                         
   8  12   6        984.28        928.49        31.45 o                         
  10  12   6        366.28        320.60        33.05 o                         
  12  12   6         48.77         89.32        45.34 o                         
  14  12   6         60.45         28.50        31.82 o                         
 -13  13   6          3.87         29.11        27.25 o                         
 -11  13   6         90.15         80.62        27.70 o                         
  -9  13   6         59.45         55.46        24.20 o                         
  -7  13   6        428.51        410.33        37.24 o                         
  -5  13   6         13.90         35.43        25.39 o                         
  -3  13   6        132.79        113.09        26.26 o                         
  -1  13   6         50.31         40.34        29.10 o                         
   1  13   6        324.62        351.22        27.93 o                         
   3  13   6         21.82         36.03        29.72 o                         
   5  13   6       1143.21       1002.15        58.71 o                         
   7  13   6        306.29        300.96        30.92 o                         
   9  13   6         98.46        123.35        33.82 o                         
  11  13   6        138.21        163.18        46.62 o                         
  13  13   6          3.47         26.85        31.74 o                         
 -12  14   6         60.64         62.88        27.96 o                         
 -10  14   6         35.07         40.13        27.42 o                         
  -8  14   6         51.90         80.29        28.45 o                         
  -6  14   6        102.42         88.15        28.08 o                         
  -4  14   6        173.04        113.49        26.65 o                         
  -2  14   6        322.09        271.97        26.26 o                         
   0  14   6        408.70        404.05        32.53 o                         
   2  14   6         96.35        138.20        33.57 o                         
   4  14   6        441.78        389.58        31.66 o                         
   6  14   6        113.19         90.13        32.67 o                         
   8  14   6        204.41        214.48        32.24 o                         
  10  14   6        298.26        322.16        32.17 o                         
  12  14   6         65.14         17.59        47.39 o                         
 -11  15   6          9.43         24.45        27.72 o                         
  -9  15   6         25.13         46.23        28.35 o                         
  -7  15   6         35.92         54.59        25.84 o                         
  -5  15   6          1.24         27.68        28.05 o                         
  -3  15   6        629.41        535.42        29.77 o                         
  -1  15   6        122.44         74.75        30.81 o                         
   1  15   6        385.27        360.95        33.06 o                         
   3  15   6        178.61        172.11        44.15 o                         
   5  15   6         97.39         99.79        31.34 o                         
   7  15   6         50.52         23.41        34.47 o                         
   9  15   6        238.28        166.34        32.45 o                         
  11  15   6         46.09         36.98        32.97 o                         
 -10  16   6          0.09         35.87        27.91 o                         
  -8  16   6         43.35         74.18        29.12 o                         
  -6  16   6         27.20         45.47        27.27 o                         
  -4  16   6         87.44         92.70        26.14 o                         
  -2  16   6         73.83         50.27        30.40 o                         
   0  16   6         70.49         25.43        35.95 o                         
   2  16   6          4.92          2.01        31.34 o                         
   4  16   6         65.13         47.69        34.14 o                         
   6  16   6         85.88        111.28        31.15 o                         
   8  16   6        317.67        286.31        32.76 o                         
  10  16   6        140.42        110.38        33.16 o                         
  -9  17   6          3.98         37.43        30.37 o                         
  -7  17   6         10.05         36.08        29.64 o                         
  -5  17   6         54.74         53.48        30.55 o                         
  -3  17   6         48.80         19.52        30.71 o                         
  -1  17   6        130.41        127.14        33.59 o                         
   1  17   6        122.10         97.68        33.83 o                         
   3  17   6         24.83         53.70        33.77 o                         
   5  17   6         29.17         68.51        31.36 o                         
   7  17   6          6.15         16.10        34.84 o                         
   9  17   6          4.45         46.90        32.64 o                         
  -8  18   6        108.55         73.74        32.68 o                         
  -6  18   6         36.39         46.97        30.25 o                         
  -4  18   6         85.41         52.82        31.91 o                         
  -2  18   6         82.47         58.62        32.42 o                         
   0  18   6         11.66         17.83        34.91 o                         
   2  18   6         29.35         97.17        33.85 o                         
   4  18   6         69.58         -1.42        32.18 o                         
   6  18   6         49.45         36.40        36.36 o                         
   8  18   6         28.91         83.89        47.01 o                         
  -5  19   6         74.64         58.07        33.81 o                         
  -3  19   6         97.24         91.08        36.87 o                         
  -1  19   6         18.43         65.75        34.83 o                         
   1  19   6         36.70         57.30        35.28 o                         
   3  19   6          8.76         18.64        41.37 o                         
   5  19   6         15.46         49.07        42.01 o                         
   1   0   7        462.38        403.90        33.09 o                         
   3   0   7        161.57        227.57        43.98 o                         
   5   0   7        439.56        492.53        47.31 o                         
   7   0   7        191.66        272.23        42.70 o                         
   9   0   7       1472.71       1489.56        48.07 o                         
  11   0   7        285.20        298.95        39.79 o                         
  13   0   7       1367.48       1496.47        46.54 o                         
  15   0   7         47.96         50.33        27.32 o                         
  17   0   7        119.88        155.74        30.40 o                         
  19   0   7         22.18         16.35        42.01 o                         
 -18   1   7         91.14         99.54        30.08 o                         
 -16   1   7          4.16         35.92        27.80 o                         
 -14   1   7         74.78         70.84        28.28 o                         
 -12   1   7        289.11        287.94        38.51 o                         
 -10   1   7       1367.16       1519.96        46.45 o                         
  -8   1   7        508.83        490.14        42.52 o                         
  -6   1   7         16.67         -9.73        40.30 o                         
  -4   1   7        588.45        579.97        44.66 o                         
  -2   1   7       1655.84       1821.21        53.37 o                         
   0   1   7        470.08        462.53        36.17 o                         
   2   1   7        350.79        371.10        32.27 o                         
   4   1   7         66.98         75.49        46.54 o                         
   6   1   7        191.20        205.71        45.34 o                         
   8   1   7        514.51        530.62        50.21 o                         
  10   1   7         89.16        101.10        40.48 o                         
  12   1   7         50.74         69.42        38.77 o                         
  14   1   7        243.19        276.87        28.24 o                         
  16   1   7         52.89         22.36        29.16 o                         
  18   1   7        156.75        117.85        31.18 o                         
 -17   2   7          0.04         26.09        29.22 o                         
 -15   2   7         80.89         81.98        27.00 o                         
 -13   2   7        977.29       1045.68        30.52 o                         
 -11   2   7        927.47        965.00        42.10 o                         
  -9   2   7       1026.33       1191.20        45.00 o                         
  -7   2   7        860.04        908.47        45.94 o                         
  -5   2   7        392.91        461.28        42.35 o                         
  -3   2   7        820.09        841.78        48.93 o                         
  -1   2   7        346.21        396.80        34.40 o                         
   1   2   7       1656.49       1672.92        38.76 o                         
   3   2   7       1210.00       1226.14        64.34 o                         
   5   2   7       1146.19       1213.20        36.17 o                         
   7   2   7        139.04        116.81        51.75 o                         
   9   2   7        310.29        318.42        42.01 o                         
  11   2   7       1149.44       1293.16        46.45 o                         
  13   2   7        836.27        908.64        43.29 o                         
  15   2   7        191.29        262.23        28.98 o                         
  17   2   7         49.96         58.06        29.38 o                         
 -18   3   7         66.80         60.32        55.97 o                         
 -16   3   7          6.19        -10.36        31.17 o                         
 -14   3   7        145.14        138.92        26.60 o                         
 -12   3   7         64.79         86.76        38.00 o                         
 -10   3   7        744.24        760.23        43.89 o                         
  -8   3   7        813.84        852.54        45.00 o                         
  -6   3   7        260.07        242.34        42.35 o                         
  -4   3   7       2206.04       2336.89        54.22 o                         
  -2   3   7       1224.85       1231.09        37.73 o                         
   0   3   7        159.67        144.11        28.80 o                         
   2   3   7        834.04        782.91        31.20 o                         
   4   3   7        278.64        305.54        36.57 o                         
   6   3   7        487.17        494.68        40.01 o                         
   8   3   7        128.00        185.57        31.05 o                         
  10   3   7        303.32        342.56        31.99 o                         
  12   3   7        119.94        109.04        38.51 o                         
  14   3   7          9.78         35.18        38.60 o                         
  16   3   7        114.82        146.58        29.36 o                         
  18   3   7         82.78         48.70        31.97 o                         
 -17   4   7          5.02         33.83        28.67 o                         
 -15   4   7          4.70         37.77        27.10 o                         
 -13   4   7         88.71        134.35        28.44 o                         
 -11   4   7        122.05         86.50        38.51 o                         
  -9   4   7        257.32        244.05        41.50 o                         
  -7   4   7        461.02        473.83        32.88 o                         
  -5   4   7        999.18       1083.35        47.14 o                         
  -3   4   7        278.86        280.75        33.80 o                         
  -1   4   7         68.72        100.94        28.92 o                         
   1   4   7        589.51        558.12        29.48 o                         
   3   4   7       2198.83       2148.45        43.37 o                         
   5   4   7        366.33        369.50        28.17 o                         
   7   4   7       1032.43       1022.49        76.85 o                         
   9   4   7        932.41        961.52        98.63 o                         
  11   4   7        642.94        599.35        47.52 o                         
  13   4   7         82.84        101.91        50.25 o                         
  15   4   7          7.72         15.96        28.54 o                         
  17   4   7        106.01        113.53        31.43 o                         
 -18   5   7         30.83         55.24        32.13 o                         
 -16   5   7         69.12         79.50        28.44 o                         
 -14   5   7        503.12        513.54        86.80 o                         
 -12   5   7        725.69        797.37        82.53 o                         
 -10   5   7        462.39        517.30        41.67 o                         
  -8   5   7        136.33        147.98        41.16 o                         
  -6   5   7        228.00        239.51        34.82 o                         
  -4   5   7        367.46        376.89        27.38 o                         
  -2   5   7       1145.55       1116.14        40.30 o                         
   0   5   7        444.98        477.94        27.51 o                         
   2   5   7        390.82        355.99        27.74 o                         
   4   5   7        972.45       1021.69        42.14 o                         
   6   5   7         17.35          0.42        32.32 o                         
   8   5   7        374.41        323.08        34.21 o                         
  10   5   7        223.46        253.33        33.75 o                         
  12   5   7        175.17        213.47        29.99 o                         
  14   5   7         64.67         76.97        52.81 o                         
  16   5   7         15.88         18.99        30.56 o                         
  18   5   7         70.43         74.37        36.56 o                         
 -17   6   7          5.61         34.54        30.07 o                         
 -15   6   7         83.18        123.14        30.01 o                         
 -13   6   7        155.89        187.64        42.23 o                         
 -11   6   7         44.14         23.73        26.91 o                         
  -9   6   7        423.69        486.90        42.44 o                         
  -7   6   7        706.94        702.64        36.44 o                         
  -5   6   7         16.43          9.71        32.37 o                         
  -3   6   7        491.33        495.01        34.75 o                         
  -1   6   7        186.58        209.46        26.64 o                         
   1   6   7         15.07         42.54        26.08 o                         
   3   6   7        258.06        241.94        27.00 o                         
   5   6   7        230.20        252.81        73.09 o                         
   7   6   7        722.46        749.96        52.86 o                         
   9   6   7        142.94        159.25        32.66 o                         
  11   6   7         73.40         60.93        32.02 o                         
  13   6   7        109.81        100.80        33.23 o                         
  15   6   7         54.84         50.46        26.46 o                         
  17   6   7         35.61         46.80        25.93 o                         
 -16   7   7         57.97         73.59        29.72 o                         
 -14   7   7          5.53         28.17        28.03 o                         
 -12   7   7        213.26        248.44        28.38 o                         
 -10   7   7        439.09        462.12        30.87 o                         
  -8   7   7         13.95         65.95        39.37 o                         
  -6   7   7        726.42        791.78        57.68 o                         
  -4   7   7       1039.25       1003.79        35.28 o                         
  -2   7   7        140.49         91.59        43.63 o                         
   0   7   7        186.69        216.85        27.29 o                         
   2   7   7        840.90        836.20        33.74 o                         
   4   7   7        459.64        430.97        28.87 o                         
   6   7   7        700.82        735.40        43.25 o                         
   8   7   7        559.26        514.40        50.68 o                         
  10   7   7        159.83        191.63        46.15 o                         
  12   7   7         81.22         83.10        32.62 o                         
  14   7   7        166.88        206.67        34.15 o                         
  16   7   7         40.84         39.21        27.45 o                         
 -17   8   7         21.63         34.72        31.73 o                         
 -15   8   7        149.79        184.06        30.70 o                         
 -13   8   7         62.65         55.60        27.91 o                         
 -11   8   7        260.57        283.85        33.47 o                         
  -9   8   7        203.57        227.95        24.92 o                         
  -7   8   7        574.67        604.10        68.01 o                         
  -5   8   7        371.98        337.14        33.76 o                         
  -3   8   7        130.23        119.97        32.18 o                         
  -1   8   7        517.01        447.50        31.23 o                         
   1   8   7        504.04        384.77        32.99 o                         
   3   8   7        811.34        761.56        42.72 o                         
   5   8   7        132.81        106.53        28.09 o                         
   7   8   7         12.83         31.25        30.43 o                         
   9   8   7        246.60        257.99        30.88 o                         
  11   8   7         54.77         97.99        31.26 o                         
  13   8   7        188.15        168.51        33.54 o                         
  15   8   7         21.28         10.92        25.31 o                         
  17   8   7         20.02          2.71        27.14 o                         
 -16   9   7         67.29         57.41        30.94 o                         
 -14   9   7        206.52        214.84        29.97 o                         
 -12   9   7         30.08         60.83        28.50 o                         
 -10   9   7        283.35        302.44        25.64 o                         
  -8   9   7        248.52        261.96        24.27 o                         
  -6   9   7        138.60        179.02        44.49 o                         
  -4   9   7        927.15        949.07        45.56 o                         
  -2   9   7        315.15        289.32        29.30 o                         
   0   9   7       1466.92       1321.12        36.74 o                         
   2   9   7       1023.81       1045.07        32.05 o                         
   4   9   7        258.25        239.00        28.89 o                         
   6   9   7        422.29        396.79        28.52 o                         
   8   9   7        203.75        190.37        31.81 o                         
  10   9   7        229.73        175.15        42.27 o                         
  12   9   7         14.59         34.75        32.66 o                         
  14   9   7         29.69         47.30        34.38 o                         
  16   9   7          1.09         26.58        27.93 o                         
 -15  10   7          8.71         19.38        30.55 o                         
 -13  10   7         76.62         74.01        30.10 o                         
 -11  10   7        114.36        122.78        24.96 o                         
  -9  10   7        226.51        216.17        25.50 o                         
  -7  10   7        158.20        212.79        25.26 o                         
  -5  10   7        222.04        230.25        32.21 o                         
  -3  10   7        309.53        242.68        56.96 o                         
  -1  10   7         89.40         80.57        29.35 o                         
   1  10   7       1373.35       1237.84        32.10 o                         
   3  10   7        746.94        736.67        33.68 o                         
   5  10   7        461.02        496.38        28.54 o                         
   7  10   7        444.30        458.45        31.94 o                         
   9  10   7        284.61        269.94        33.46 o                         
  11  10   7         38.92         62.72        30.21 o                         
  13  10   7         22.14         31.02        29.38 o                         
  15  10   7         25.47         43.26        27.52 o                         
 -14  11   7         49.45         79.30        30.73 o                         
 -12  11   7         20.29         25.32        26.36 o                         
 -10  11   7         38.42         40.32        25.55 o                         
  -8  11   7         55.44         49.09        24.50 o                         
  -6  11   7         74.64        104.99        25.55 o                         
  -4  11   7        639.15        549.61        32.88 o                         
  -2  11   7       1136.26       1110.92        35.43 o                         
   0  11   7        279.79        249.59        28.42 o                         
   2  11   7        930.29        848.26        31.02 o                         
   4  11   7        119.57        116.54        27.70 o                         
   6  11   7         44.51         40.72        26.10 o                         
   8  11   7        260.61        285.98        33.82 o                         
  10  11   7        115.74        164.11        50.42 o                         
  12  11   7        183.51        165.39        39.07 o                         
  14  11   7         23.76         17.38        34.65 o                         
 -13  12   7        116.23        133.36        28.90 o                         
 -11  12   7        180.82        124.85        28.08 o                         
  -9  12   7         14.63         18.55        25.79 o                         
  -7  12   7         80.31         61.45        26.90 o                         
  -5  12   7        172.91        190.95        27.67 o                         
  -3  12   7        118.11        156.54        26.98 o                         
  -1  12   7         51.94         66.32        30.34 o                         
   1  12   7        290.91        301.44        29.31 o                         
   3  12   7         63.53         34.02        27.15 o                         
   5  12   7        724.78        720.56        30.51 o                         
   7  12   7        208.15        195.90        30.10 o                         
   9  12   7         29.99          5.45        27.59 o                         
  11  12   7         20.38         55.51        36.62 o                         
  13  12   7         19.16         38.97        41.55 o                         
 -12  13   7         18.86         25.00        28.87 o                         
 -10  13   7         21.87         31.92        25.59 o                         
  -8  13   7        192.34        138.96        28.59 o                         
  -6  13   7        111.68        127.61        25.93 o                         
  -4  13   7         82.30        102.71        25.86 o                         
  -2  13   7        840.41        798.35        30.07 o                         
   0  13   7       1360.38       1313.89        29.53 o                         
   2  13   7        976.36        930.43        64.02 o                         
   4  13   7         89.56         77.85        29.33 o                         
   6  13   7        156.06        149.82        29.06 o                         
   8  13   7         62.37        123.39        30.58 o                         
  10  13   7         78.17         62.72        28.36 o                         
  12  13   7        114.55         67.54        47.22 o                         
 -11  14   7         23.25         47.49        32.07 o                         
  -9  14   7         28.72         45.53        27.25 o                         
  -7  14   7        163.45        167.22        33.44 o                         
  -5  14   7         63.96         88.94        30.42 o                         
  -3  14   7         10.23         14.11        25.59 o                         
  -1  14   7        238.49        233.78        26.65 o                         
   1  14   7         76.11        102.69        30.13 o                         
   3  14   7        145.04        194.40        32.41 o                         
   5  14   7        505.35        431.25        35.57 o                         
   7  14   7          5.77         15.70        31.79 o                         
   9  14   7        204.79        184.21        33.11 o                         
  11  14   7         51.28         51.55        33.20 o                         
 -10  15   7         24.61         11.12        29.55 o                         
  -8  15   7         20.95         42.72        29.17 o                         
  -6  15   7         56.52         74.93        28.27 o                         
  -4  15   7          7.41         17.69        28.75 o                         
  -2  15   7        192.10        202.83        30.26 o                         
   0  15   7         48.50         33.91        42.23 o                         
   2  15   7         81.99         64.95        33.35 o                         
   4  15   7          4.86         33.54        61.69 o                         
   6  15   7         83.02         56.30        35.05 o                         
   8  15   7        151.21        132.75        36.85 o                         
  10  15   7          8.22         41.40        35.24 o                         
  -9  16   7          1.16         35.13        28.64 o                         
  -7  16   7         40.15         30.82        27.95 o                         
  -5  16   7         16.43         14.23        29.03 o                         
  -3  16   7        113.33        119.02        29.07 o                         
  -1  16   7         52.39         42.01        33.97 o                         
   1  16   7          4.23        -14.62        34.43 o                         
   3  16   7          5.43         43.81        34.35 o                         
   5  16   7         67.38         88.92        35.56 o                         
   7  16   7         56.55         24.72        32.35 o                         
   9  16   7         67.01         75.20        33.73 o                         
  -8  17   7         20.05          9.72        33.04 o                         
  -6  17   7         34.55         78.23        28.79 o                         
  -4  17   7        107.34        104.53        28.36 o                         
  -2  17   7         50.97         22.33        32.44 o                         
   0  17   7        118.83        114.91        35.31 o                         
   2  17   7          0.06         -5.33        46.71 o                         
   4  17   7          5.16        -15.65        34.36 o                         
   6  17   7          5.65         29.90        33.08 o                         
   8  17   7         21.60         14.89        37.58 o                         
  -5  18   7         69.15         54.88        29.73 o                         
  -3  18   7         82.41         79.28        33.35 o                         
  -1  18   7        157.57        141.59        32.93 o                         
   1  18   7         91.08         43.80        34.90 o                         
   3  18   7         67.28         39.41        35.96 o                         
   5  18   7         32.24         68.18        34.01 o                         
   0  19   7         22.04         52.70        36.29 o                         
   0   0   8        718.96        705.41        47.99 o                         
   2   0   8        635.87        631.97        32.39 o                         
   4   0   8        352.10        303.65        42.78 o                         
   6   0   8        187.16        142.26        42.95 o                         
   8   0   8        742.90        699.61        45.09 o                         
  10   0   8       1440.52       1614.91        48.50 o                         
  12   0   8        315.70        374.69        38.68 o                         
  14   0   8         57.81        137.39        40.48 o                         
  16   0   8        101.35         68.28        30.17 o                         
  18   0   8        125.45        175.55        73.48 o                         
 -17   1   8         76.09         71.39        30.55 o                         
 -15   1   8         34.11         35.06        28.31 o                         
 -13   1   8        145.17        137.31        40.56 o                         
 -11   1   8        636.44        757.76        40.82 o                         
  -9   1   8        229.90        298.10        42.95 o                         
  -7   1   8         58.18         98.97        43.21 o                         
  -5   1   8        712.21        747.00        46.03 o                         
  -3   1   8        295.88        263.86        44.06 o                         
  -1   1   8        993.07       1006.47        36.60 o                         
   1   1   8       1003.08       1004.48        35.41 o                         
   3   1   8       1169.53       1138.80        35.72 o                         
   5   1   8        705.29        871.50        46.79 o                         
   7   1   8        780.34        829.32        45.51 o                         
   9   1   8        552.06        586.21        45.94 o                         
  11   1   8         64.77         56.10        39.45 o                         
  13   1   8        211.91        284.44        41.67 o                         
  15   1   8          8.19          0.79        28.07 o                         
  17   1   8         22.32         21.72        31.04 o                         
 -18   2   8         11.22         -6.72        31.15 o                         
 -16   2   8         24.61         38.34        29.26 o                         
 -14   2   8         89.46         86.20        26.95 o                         
 -12   2   8        205.44        181.46        41.50 o                         
 -10   2   8       1171.30       1251.91        45.51 o                         
  -8   2   8        608.05        600.13        45.34 o                         
  -6   2   8       2255.85       2447.13        53.37 o                         
  -4   2   8        108.01         94.36        46.11 o                         
  -2   2   8        188.97        184.34        26.63 o                         
   0   2   8        627.34        580.59        35.46 o                         
   2   2   8        190.94        179.37        33.31 o                         
   4   2   8        875.75        920.51        49.70 o                         
   6   2   8       1087.86       1123.14        49.95 o                         
   8   2   8        873.46        836.49        46.79 o                         
  10   2   8        311.50        416.11        44.83 o                         
  12   2   8         40.49         36.63        38.77 o                         
  14   2   8        191.26        192.98        40.90 o                         
  16   2   8          6.32         10.13        28.77 o                         
  18   2   8         29.41         -0.06        40.69 o                         
 -17   3   8         22.42         54.64        30.30 o                         
 -15   3   8         15.19          3.59        28.34 o                         
 -13   3   8         61.84         46.78        27.09 o                         
 -11   3   8         74.87        131.16        38.77 o                         
  -9   3   8         88.77        147.90        39.71 o                         
  -7   3   8       1173.78       1337.22        49.10 o                         
  -5   3   8        585.95        560.16        46.96 o                         
  -3   3   8        255.80        227.31        45.51 o                         
  -1   3   8       1166.02       1128.09        39.78 o                         
   1   3   8        295.95        285.52        28.50 o                         
   3   3   8        256.73        272.49        27.17 o                         
   5   3   8        380.80        364.04        34.84 o                         
   7   3   8        496.00        487.25        33.59 o                         
   9   3   8       1148.99       1213.49        46.79 o                         
  11   3   8         72.67        122.02        39.79 o                         
  13   3   8         88.93        152.85        41.07 o                         
  15   3   8        207.63        220.14        52.09 o                         
  17   3   8         40.62         64.90        36.08 o                         
 -16   4   8          0.85         29.67        29.59 o                         
 -14   4   8        154.49        158.37        43.68 o                         
 -12   4   8        810.74        955.27        44.74 o                         
 -10   4   8        934.19        960.13        42.27 o                         
  -8   4   8        914.16        981.82        44.66 o                         
  -6   4   8        347.71        341.22        44.40 o                         
  -4   4   8        641.79        642.65        47.48 o                         
  -2   4   8        890.84        831.31        29.16 o                         
   0   4   8        349.83        277.08        28.50 o                         
   2   4   8        107.80         68.09        31.00 o                         
   4   4   8        639.24        658.29        28.58 o                         
   6   4   8        516.94        521.28        34.83 o                         
   8   4   8       1042.69       1055.48       121.98 o                         
  10   4   8        135.46        144.37        36.45 o                         
  12   4   8        169.53        194.26        41.76 o                         
  14   4   8         13.93         27.41        40.56 o                         
  16   4   8         32.00         72.30        29.98 o                         
 -17   5   8         14.13        -12.25        37.44 o                         
 -15   5   8          3.94         36.85        29.29 o                         
 -13   5   8         26.65         55.35        28.35 o                         
 -11   5   8         17.63         47.73        39.62 o                         
  -9   5   8        291.65        351.72        40.30 o                         
  -7   5   8       1195.62       1273.35        47.31 o                         
  -5   5   8        737.35        740.85        46.88 o                         
  -3   5   8        386.17        408.13        36.58 o                         
  -1   5   8        711.68        718.40        29.46 o                         
   1   5   8        718.73        704.52        31.77 o                         
   3   5   8        575.89        565.89        30.13 o                         
   5   5   8        742.18        755.82        87.57 o                         
   7   5   8        143.43        146.44        34.58 o                         
   9   5   8        494.52        552.74        41.03 o                         
  11   5   8        148.08        169.32        98.58 o                         
  13   5   8         49.58         53.41        30.87 o                         
  15   5   8          3.60         19.90        53.45 o                         
  17   5   8          2.15         13.99        31.63 o                         
 -16   6   8         98.04        108.32        31.46 o                         
 -14   6   8        148.53        116.92        29.95 o                         
 -12   6   8        142.15        173.12        28.92 o                         
 -10   6   8         46.04         -6.32        40.39 o                         
  -8   6   8       2168.70       2211.11        49.78 o                         
  -6   6   8        496.76        535.95        35.92 o                         
  -4   6   8        523.06        539.91        34.44 o                         
  -2   6   8       1092.60       1038.05        33.08 o                         
   0   6   8        188.68        186.83        26.24 o                         
   2   6   8       2250.56       2178.70        34.70 o                         
   4   6   8        346.27        366.40        27.07 o                         
   6   6   8        496.44        509.05        33.88 o                         
   8   6   8         94.56         92.14        29.09 o                         
  10   6   8        561.51        554.98        31.70 o                         
  12   6   8         64.06         79.93        33.28 o                         
  14   6   8         19.06         36.56        49.95 o                         
  16   6   8         74.43         65.16        31.35 o                         
 -15   7   8         95.93        122.95        33.60 o                         
 -13   7   8        133.64        105.77        28.40 o                         
 -11   7   8        108.86         92.51        31.11 o                         
  -9   7   8        163.16        193.50        38.68 o                         
  -7   7   8        463.09        458.05        33.25 o                         
  -5   7   8        147.00        177.22        43.55 o                         
  -3   7   8        496.64        446.51        33.66 o                         
  -1   7   8        776.43        694.53        28.82 o                         
   1   7   8         59.67         97.40        29.17 o                         
   3   7   8       1179.84       1131.04        57.96 o                         
   5   7   8       1185.12       1148.22        35.58 o                         
   7   7   8        469.55        493.17        34.97 o                         
   9   7   8        301.42        268.77        30.83 o                         
  11   7   8         33.53         39.55        29.57 o                         
  13   7   8         49.19         49.79        32.04 o                         
  15   7   8         64.06         38.21        39.44 o                         
 -16   8   8         15.19          0.74        50.12 o                         
 -14   8   8         17.86         49.65        41.59 o                         
 -12   8   8        176.63        158.69        62.29 o                         
 -10   8   8        181.40        257.44        28.92 o                         
  -8   8   8        322.94        379.92        76.68 o                         
  -6   8   8         96.25        134.94        31.97 o                         
  -4   8   8       1048.29       1059.51        98.67 o                         
  -2   8   8        868.46        774.19        31.70 o                         
   0   8   8        744.58        721.51        30.93 o                         
   2   8   8        604.35        500.41        30.11 o                         
   4   8   8        912.79        848.99        40.59 o                         
   6   8   8       2154.64       2109.34        92.16 o                         
   8   8   8        322.18        349.05        30.00 o                         
  10   8   8         51.17         83.85        29.78 o                         
  12   8   8         46.61         29.06        34.22 o                         
  14   8   8         91.27        119.77        32.38 o                         
  16   8   8         52.49         55.07        28.92 o                         
 -15   9   8         77.53         86.32        30.90 o                         
 -13   9   8        106.48         92.94        29.30 o                         
 -11   9   8         26.97         48.74        30.85 o                         
  -9   9   8        210.57        198.52        24.51 o                         
  -7   9   8        305.38        309.67        61.69 o                         
  -5   9   8        488.13        493.02        31.68 o                         
  -3   9   8       1149.06       1058.10        35.24 o                         
  -1   9   8        552.71        536.62        31.53 o                         
   1   9   8        231.89        270.56        34.73 o                         
   3   9   8         87.92         94.36        28.14 o                         
   5   9   8        290.77        278.55        25.40 o                         
   7   9   8        161.86        184.84        26.19 o                         
   9   9   8        207.27        235.79        34.60 o                         
  11   9   8        246.71        253.90        31.67 o                         
  13   9   8          7.95         49.52        34.78 o                         
  15   9   8         16.05         26.24        36.81 o                         
 -14  10   8         21.37         26.24        31.58 o                         
 -12  10   8          5.93         26.64        32.24 o                         
 -10  10   8         20.01         38.08        25.75 o                         
  -8  10   8         49.64         59.57        26.50 o                         
  -6  10   8        560.87        565.83        32.74 o                         
  -4  10   8        136.95        173.06        31.04 o                         
  -2  10   8        314.44        366.64        29.07 o                         
   0  10   8       1439.27       1436.38        31.93 o                         
   2  10   8       1169.86       1114.28        37.02 o                         
   4  10   8        932.70        907.91        28.73 o                         
   6  10   8         45.14         59.39        26.36 o                         
   8  10   8        180.82        246.51        55.80 o                         
  10  10   8         19.48         41.63        34.33 o                         
  12  10   8         24.40         18.89        33.69 o                         
  14  10   8         43.89         72.91        32.40 o                         
 -13  11   8         28.49         36.58        32.08 o                         
 -11  11   8         36.17         27.10        25.03 o                         
  -9  11   8        244.76        214.24        28.84 o                         
  -7  11   8         34.30         34.92        25.07 o                         
  -5  11   8        153.12        137.90        31.57 o                         
  -3  11   8         71.82         77.07        26.66 o                         
  -1  11   8         64.37         64.54        26.33 o                         
   1  11   8        635.97        656.56        31.11 o                         
   3  11   8         74.57         82.41        27.66 o                         
   5  11   8         16.56         38.93        27.11 o                         
   7  11   8        109.77         98.38        26.36 o                         
   9  11   8         27.68         20.96        33.56 o                         
  11  11   8         36.47         53.13        34.99 o                         
  13  11   8          4.94        -34.36        34.36 o                         
 -12  12   8          0.19         23.54        27.47 o                         
 -10  12   8         23.36         50.98        26.24 o                         
  -8  12   8         45.72         41.83        24.89 o                         
  -6  12   8         64.91         80.34        26.89 o                         
  -4  12   8        167.77        183.24        30.48 o                         
  -2  12   8         39.23         58.46        25.66 o                         
   0  12   8        314.14        343.76        27.87 o                         
   2  12   8        207.15        197.86        28.04 o                         
   4  12   8        807.38        767.79        30.50 o                         
   6  12   8        140.93        128.19        29.55 o                         
   8  12   8        177.42        173.54        28.07 o                         
  10  12   8          6.84         27.56        29.80 o                         
  12  12   8          0.19         21.53        35.95 o                         
 -11  13   8          5.10         34.70        29.01 o                         
  -9  13   8          8.25          1.65        26.96 o                         
  -7  13   8         50.24         59.00        26.67 o                         
  -5  13   8         49.54         70.45        29.57 o                         
  -3  13   8         89.96         83.85        24.40 o                         
  -1  13   8        212.75        193.71        27.87 o                         
   1  13   8        145.70        173.24        28.43 o                         
   3  13   8         62.69         34.61        28.09 o                         
   5  13   8         27.58         45.90        30.58 o                         
   7  13   8        135.55        131.33        28.50 o                         
   9  13   8        107.19         80.87        28.61 o                         
  11  13   8         29.11         22.85        28.54 o                         
 -10  14   8         42.88         69.73        27.90 o                         
  -8  14   8         89.78         72.31        29.21 o                         
  -6  14   8         20.49         35.83        26.19 o                         
  -4  14   8         14.26         32.67        25.75 o                         
  -2  14   8        192.31        193.71        26.62 o                         
   0  14   8         58.52         65.79        27.18 o                         
   2  14   8         90.26        135.87        31.08 o                         
   4  14   8        153.53        178.22        31.44 o                         
   6  14   8        148.15         76.57        33.20 o                         
   8  14   8         18.57         37.39        32.01 o                         
  10  14   8         21.03         61.94        35.59 o                         
  -9  15   8         17.07         20.77        27.98 o                         
  -7  15   8         66.30         23.64        29.76 o                         
  -5  15   8          3.80          0.91        31.28 o                         
  -3  15   8        205.94        236.03        25.96 o                         
  -1  15   8          8.73         22.23        28.62 o                         
   1  15   8         35.32         76.72        30.80 o                         
   3  15   8         15.36         30.52        32.17 o                         
   5  15   8          3.98         10.88        34.74 o                         
   7  15   8         93.71        156.49        32.16 o                         
   9  15   8         77.35         81.81        34.06 o                         
  -8  16   8         52.17         35.99        29.30 o                         
  -6  16   8         75.42         82.00        31.07 o                         
  -4  16   8         33.20         27.85        28.00 o                         
  -2  16   8          6.46         35.42        28.29 o                         
   0  16   8        100.84        114.62        32.33 o                         
   2  16   8         24.04         53.03        33.30 o                         
   4  16   8          1.04        -17.11        59.18 o                         
   6  16   8         99.01         76.70        36.57 o                         
   8  16   8         15.70         22.90        34.86 o                         
  -5  17   8          2.00         -1.03        27.20 o                         
  -3  17   8         42.22         66.55        29.40 o                         
  -1  17   8         21.92        -16.13        32.30 o                         
   1  17   8         75.28         68.30        35.67 o                         
   3  17   8         22.51          7.99        32.38 o                         
   5  17   8         14.34         17.46        33.87 o                         
  -2  18   8         29.68          6.19        38.12 o                         
   0  18   8        125.50         85.15        36.28 o                         
   2  18   8         11.57         16.55        36.87 o                         
   1   0   9         82.35         56.32        31.44 o                         
   3   0   9        262.87        269.92        60.80 o                         
   5   0   9        252.00        289.30        45.09 o                         
   7   0   9        603.49        633.94        46.71 o                         
   9   0   9       1966.20       2154.24        50.64 o                         
  11   0   9          3.24         34.67        41.76 o                         
  13   0   9          9.98          5.98        40.56 o                         
  15   0   9         14.86         17.07        29.89 o                         
  17   0   9         25.74         60.03        31.75 o                         
 -16   1   9        137.47        181.04        30.54 o                         
 -14   1   9         18.59         30.74        38.60 o                         
 -12   1   9        157.19         97.00        42.95 o                         
 -10   1   9        875.96        900.87        44.06 o                         
  -8   1   9        665.30        636.76        44.06 o                         
  -6   1   9       1144.08       1228.52        49.01 o                         
  -4   1   9        204.89        233.12        45.26 o                         
  -2   1   9        167.13        127.09        33.45 o                         
   0   1   9         80.87         78.57        38.94 o                         
   2   1   9        356.18        323.29        33.47 o                         
   4   1   9        273.23        296.31        47.65 o                         
   6   1   9       2970.41       3226.58        59.01 o                         
   8   1   9         71.60         88.55        41.50 o                         
  10   1   9          0.64         62.76        39.62 o                         
  12   1   9        250.16        314.49        53.63 o                         
  14   1   9         60.08         53.11        43.29 o                         
  16   1   9         20.35         33.99        30.83 o                         
 -17   2   9         32.75         22.16        31.42 o                         
 -15   2   9        119.04        139.73        29.76 o                         
 -13   2   9        157.23        169.24        41.33 o                         
 -11   2   9         88.08        127.32        39.28 o                         
  -9   2   9        516.36        510.98        43.21 o                         
  -7   2   9        316.78        339.60        41.93 o                         
  -5   2   9        837.71        827.95        48.84 o                         
  -3   2   9        292.99        272.86        34.84 o                         
  -1   2   9        361.78        360.09        34.43 o                         
   1   2   9        160.73        152.18        33.78 o                         
   3   2   9        774.69        701.50        86.37 o                         
   5   2   9        117.13        107.93        45.68 o                         
   7   2   9         16.91         29.20        42.78 o                         
   9   2   9        392.10        495.27        41.76 o                         
  11   2   9        298.41        311.76        40.73 o                         
  13   2   9        180.72        206.05        42.87 o                         
  15   2   9         20.66         30.83        43.21 o                         
  17   2   9          5.28         -2.05        32.05 o                         
 -16   3   9         78.31         87.68        29.94 o                         
 -14   3   9        318.55        341.77        41.76 o                         
 -12   3   9          4.12         24.42        39.11 o                         
 -10   3   9        509.24        553.33        41.59 o                         
  -8   3   9       1611.45       1850.67        47.05 o                         
  -6   3   9        647.24        802.76        46.62 o                         
  -4   3   9        130.58         86.93        46.20 o                         
  -2   3   9        770.84        754.79        36.23 o                         
   0   3   9        272.38        285.12        34.02 o                         
   2   3   9        291.71        313.10        61.05 o                         
   4   3   9        264.89        261.57        33.50 o                         
   6   3   9        326.95        258.99        47.56 o                         
   8   3   9         73.99         52.60        43.21 o                         
  10   3   9        467.28        444.46        44.15 o                         
  12   3   9         78.96         99.91        40.05 o                         
  14   3   9        109.77        151.40        42.18 o                         
  16   3   9          0.51         -2.07        30.85 o                         
 -15   4   9         47.00         75.28        34.33 o                         
 -13   4   9          8.77         18.62        39.28 o                         
 -11   4   9        177.72        246.61        40.39 o                         
  -9   4   9        715.55        727.27        43.38 o                         
  -7   4   9        729.52        746.14        42.27 o                         
  -5   4   9       1155.17       1139.03        46.79 o                         
  -3   4   9        267.88        283.27        54.22 o                         
  -1   4   9        278.18        270.11        34.25 o                         
   1   4   9        205.98        218.46        27.35 o                         
   3   4   9        130.94        127.64        27.45 o                         
   5   4   9        366.47        457.28        32.52 o                         
   7   4   9       1907.64       2026.36        52.56 o                         
   9   4   9        344.33        296.31        42.27 o                         
  11   4   9         20.17         -8.11        39.02 o                         
  13   4   9         67.54         70.53        43.98 o                         
  15   4   9        105.59        122.36        54.22 o                         
 -16   5   9        139.85        174.84        31.67 o                         
 -14   5   9         10.79         15.04        30.28 o                         
 -12   5   9        198.76        157.29        40.82 o                         
 -10   5   9        202.40        195.12        40.90 o                         
  -8   5   9        525.19        590.65        43.12 o                         
  -6   5   9        723.24        707.12        45.43 o                         
  -4   5   9        364.18        363.34        45.00 o                         
  -2   5   9        120.67        142.49        27.60 o                         
   0   5   9        252.89        248.22        28.90 o                         
   2   5   9        835.58        774.31        29.39 o                         
   4   5   9       1155.62       1113.16        73.00 o                         
   6   5   9        488.90        496.48        32.79 o                         
   8   5   9        259.50        239.43        32.92 o                         
  10   5   9        276.56        248.80        59.65 o                         
  12   5   9        163.83         91.80        44.66 o                         
  14   5   9         33.19          0.26        45.60 o                         
  16   5   9          4.57         25.25        32.67 o                         
 -15   6   9         60.12         61.32        30.00 o                         
 -13   6   9        138.22        190.64        31.82 o                         
 -11   6   9          0.80         -3.16        39.02 o                         
  -9   6   9        589.12        578.35        43.29 o                         
  -7   6   9        138.59        224.75        41.84 o                         
  -5   6   9        488.77        441.98        43.63 o                         
  -3   6   9        323.05        303.29        26.55 o                         
  -1   6   9       2972.83       2887.77        34.35 o                         
   1   6   9       1142.10       1114.88        31.54 o                         
   3   6   9        643.30        649.20        53.22 o                         
   5   6   9        729.03        695.84        27.45 o                         
   7   6   9        912.34        959.87       110.79 o                         
   9   6   9        114.32        133.75        30.70 o                         
  11   6   9        117.34         96.04        49.74 o                         
  13   6   9         24.47          8.79        29.74 o                         
  15   6   9         12.34         17.76        44.57 o                         
 -14   7   9         20.16         59.36        30.10 o                         
 -12   7   9        184.61        175.98        29.89 o                         
 -10   7   9          2.99         24.34        39.37 o                         
  -8   7   9        394.66        485.10        42.61 o                         
  -6   7   9        912.91        912.12        37.32 o                         
  -4   7   9       1900.13       1908.37        82.62 o                         
  -2   7   9         18.38         47.21        27.87 o                         
   0   7   9        608.10        494.05        28.75 o                         
   2   7   9        315.54        348.77        27.19 o                         
   4   7   9        735.30        664.44        29.37 o                         
   6   7   9        138.96        172.33        25.36 o                         
   8   7   9         61.71         45.42        30.25 o                         
  10   7   9        307.64        384.37        55.33 o                         
  12   7   9         13.79        -18.17        39.45 o                         
  14   7   9         20.08         21.82        35.38 o                         
 -15   8   9          4.85         37.41        31.72 o                         
 -13   8   9          7.79         -1.94        31.86 o                         
 -11   8   9         58.14         29.54        31.82 o                         
  -9   8   9        149.11        181.03        40.48 o                         
  -7   8   9         60.48         41.67        32.28 o                         
  -5   8   9        263.59        246.28        32.61 o                         
  -3   8   9         72.45        128.89        28.59 o                         
  -1   8   9         69.61         29.91        28.12 o                         
   1   8   9        663.13        619.61        43.19 o                         
   3   8   9       1616.42       1510.46        55.47 o                         
   5   8   9        524.62        502.02        31.76 o                         
   7   8   9        391.73        384.98        34.71 o                         
   9   8   9          1.50         20.76        31.89 o                         
  11   8   9        220.08        209.53        35.90 o                         
  13   8   9          5.37          2.83        34.62 o                         
  15   8   9          0.40         15.54        34.33 o                         
 -14   9   9         50.21         56.45        31.74 o                         
 -12   9   9         40.41         45.98        30.84 o                         
 -10   9   9        116.46        147.45        31.47 o                         
  -8   9   9          1.96          7.01        29.22 o                         
  -6   9   9        114.38        127.54        31.56 o                         
  -4   9   9        343.53        318.62        30.68 o                         
  -2   9   9        398.93        392.29        27.79 o                         
   0   9   9       1966.34       1821.22        70.44 o                         
   2   9   9        523.51        447.33        27.87 o                         
   4   9   9        717.08        638.88        34.84 o                         
   6   9   9        586.20        538.39        27.05 o                         
   8   9   9        150.62        169.25        25.10 o                         
  10   9   9          3.96         64.20        33.81 o                         
  12   9   9         14.99         17.23        31.97 o                         
  14   9   9          9.15         11.22        36.52 o                         
 -13  10   9         17.73         20.99        31.87 o                         
 -11  10   9         25.51         -0.22        39.28 o                         
  -9  10   9          3.91         15.73        25.10 o                         
  -7  10   9        302.73        329.49        34.59 o                         
  -5  10   9        273.94        228.20        33.42 o                         
  -3  10   9        465.98        501.41        31.88 o                         
  -1  10   9          0.50         44.67        26.68 o                         
   1  10   9        878.58        810.80        28.19 o                         
   3  10   9        513.14        516.78        29.57 o                         
   5  10   9        201.59        207.44        33.24 o                         
   7  10   9          2.74         27.47        25.88 o                         
   9  10   9        115.81        122.58        27.11 o                         
  11  10   9         53.52         89.57        39.66 o                         
  13  10   9         67.75         64.42        36.98 o                         
 -12  11   9         30.98         56.24        41.20 o                         
 -10  11   9         54.33         19.64        26.95 o                         
  -8  11   9        219.38        204.57        27.70 o                         
  -6  11   9        117.09        103.05        31.70 o                         
  -4  11   9         18.90         43.61        28.66 o                         
  -2  11   9        299.95        269.95        27.39 o                         
   0  11   9          3.67         24.05        28.45 o                         
   2  11   9         87.34        145.40        28.56 o                         
   4  11   9        181.14        188.47        27.11 o                         
   6  11   9          0.67         65.26        25.68 o                         
   8  11   9         58.47         58.45        30.83 o                         
  10  11   9         26.83         55.88        28.60 o                         
  12  11   9        116.33        165.29        35.15 o                         
 -11  12   9        116.40        118.62        30.37 o                         
  -9  12   9         16.08         18.31        26.30 o                         
  -7  12   9         14.85         76.08        27.16 o                         
  -5  12   9        161.27        156.08        34.14 o                         
  -3  12   9         80.11         66.20        27.22 o                         
  -1  12   9        247.84        245.76        27.55 o                         
   1  12   9        153.93        130.95        26.52 o                         
   3  12   9          4.71         37.85        28.59 o                         
   5  12   9        197.69        200.72        28.13 o                         
   7  12   9        183.36        182.79        31.12 o                         
   9  12   9         41.04         59.73        37.81 o                         
  11  12   9         30.03         26.01        29.39 o                         
 -10  13   9         69.44        123.02        29.41 o                         
  -8  13   9          5.47         43.19        27.35 o                         
  -6  13   9         24.15         60.89        26.11 o                         
  -4  13   9         69.41         73.08        25.46 o                         
  -2  13   9        182.96        185.64        27.60 o                         
   0  13   9         10.70          1.17        30.98 o                         
   2  13   9        158.47        149.22        27.83 o                         
   4  13   9          9.01         14.81        28.17 o                         
   6  13   9        139.32        113.02        29.41 o                         
   8  13   9          7.72         27.84        30.40 o                         
  10  13   9         17.14          9.28        29.92 o                         
  -9  14   9          8.98         20.70        28.86 o                         
  -7  14   9         21.50         43.05        27.48 o                         
  -5  14   9         31.15         12.57        24.91 o                         
  -3  14   9        111.57        131.49        24.53 o                         
  -1  14   9         58.60         77.32        27.45 o                         
   1  14   9         18.28         26.43        29.17 o                         
   3  14   9        316.13        301.45        30.26 o                         
   5  14   9         10.41         22.29        29.67 o                         
   7  14   9         20.96         34.44        29.81 o                         
   9  14   9         50.31         77.80        30.07 o                         
  -8  15   9          0.46         56.31        32.29 o                         
  -6  15   9         12.64         57.10        27.82 o                         
  -4  15   9        105.55         95.11        25.53 o                         
  -2  15   9         19.47         27.54        26.70 o                         
   0  15   9         15.34         18.16        27.38 o                         
   2  15   9        119.36        136.51        28.75 o                         
   4  15   9         46.16         71.06        30.78 o                         
   6  15   9         59.73         45.89        32.15 o                         
   8  15   9          4.65         29.10        32.88 o                         
  -5  16   9          4.55         16.88        25.68 o                         
  -3  16   9          0.45          3.32        27.08 o                         
  -1  16   9         20.16         29.08        28.79 o                         
   1  16   9        136.81        100.46        33.38 o                         
   3  16   9         77.97         53.53        53.24 o                         
   5  16   9        137.92        126.40        38.08 o                         
  -2  17   9          5.05          2.09        33.19 o                         
   0  17   9         26.41        -10.30        39.28 o                         
   2  17   9         32.76         56.59        37.62 o                         
   0   0  10         10.87         72.33        44.92 o                         
   2   0  10        724.96        762.52        35.96 o                         
   4   0  10        294.70        310.17        52.56 o                         
   6   0  10         53.25         59.18        40.30 o                         
   8   0  10        101.88         83.34        42.27 o                         
  10   0  10        147.79        217.75        42.52 o                         
  12   0  10          8.53         83.85        39.19 o                         
  14   0  10        129.31         78.73        44.66 o                         
  16   0  10         69.13         66.58        32.20 o                         
 -15   1  10         85.75        100.33        45.94 o                         
 -13   1  10          1.12        -18.96        42.61 o                         
 -11   1  10         29.97         45.26        41.76 o                         
  -9   1  10        514.64        560.59        42.61 o                         
  -7   1  10        916.10        975.93        44.92 o                         
  -5   1  10        369.10        381.36        43.29 o                         
  -3   1  10        105.51        146.73        32.22 o                         
  -1   1  10        936.87        894.16        67.16 o                         
   1   1  10        936.33        963.55        38.43 o                         
   3   1  10        104.15        134.90        32.49 o                         
   5   1  10         48.52        -22.03        44.06 o                         
   7   1  10        537.18        607.30        44.23 o                         
   9   1  10         58.45        100.59        40.05 o                         
  11   1  10         57.85         57.30        42.27 o                         
  13   1  10         16.10          8.71        42.87 o                         
  15   1  10        102.37        108.02        45.85 o                         
 -14   2  10         44.90         98.03        43.63 o                         
 -12   2  10         40.02         30.40        41.67 o                         
 -10   2  10        403.45        389.55        43.98 o                         
  -8   2  10        379.90        466.23        41.16 o                         
  -6   2  10         34.98         68.57        39.96 o                         
  -4   2  10       1556.29       1486.02        70.15 o                         
  -2   2  10       2614.19       2456.71        40.10 o                         
   0   2  10        730.49        723.02        51.87 o                         
   2   2  10       2610.15       2411.27       163.91 o                         
   4   2  10       1049.46       1019.96        73.09 o                         
   6   2  10        242.24        227.31        43.81 o                         
   8   2  10        112.70        156.09        40.56 o                         
  10   2  10         25.59         76.42        40.30 o                         
  12   2  10         43.51         35.52        49.78 o                         
  14   2  10         12.55         52.52        42.78 o                         
 -15   3  10         16.03        -19.58        30.33 o                         
 -13   3  10         32.86         25.96        42.61 o                         
 -11   3  10        250.08        349.25        41.76 o                         
  -9   3  10        232.63        260.27        38.51 o                         
  -7   3  10       1069.60       1115.54        47.82 o                         
  -5   3  10        143.39        111.35        41.16 o                         
  -3   3  10        628.78        607.57        30.27 o                         
  -1   3  10        102.73        153.45        33.03 o                         
   1   3  10        107.38        123.96        35.91 o                         
   3   3  10        633.82        630.68        49.61 o                         
   5   3  10       1960.59       1868.40       169.37 o                         
   7   3  10        740.50        782.01        47.14 o                         
   9   3  10        231.51        287.25        41.93 o                         
  11   3  10         20.23         44.74        40.90 o                         
  13   3  10         29.49         58.24        45.43 o                         
  15   3  10         78.52        103.84        44.92 o                         
 -14   4  10        165.51        217.72        31.19 o                         
 -12   4  10        102.29        129.37        42.27 o                         
 -10   4  10         22.31         24.08        39.45 o                         
  -8   4  10         28.73         44.49        42.10 o                         
  -6   4  10        323.95        276.15        42.44 o                         
  -4   4  10        402.41        354.30        31.18 o                         
  -2   4  10       1033.18        964.07        74.20 o                         
   0   4  10        292.17        289.70        33.59 o                         
   2   4  10       1560.22       1490.34        80.31 o                         
   4   4  10        401.37        389.23        64.00 o                         
   6   4  10        254.22        321.22        79.41 o                         
   8   4  10         48.63         59.77        40.65 o                         
  10   4  10         36.44         45.17        41.33 o                         
  12   4  10         45.38         27.07        43.46 o                         
  14   4  10         13.40         56.87        43.81 o                         
 -15   5  10         11.45         45.59        31.46 o                         
 -13   5  10        110.53         76.25        43.46 o                         
 -11   5  10        172.89        192.73        41.41 o                         
  -9   5  10        195.87        221.16        42.18 o                         
  -7   5  10        521.75        472.13        45.60 o                         
  -5   5  10        823.26        771.42        46.71 o                         
  -3   5  10       1954.40       1802.43        37.01 o                         
  -1   5  10         47.34         55.85        25.78 o                         
   1   5  10        370.44        328.92        26.57 o                         
   3   5  10        145.67        160.13        25.54 o                         
   5   5  10        827.90        724.03        53.56 o                         
   7   5  10        223.89        266.88        34.92 o                         
   9   5  10         16.14         61.99        42.87 o                         
  11   5  10          2.15         28.44        51.92 o                         
  13   5  10         41.59         64.13        55.08 o                         
  15   5  10         21.82         10.84        47.73 o                         
 -14   6  10          4.43         24.78        30.97 o                         
 -12   6  10        274.91        260.01        43.72 o                         
 -10   6  10        265.98        295.96        43.46 o                         
  -8   6  10         74.56         31.68        41.16 o                         
  -6   6  10        211.34        193.67        42.95 o                         
  -4   6  10        249.95        258.52        30.94 o                         
  -2   6  10        239.44        201.26        24.88 o                         
   0   6  10         54.33         38.27        24.87 o                         
   2   6  10         33.32          8.29        24.23 o                         
   4   6  10        322.82        305.80        28.24 o                         
   6   6  10        213.34        252.64        25.35 o                         
   8   6  10         50.00         46.76        30.19 o                         
  10   6  10         21.87         31.00        38.60 o                         
  12   6  10         55.21         20.49        54.74 o                         
  14   6  10        136.17        124.33        47.65 o                         
 -13   7  10         20.95          6.83        30.26 o                         
 -11   7  10         42.19        120.40        41.33 o                         
  -9   7  10        411.83        478.62        42.52 o                         
  -7   7  10        608.64        605.08        43.72 o                         
  -5   7  10        224.39        198.62        41.67 o                         
  -3   7  10        731.82        765.49        50.61 o                         
  -1   7  10        539.00        601.27        30.40 o                         
   1   7  10        912.95        923.31        30.26 o                         
   3   7  10       1083.08       1039.29        28.58 o                         
   5   7  10        526.23        519.51        35.50 o                         
   7   7  10        614.49        531.87        28.60 o                         
   9   7  10         28.46         51.35        32.11 o                         
  11   7  10         20.05         21.36        32.03 o                         
  13   7  10          2.61         13.88        32.54 o                         
 -12   8  10         87.51        104.37        41.33 o                         
 -10   8  10         44.25         59.60        38.60 o                         
  -8   8  10         30.33         29.12        39.37 o                         
  -6   8  10         51.23         56.46        30.22 o                         
  -4   8  10         46.96         35.23        25.31 o                         
  -2   8  10        109.44         92.45        27.11 o                         
   0   8  10        103.16        116.35        25.72 o                         
   2   8  10        380.37        358.94        34.33 o                         
   4   8  10         29.47         52.30        25.60 o                         
   6   8  10         76.57         86.89        25.34 o                         
   8   8  10         30.82         40.62        25.23 o                         
  10   8  10        194.26        224.30        43.38 o                         
  12   8  10         29.18         26.44        32.19 o                         
 -13   9  10         39.13         -3.64        31.84 o                         
 -11   9  10        197.42        233.37        31.50 o                         
  -9   9  10        133.46        111.01        41.33 o                         
  -7   9  10         27.75        105.66        30.51 o                         
  -5   9  10         15.71         53.97        36.08 o                         
  -3   9  10        231.91        207.64        25.83 o                         
  -1   9  10         56.33         80.98        26.85 o                         
   1   9  10        520.68        526.98        42.64 o                         
   3   9  10        233.80        249.22        27.52 o                         
   5   9  10        200.29        225.67        26.26 o                         
   7   9  10        411.86        412.56        27.40 o                         
   9   9  10        132.81        102.65        29.21 o                         
  11   9  10         94.99         82.58        50.47 o                         
  13   9  10         47.06         62.93        37.93 o                         
 -12  10  10         64.75         97.41        32.96 o                         
 -10  10  10         55.12         99.48        31.19 o                         
  -8  10  10        193.65        252.95        35.08 o                         
  -6  10  10         22.64         36.62        30.48 o                         
  -4  10  10         34.97         57.94        26.21 o                         
  -2  10  10         26.12         30.28        25.92 o                         
   0  10  10        148.39        145.37        28.89 o                         
   2  10  10        397.77        332.54        28.90 o                         
   4  10  10         22.82         17.08        26.93 o                         
   6  10  10        266.79        263.14        26.26 o                         
   8  10  10         43.70         49.60        27.32 o                         
  10  10  10         53.17         46.80        29.02 o                         
  12  10  10         28.17         10.54        36.67 o                         
 -11  11  10         45.70         62.76        32.69 o                         
  -9  11  10         95.93         75.45        29.27 o                         
  -7  11  10         20.44         19.12        44.10 o                         
  -5  11  10          1.90         -1.30        27.19 o                         
  -3  11  10         19.71         -4.31        25.49 o                         
  -1  11  10         56.84         63.86        27.22 o                         
   1  11  10         29.82         44.89        28.93 o                         
   3  11  10        248.53        290.11        27.35 o                         
   5  11  10        175.10        181.81        27.51 o                         
   7  11  10         41.68         45.12        26.57 o                         
   9  11  10        199.09        188.89        28.76 o                         
  11  11  10         44.48         55.31        29.77 o                         
 -10  12  10         28.48         49.76        29.11 o                         
  -8  12  10         27.69         56.55        29.96 o                         
  -6  12  10         57.45         51.28        33.45 o                         
  -4  12  10         44.58         29.93        28.21 o                         
  -2  12  10         43.74         68.48        27.83 o                         
   0  12  10          8.28         53.03        27.00 o                         
   2  12  10         41.91         78.67        29.02 o                         
   4  12  10        103.54        131.27        29.69 o                         
   6  12  10        277.51        241.74        29.37 o                         
   8  12  10         86.25         87.24        27.68 o                         
  10  12  10         64.57         54.80        29.07 o                         
  -9  13  10         47.61         29.67        29.38 o                         
  -7  13  10          2.68        -11.78        27.25 o                         
  -5  13  10         41.79         47.94        26.30 o                         
  -3  13  10         30.64         12.84        27.76 o                         
  -1  13  10         16.21         42.89        27.59 o                         
   1  13  10          1.04         20.06        29.22 o                         
   3  13  10         31.93         89.34        28.62 o                         
   5  13  10        107.99         98.94        29.29 o                         
   7  13  10         20.31         17.68        28.74 o                         
   9  13  10         41.08         24.66        29.07 o                         
  -6  14  10        135.93        170.11        26.96 o                         
  -4  14  10         12.31         26.77        24.94 o                         
  -2  14  10         12.15         17.19        28.87 o                         
   0  14  10        131.10         49.03        41.70 o                         
   2  14  10         46.53         43.50        28.91 o                         
   4  14  10        165.59        116.74        52.99 o                         
   6  14  10          4.28        -29.45        29.45 o                         
  -5  15  10         21.60          3.10        26.45 o                         
  -3  15  10         79.75         56.59        26.95 o                         
  -1  15  10        100.83         68.05        27.19 o                         
   1  15  10         83.66         42.26        30.54 o                         
   3  15  10         16.25         62.82        32.31 o                         
   5  15  10         11.87        -18.09        31.09 o                         
   0  16  10         69.43         35.04        29.93 o                         
   1   0  11        136.50        197.90        31.17 o                         
   3   0  11        196.57        178.34        31.07 o                         
   5   0  11        280.25        297.83        31.16 o                         
   7   0  11        121.02        162.93        43.81 o                         
   9   0  11         31.19         30.91        41.67 o                         
  11   0  11        131.89        154.13        44.83 o                         
  13   0  11         42.88        105.29        44.32 o                         
 -14   1  11        113.89        141.49        46.88 o                         
 -12   1  11         31.75         61.05        45.34 o                         
 -10   1  11        305.34        363.76        44.92 o                         
  -8   1  11        529.14        622.58        46.37 o                         
  -6   1  11        985.26       1053.81        49.36 o                         
  -4   1  11        125.56        146.48        29.91 o                         
  -2   1  11        341.56        379.90        31.17 o                         
   0   1  11        137.49        168.66        30.76 o                         
   2   1  11        623.53        688.60        33.90 o                         
   4   1  11       1035.59        891.76        81.29 o                         
   6   1  11        439.23        395.02        55.93 o                         
   8   1  11        153.66        204.68        44.40 o                         
  10   1  11        113.92        155.67        40.82 o                         
  12   1  11        108.91        100.76        43.98 o                         
  14   1  11         10.11         36.46        45.00 o                         
 -13   2  11         19.07         16.14        42.61 o                         
 -11   2  11          3.17         36.72        43.46 o                         
  -9   2  11         48.78         95.81        38.34 o                         
  -7   2  11        169.65        197.17        42.35 o                         
  -5   2  11        305.47        332.78        30.32 o                         
  -3   2  11        114.22        104.64        30.10 o                         
  -1   2  11        628.87        631.89        32.02 o                         
   1   2  11        346.29        372.31        31.55 o                         
   3   2  11         37.34         68.01        33.86 o                         
   5   2  11        200.86        193.92        31.94 o                         
   7   2  11        329.09        386.82        47.39 o                         
   9   2  11        362.12        466.15        44.74 o                         
  11   2  11        187.95        171.55        45.68 o                         
  13   2  11         20.95          2.05        55.16 o                         
 -14   3  11         28.00          3.59        42.10 o                         
 -12   3  11         64.84         67.12        39.71 o                         
 -10   3  11        183.72        188.29        42.44 o                         
  -8   3  11         68.19         79.58        40.05 o                         
  -6   3  11         24.78         31.00        40.39 o                         
  -4   3  11         84.34         56.70        33.18 o                         
  -2   3  11         39.29        -15.56        30.76 o                         
   0   3  11        193.27        185.28        31.46 o                         
   2   3  11        112.85        181.26        30.92 o                         
   4   3  11        257.08        220.35        34.88 o                         
   6   3  11         47.42         63.17        30.63 o                         
   8   3  11         11.45         36.72        42.35 o                         
  10   3  11         28.31         16.57        42.44 o                         
  12   3  11        159.31        277.26        47.31 o                         
  14   3  11         35.32         69.85        47.05 o                         
 -13   4  11          8.32          4.01        44.23 o                         
 -11   4  11        252.19        290.24        42.95 o                         
  -9   4  11        346.87        372.82        41.16 o                         
  -7   4  11        707.18        739.06        44.49 o                         
  -5   4  11         77.75         45.76        42.95 o                         
  -3   4  11        256.88        223.98        49.74 o                         
  -1   4  11       1035.15        990.32        35.10 o                         
   1   4  11        123.75        160.16        31.91 o                         
   3   4  11         85.74         37.37        45.09 o                         
   5   4  11        416.96        361.82        41.59 o                         
   7   4  11         38.39         71.72        38.68 o                         
   9   4  11        194.45        190.93        47.31 o                         
  11   4  11         61.10        111.52        44.66 o                         
  13   4  11         14.42         43.98        56.53 o                         
 -12   5  11         69.40        113.91        40.73 o                         
 -10   5  11         84.81        148.58        42.01 o                         
  -8   5  11        188.04        185.55        42.70 o                         
  -6   5  11          6.48         53.54        41.67 o                         
  -4   5  11        422.00        402.16        43.68 o                         
  -2   5  11        203.37        221.77        30.75 o                         
   0   5  11        278.41        308.54        32.20 o                         
   2   5  11        304.59        275.23        32.15 o                         
   4   5  11         79.11         72.52        38.60 o                         
   6   5  11        140.21        102.35        34.30 o                         
   8   5  11         80.97         88.12        54.39 o                         
  10   5  11        219.18        272.31        45.09 o                         
  12   5  11         72.72         28.52        55.50 o                         
 -13   6  11         26.74         54.74        45.34 o                         
 -11   6  11         22.35         59.43        41.67 o                         
  -9   6  11         56.11         31.17        42.18 o                         
  -7   6  11         90.44         64.64        41.93 o                         
  -5   6  11        140.40        160.27        31.73 o                         
  -3   6  11         48.63         92.68        41.03 o                         
  -1   6  11        442.88        368.51        33.39 o                         
   1   6  11        978.09        965.21        38.98 o                         
   3   6  11         24.47         60.31        26.85 o                         
   5   6  11          6.16         36.78        25.10 o                         
   7   6  11         43.06         27.24        24.90 o                         
   9   6  11        119.79        153.87        44.06 o                         
  11   6  11        158.03        198.62        56.53 o                         
  13   6  11         11.55         15.54        46.79 o                         
 -12   7  11         57.90         40.48        45.43 o                         
 -10   7  11         36.42         41.93        43.21 o                         
  -8   7  11         58.51         68.31        42.27 o                         
  -6   7  11         45.15         64.04        39.45 o                         
  -4   7  11         38.65         57.35        29.89 o                         
  -2   7  11        326.25        283.61        31.95 o                         
   0   7  11        122.05        162.23        25.74 o                         
   2   7  11        168.16        187.78        25.06 o                         
   4   7  11        713.18        675.09        40.94 o                         
   6   7  11         89.62         54.37        32.07 o                         
   8   7  11         36.85         38.77        27.56 o                         
  10   7  11          3.19         -1.40        35.34 o                         
  12   7  11         18.98         -0.51        45.68 o                         
 -11   8  11        110.24        149.18        43.04 o                         
  -9   8  11          6.60        -34.07        42.87 o                         
  -7   8  11         37.10        -43.21        43.21 o                         
  -5   8  11         80.13         69.21        31.12 o                         
  -3   8  11         10.62         11.86        26.48 o                         
  -1   8  11        153.79        149.89        26.39 o                         
   1   8  11        524.55        518.21        47.31 o                         
   3   8  11         66.43         91.11        25.25 o                         
   5   8  11        189.34        136.15        37.57 o                         
   7   8  11         59.45         75.72        25.85 o                         
   9   8  11         65.32         42.88        30.15 o                         
  11   8  11         12.08         24.69        33.46 o                         
 -10   9  11         83.00        100.76        30.74 o                         
  -8   9  11         64.95        102.21        41.93 o                         
  -6   9  11        120.98        151.74        41.93 o                         
  -4   9  11        199.99        172.75        26.42 o                         
  -2   9  11        365.37        359.57        27.86 o                         
   0   9  11         33.10         44.75        27.82 o                         
   2   9  11         49.75         70.07        33.66 o                         
   4   9  11        343.80        342.51        28.32 o                         
   6   9  11         55.90         61.24        25.91 o                         
   8   9  11          6.21         19.81        27.78 o                         
  10   9  11         10.85         25.50        27.26 o                         
  -9  10  11         11.35         31.51        43.38 o                         
  -7  10  11          2.93         57.30        31.34 o                         
  -5  10  11        221.27        211.18        26.31 o                         
  -3  10  11         29.33         30.02        26.51 o                         
  -1  10  11        115.70         74.27        27.69 o                         
   1  10  11        307.37        244.03        27.35 o                         
   3  10  11        185.90        182.31        26.37 o                         
   5  10  11         81.41         71.50        26.08 o                         
   7  10  11         36.44         51.81        28.19 o                         
   9  10  11         82.56         32.76        30.54 o                         
  -8  11  11         12.35        -12.72        44.15 o                         
  -6  11  11        157.84        148.71        28.97 o                         
  -4  11  11         60.11         43.85        28.58 o                         
  -2  11  11        188.25        179.77        32.81 o                         
   0  11  11        130.73        135.24        28.10 o                         
   2  11  11          3.09         13.22        26.47 o                         
   4  11  11        252.07        222.79        28.13 o                         
   6  11  11         23.04         18.09        27.58 o                         
   8  11  11        110.03        102.66        28.59 o                         
  -7  12  11         17.93         16.69        34.06 o                         
  -5  12  11         72.23         63.31        27.67 o                         
  -3  12  11        158.97        163.74        29.20 o                         
  -1  12  11        110.84         70.98        28.44 o                         
   1  12  11         32.88         39.69        26.62 o                         
   3  12  11         62.90        101.87        27.90 o                         
   5  12  11         69.78         66.63        28.21 o                         
   7  12  11         56.68         84.24        31.50 o                         
  -6  13  11         11.14         20.98        26.57 o                         
  -4  13  11         14.36         46.43        26.93 o                         
  -2  13  11         21.88         37.16        28.96 o                         
   0  13  11         42.45         61.27        28.38 o                         
   2  13  11         19.08         21.82        31.72 o                         
   4  13  11          8.86          6.08        29.95 o                         
   6  13  11         27.11         30.37        28.89 o                         
  -3  14  11         34.95         78.22        34.17 o                         
  -1  14  11         10.15          7.82        28.95 o                         
   1  14  11        115.11         86.55        30.05 o                         
   3  14  11         28.23         12.57        32.54 o                         
   0   0  12        318.71        353.43        46.54 o                         
   2   0  12        166.14        175.98        32.41 o                         
   4   0  12        140.85        127.74        31.89 o                         
   6   0  12        138.47        112.27        56.74 o                         
   8   0  12         26.37         81.98        43.81 o                         
  10   0  12          3.33         22.20        45.43 o                         
  12   0  12         94.26        136.88        45.68 o                         
 -11   1  12        178.91        136.37        46.20 o                         
  -9   1  12         37.91        114.42        42.78 o                         
  -7   1  12         60.50         71.30        39.96 o                         
  -5   1  12         71.60        102.46        29.25 o                         
  -3   1  12        660.59        610.69        34.08 o                         
  -1   1  12        184.86        217.45        43.46 o                         
   1   1  12        185.99        158.46        33.49 o                         
   3   1  12         45.36         68.73        32.06 o                         
   5   1  12        210.18        166.87        43.63 o                         
   7   1  12        104.01        153.29        46.41 o                         
   9   1  12         10.96         53.54        42.78 o                         
  11   1  12         72.72         53.03        44.66 o                         
 -12   2  12          4.00         -1.20        42.27 o                         
 -10   2  12          3.92         41.24        43.98 o                         
  -8   2  12         55.49         40.13        43.38 o                         
  -6   2  12          5.42         -9.73        48.25 o                         
  -4   2  12        382.80        358.37        55.12 o                         
  -2   2  12        255.11        276.52        31.96 o                         
   0   2  12        171.39        182.62        31.33 o                         
   2   2  12        254.12        257.90        31.32 o                         
   4   2  12         81.77         99.14        31.66 o                         
   6   2  12         13.43          2.32        39.71 o                         
   8   2  12          6.80         17.42        43.12 o                         
  10   2  12         80.95         89.92        43.72 o                         
  12   2  12         58.14        102.90        47.14 o                         
 -11   3  12         51.70        112.12        43.81 o                         
  -9   3  12         16.26        -34.92        40.22 o                         
  -7   3  12         31.21         -8.37        41.67 o                         
  -5   3  12         74.12         59.25        31.06 o                         
  -3   3  12         90.88         84.45        70.92 o                         
  -1   3  12         47.28         44.24        31.14 o                         
   1   3  12        663.33        650.71        34.07 o                         
   3   3  12         91.71         60.57        31.47 o                         
   5   3  12        262.56        255.70        53.07 o                         
   7   3  12         42.77         74.42        32.03 o                         
   9   3  12         98.89         99.99        46.37 o                         
  11   3  12         46.07         35.52        47.14 o                         
 -12   4  12         17.76         40.99        42.52 o                         
 -10   4  12         41.64         49.27        43.72 o                         
  -8   4  12         87.23        139.10        43.12 o                         
  -6   4  12         36.68         71.01        49.78 o                         
  -4   4  12        159.96        105.38        30.49 o                         
  -2   4  12         81.08         73.94        31.07 o                         
   0   4  12        139.41        110.44        31.84 o                         
   2   4  12        381.94        341.46        59.82 o                         
   4   4  12        160.97        198.42        76.04 o                         
   6   4  12         21.88         36.48        34.20 o                         
   8   4  12          4.71         26.31        31.24 o                         
  10   4  12         51.47         38.08        45.60 o                         
  12   4  12         23.17         26.98        48.16 o                         
 -11   5  12         70.11         58.58        44.57 o                         
  -9   5  12          3.51         54.56        41.41 o                         
  -7   5  12         86.30        104.95        43.46 o                         
  -5   5  12         73.66         91.07        32.12 o                         
  -3   5  12        259.47        249.58        31.00 o                         
  -1   5  12        210.82        162.13        46.96 o                         
   1   5  12         71.72         73.36        31.88 o                         
   3   5  12         75.10         93.53        34.42 o                         
   5   5  12         73.25        111.66        35.24 o                         
   7   5  12        176.22        180.18        32.45 o                         
   9   5  12          1.56         17.26        52.05 o                         
  11   5  12          1.66         14.60        43.89 o                         
 -10   6  12          7.26         20.92        45.34 o                         
  -8   6  12          4.66         19.30        42.18 o                         
  -6   6  12         31.25         10.20        34.24 o                         
  -4   6  12         22.96         38.93        48.67 o                         
  -2   6  12         13.44          8.27        31.02 o                         
   0   6  12        137.23        141.24        31.76 o                         
   2   6  12          5.49         57.25        30.98 o                         
   4   6  12         36.71         73.76        33.98 o                         
   6   6  12         31.10         58.96        35.03 o                         
   8   6  12         17.76         52.43        32.30 o                         
  10   6  12          1.95         31.80        32.59 o                         
  -9   7  12         64.31         44.32        45.00 o                         
  -7   7  12         78.28         56.36        31.51 o                         
  -5   7  12        175.91        153.32        34.13 o                         
  -3   7  12         41.92         81.72        55.97 o                         
  -1   7  12        101.92         48.87        43.46 o                         
   1   7  12         58.38        101.07        31.83 o                         
   3   7  12         32.01         71.73        33.48 o                         
   5   7  12         87.54         59.32        31.70 o                         
   7   7  12         78.31         79.41        39.15 o                         
   9   7  12         52.55         34.94        36.18 o                         
 -10   8  12         30.71         65.67        45.00 o                         
  -8   8  12          8.14         52.86        42.18 o                         
  -6   8  12         16.90         25.87        32.28 o                         
  -4   8  12          4.33        -23.39        40.48 o                         
  -2   8  12          6.66        -10.54        44.66 o                         
   0   8  12         25.47         18.37        25.81 o                         
   2   8  12         54.58         87.67        27.19 o                         
   4   8  12         85.49         72.67        36.81 o                         
   6   8  12          4.92        -12.01        27.90 o                         
   8   8  12          8.92          8.81        27.79 o                         
  10   8  12         12.20         22.37        34.11 o                         
  -9   9  12        125.86        197.76        45.85 o                         
  -7   9  12         52.84         83.64        32.84 o                         
  -5   9  12          1.58         52.75        31.07 o                         
  -3   9  12         96.10        101.93        33.03 o                         
  -1   9  12         11.00          9.48        27.58 o                         
   1   9  12         36.08         50.12        26.70 o                         
   3   9  12         15.01         20.79        39.92 o                         
   5   9  12          3.46         11.23        26.25 o                         
   7   9  12         63.54         27.05        28.77 o                         
   9   9  12        125.87         92.49        29.65 o                         
  -8  10  12         12.57         25.96        47.05 o                         
  -6  10  12          1.94          5.44        36.08 o                         
  -4  10  12         51.02         50.34        27.17 o                         
  -2  10  12         79.74         70.96        28.64 o                         
   0  10  12          3.22         40.39        27.15 o                         
   2  10  12          3.69         37.21        26.80 o                         
   4  10  12         42.31         37.88        26.78 o                         
   6  10  12          7.18          8.41        28.63 o                         
   8  10  12         30.46         19.85        28.32 o                         
  -5  11  12          1.74         -1.65        27.02 o                         
  -3  11  12         45.61         66.54        31.28 o                         
  -1  11  12         72.12         77.07        29.22 o                         
   1  11  12        177.57        178.42        46.32 o                         
   3  11  12         53.21         73.46        28.81 o                         
   5  11  12         69.92         69.08        27.60 o                         
  -4  12  12         24.50         50.35        30.69 o                         
  -2  12  12         57.45         37.40        29.54 o                         
   0  12  12         94.74         99.50        29.72 o                         
   2  12  12          4.00         26.12        29.08 o                         
   4  12  12         17.41         17.72        29.03 o                         
   1   0  13          3.23         42.07        31.59 o                         
   3   0  13        273.60        250.30        59.60 o                         
   5   0  13        105.83        146.94        38.81 o                         
   7   0  13        148.60        227.11        31.74 o                         
   9   0  13         47.30         29.97        44.74 o                         
 -10   1  13          7.00         -2.82        45.68 o                         
  -8   1  13         21.05         55.32        32.09 o                         
  -6   1  13          1.51         -6.06        32.72 o                         
  -4   1  13          3.03         12.95        31.39 o                         
  -2   1  13        196.51        181.76        31.88 o                         
   0   1  13          2.91        -18.23        79.24 o                         
   2   1  13          1.29          3.49        31.57 o                         
   4   1  13        153.57        124.98        34.91 o                         
   6   1  13         70.98         75.51        31.33 o                         
   8   1  13         49.36         92.91        32.06 o                         
  10   1  13         23.31         37.32        47.39 o                         
  -9   2  13         26.44         66.18        44.32 o                         
  -7   2  13         19.11        -18.90        31.99 o                         
  -5   2  13        104.54         96.53        32.72 o                         
  -3   2  13         28.77         65.49        31.38 o                         
  -1   2  13          1.09          0.99        54.78 o                         
   1   2  13        195.17        212.54        32.27 o                         
   3   2  13          5.30         43.46        31.85 o                         
   5   2  13         11.41         44.47        31.57 o                         
   7   2  13        125.01        157.36        32.22 o                         
   9   2  13          1.45         31.91        33.11 o                         
 -10   3  13         10.12          3.76        43.63 o                         
  -8   3  13          7.56         33.56        31.50 o                         
  -6   3  13         65.81        106.89        31.96 o                         
  -4   3  13         86.16         78.82        30.45 o                         
  -2   3  13          4.97         46.94        31.72 o                         
   0   3  13        272.64        258.64        33.42 o                         
   2   3  13         28.13         33.57        31.27 o                         
   4   3  13         17.03        -22.86        30.03 o                         
   6   3  13          0.06         33.67        25.65 o                         
   8   3  13         68.46         76.78        32.12 o                         
  10   3  13          3.29         -5.39        31.81 o                         
  -9   4  13          1.31         25.45        43.89 o                         
  -7   4  13         20.23         49.03        31.97 o                         
  -5   4  13         66.60         54.76        31.79 o                         
  -3   4  13         17.04         22.32        25.67 o                         
  -1   4  13        153.86        130.12        32.85 o                         
   1   4  13          3.05         -9.92        31.90 o                         
   3   4  13         85.80         89.06        32.48 o                         
   5   4  13        114.02         92.27        51.62 o                         
   7   4  13         63.60         78.44        35.41 o                         
   9   4  13         17.30         24.03        33.51 o                         
  -8   5  13         32.95         37.91        32.52 o                         
  -6   5  13         47.78         37.24        31.84 o                         
  -4   5  13        113.56         77.88        32.08 o                         
  -2   5  13         11.71         18.75        35.78 o                         
   0   5  13        106.32        110.72        32.46 o                         
   2   5  13        103.33        105.08        55.12 o                         
   4   5  13         66.49         93.16        44.87 o                         
   6   5  13          7.91         -2.89        44.19 o                         
   8   5  13          1.45         43.44        32.94 o                         
  -7   6  13         21.53         54.44        32.32 o                         
  -5   6  13          8.28         41.57        33.60 o                         
  -3   6  13          0.07          5.49        31.76 o                         
  -1   6  13         70.38         67.53        32.56 o                         
   1   6  13          1.46         47.62        54.52 o                         
   3   6  13         67.18         61.34        35.25 o                         
   5   6  13         48.89         69.02        47.86 o                         
   7   6  13        121.45        144.17        77.32 o                         
  -6   7  13        121.02        189.21        64.51 o                         
  -4   7  13         60.97         99.55        32.79 o                         
  -2   7  13        122.14        140.00        31.90 o                         
   0   7  13        147.89        166.68        33.05 o                         
   2   7  13         19.01         63.76        41.88 o                         
   4   7  13         20.36         11.22        35.69 o                         
   6   7  13         21.40         15.28        32.66 o                         
  -5   8  13          1.41         31.30        53.07 o                         
  -3   8  13         68.15         86.46        34.16 o                         
  -1   8  13         49.51         64.84        35.74 o                         
   1   8  13         21.58         13.07        32.67 o                         
   3   8  13          7.59         39.93        34.11 o                         
   5   8  13         34.15         29.24        34.38 o                         
  -4   9  13         16.76         41.84        33.31 o                         
  -2   9  13          1.30         26.13        33.45 o                         
   0   9  13         45.58         93.53        36.87 o                         
   2   9  13         27.16        -17.50        36.14 o                         
   4   9  13          1.30         42.29        35.10 o                         
  -3  10  13          3.23          1.10        33.88 o                         
  -1  10  13         23.90         33.67        34.18 o                         
   1  10  13          6.78         11.22        27.47 o                         
   3  10  13         10.38         31.02        29.30 o                         
   0   0  14         26.54         65.41        45.51 o                         
   2   0  14         20.32         24.77        32.65 o                         
   4   0  14         59.13         71.91        32.45 o                         
   6   0  14         17.24         27.98        38.64 o                         
  -7   1  14         23.81         32.32        30.59 o                         
  -5   1  14         77.71        116.97        37.53 o                         
  -3   1  14          5.28         39.12        32.33 o                         
  -1   1  14         28.32         55.06        32.25 o                         
   1   1  14         28.59         60.89        32.67 o                         
   3   1  14         13.40         34.51        32.69 o                         
   5   1  14         46.67         91.87        32.82 o                         
   7   1  14         54.82         49.29        31.85 o                         
  -6   2  14          2.87          0.35        32.47 o                         
  -4   2  14         53.44         63.82        32.77 o                         
  -2   2  14          1.76         11.61        32.34 o                         
   0   2  14         20.70         59.32        34.84 o                         
   2   2  14          1.38         22.69        32.43 o                         
   4   2  14         27.26         44.23        34.71 o                         
   6   2  14         24.07         36.30        32.25 o                         
  -5   3  14          8.23         45.33        31.96 o                         
  -3   3  14         77.10         95.30        72.07 o                         
  -1   3  14         13.52         -9.54        31.99 o                         
   1   3  14          5.14         31.76        32.24 o                         
   3   3  14         78.47         71.74        32.85 o                         
   5   3  14          7.96         50.01        38.64 o                         
  -6   4  14         36.25         65.99        44.79 o                         
  -4   4  14         48.66         76.43        33.74 o                         
  -2   4  14         26.54         21.75        33.15 o                         
   0   4  14         58.58         95.48        35.24 o                         
   2   4  14         53.00         81.12        58.15 o                         
   4   4  14         48.63         42.65        70.06 o                         
   6   4  14         62.78         30.74        37.60 o                         
  -5   5  14         14.75          7.94        40.94 o                         
  -3   5  14          7.89         10.71        33.77 o                         
  -1   5  14         45.81         52.99        33.77 o                         
   1   5  14         77.12         95.59        44.10 o                         
   3   5  14          7.82         17.37        33.81 o                         
   5   5  14         14.97         57.92        51.11 o                         
  -4   6  14         61.26         37.64        34.10 o                         
  -2   6  14         23.89         31.50        48.29 o                         
   0   6  14         16.59          0.22        36.68 o                         
   2   6  14          2.80         62.22        33.63 o                         
   4   6  14         36.43         41.32        33.78 o                         
  -1   7  14         53.79         63.66        33.67 o                         
   1   7  14         23.92         -4.03        34.97 o                         
                                                                                
