# Supplementary material for: Crystal structure and Hirshfeld surface analysis of 7-eth­oxy-5-methyl-2-(pyridin-3-yl)-11,12-di­hydro-5,11-methano­[1,2,4]triazolo[1,5-c][1,3,5]benzoxadiazo­cine
Source: Acta Crystallogr E Crystallogr Commun. 2018 Feb 20;74(Pt 3):367–70. doi: 10.1107/S2056989018002621 (PMC5947805; doi:10.1107/S2056989018002621)
Supplement: Supplementary file 3 [file e-74-00367-Isup3.cml]

<?xml version="1.0" ?>
<cml>
<molecule id="m1">
  <atomArray>
    <atom id="a1" elementType="N"
          x2="-3.5199999809265137" y2="3.784992159410125" />
    <atom id="a2" elementType="C"
          x2="-4.76586630994354" y2="2.879775560898125" />
    <atom id="a3" elementType="N"
          x2="-4.290003892556321" y2="1.415228120978231" />
    <atom id="a4" elementType="N"
          x2="-2.7499960692967065" y2="1.415228120978231" />
    <atom id="a5" elementType="C"
          x2="-2.2741336519094855" y2="2.879775560898125" />
    <atom id="a6" elementType="C"
          x2="5.5" y2="6.160033766677163" />
    <atom id="a7" elementType="C"
          x2="4.1663306589517415" y2="5.3900168261181225" />
    <atom id="a8" elementType="C"
          x2="4.1663306589517415" y2="3.8499829450000416" />
    <atom id="a9" elementType="C"
          x2="5.5" y2="3.079966004441001" />
    <atom id="a10" elementType="C"
          x2="6.8336693410482585" y2="3.8499829450000416" />
    <atom id="a11" elementType="C"
          x2="6.8336693410482585" y2="5.3900168261181225" />
    <atom id="a12" elementType="N"
          x2="-1.1851892088822022" y2="3.968720003925408" />
    <atom id="a13" elementType="C"
          x2="0.3023365636029629" y2="3.570138674467526" />
    <atom id="a14" elementType="C"
          x2="-1.2099960692967064" y2="1.415228120978231" />
    <atom id="a15" elementType="O"
          x2="0.2775297031884587" y2="1.016646791520349" />
    <atom id="a16" elementType="C"
          x2="-1.0313425582250724" y2="2.8001386744675254" />
    <atom id="a17" elementType="C"
          x2="-1.2099960692967064" y2="-0.12477187902176912" />
    <atom id="a18" elementType="O"
          x2="7.603669341048259" y2="2.516303823172006" />
    <atom id="a19" elementType="C"
          x2="9.143669341048259" y2="2.516303823172006" />
    <atom id="a20" elementType="C"
          x2="-6.099545431771576" y2="3.6497755608981253" />
    <atom id="a21" elementType="C"
          x2="-7.433214772819834" y2="5.959826382575247" />
    <atom id="a22" elementType="C"
          x2="-8.766884113868093" y2="5.189809442016206" />
    <atom id="a23" elementType="N"
          x2="-8.766884113868093" y2="3.6497755608981253" />
    <atom id="a24" elementType="C"
          x2="-7.433214772819834" y2="2.879758620339085" />
    <atom id="a25" elementType="C"
          x2="-6.099545431771576" y2="5.189809442016206" />
  </atomArray>
  <bondArray>
    <bond atomRefs2="a1 a2" order="1" />
    <bond atomRefs2="a1 a5" order="2" />
    <bond atomRefs2="a2 a3" order="2" />
    <bond atomRefs2="a3 a4" order="1" />
    <bond atomRefs2="a4 a5" order="1" />
    <bond atomRefs2="a6 a7" order="2" />
    <bond atomRefs2="a6 a11" order="1" />
    <bond atomRefs2="a7 a8" order="1" />
    <bond atomRefs2="a8 a9" order="2" />
    <bond atomRefs2="a9 a10" order="1" />
    <bond atomRefs2="a10 a11" order="2" />
    <bond atomRefs2="a5 a12" order="1" />
    <bond atomRefs2="a12 a13" order="1" />
    <bond atomRefs2="a13 a8" order="1" />
    <bond atomRefs2="a4 a14" order="1" />
    <bond atomRefs2="a14 a15" order="1" />
    <bond atomRefs2="a15 a9" order="1" />
    <bond atomRefs2="a13 a16" order="1" />
    <bond atomRefs2="a16 a14" order="1" />
    <bond atomRefs2="a14 a17" order="1" />
    <bond atomRefs2="a10 a18" order="1" />
    <bond atomRefs2="a18 a19" order="1" />
    <bond atomRefs2="a2 a20" order="1" />
    <bond atomRefs2="a24 a20" order="2" />
    <bond atomRefs2="a20 a25" order="1" />
    <bond atomRefs2="a21 a22" order="1" />
    <bond atomRefs2="a21 a25" order="2" />
    <bond atomRefs2="a22 a23" order="2" />
    <bond atomRefs2="a23 a24" order="1" />
  </bondArray>
</molecule>
</cml>
